# Supplementary material for: Plant Microbiomes: Do Different Preservation Approaches and Primer Sets Alter Our Capacity to Assess Microbial Diversity and Community Composition?
Source: Front Plant Sci. 2020 Jul 3;11:993. doi: 10.3389/fpls.2020.00993 (PMC7351510; doi:10.3389/fpls.2020.00993)
Supplement: Supplementary file 1 [file DataSheet_1.zip]

Archive with 3 entries (3 files):
- New folder (2)/Data.XLSX
- New folder (2)/Table S1 and Figure captions.docx
- New folder (2)/Table S2_3_4_5_6.XLSX
