# Supplementary material for: Plant Microbiomes: Do Different Preservation Approaches and Primer Sets Alter Our Capacity to Assess Microbial Diversity and Community Composition?
Source: Front Plant Sci. 2020 Jul 3;11:993. doi: 10.3389/fpls.2020.00993 (PMC7351510; doi:10.3389/fpls.2020.00993)
Supplement: Supplementary file 1 [file DataSheet_1.zip › New folder (2)/Data.XLSX]

## Sheet: Preservation 16S_otu
	GQ001	GQ002	GQ003	GQ004	GQ005	GQ006	GQ007	GQ008	GQ009	GQ010	GQ011	GQ012	GQ013	GQ014	GQ015	GQ016	GQ017	GQ018	GQ019	GQ020	GQ021	GQ022	GQ023	GQ024	GQ025	GQ026	GQ027	GQ028	GQ029	GQ030	GQ031	GQ032	GQ033	GQ034	GQ035	GQ036	GQ037	GQ038	GQ039	GQ040	GQ041	GQ042	GQ044	GQ045	GQ046	GQ047	GQ048	GQ049	GQ050
Otu00001	3	10	19	0	6	10	0	26	0	0	160	146	9	2	26	61	28	24	53	0	122	16	0	25	6	19	4	0	0	14	0	17	0	174	55	16	7	72	34	38	202	73	165	18	25	19	14	4	12
Otu00002	0	0	0	0	0	0	0	11	115	0	6	7	0	0	0	0	0	0	0	0	0	0	0	0	2	348	0	0	0	4	103	6	26	0	0	0	0	0	0	1	0	0	0	0	0	0	0	0	0
Otu00003	5	3	26	20	13	44	13	33	9	38	8	2	0	0	0	0	0	1	7	5	0	0	0	7	29	202	293	21	21	16	47	3	50	0	0	0	0	0	0	0	0	0	0	0	15	12	21	48	0
Otu00004	0	2	34	54	58	0	1	16	107	0	0	0	0	0	0	0	0	0	2	0	0	2	37	9	37	35	59	15	17	29	39	13	59	2	1	0	0	0	0	0	0	0	4	0	16	31	39	346	0
Otu00005	0	0	0	4	0	0	0	3	0	0	0	3	0	0	0	0	0	0	0	0	0	2	0	0	0	0	6	0	1	0	0	0	0	0	0	0	0	0	0	0	17	0	0	0	0	0	0	0	5
Otu00006	0	1	23	0	0	0	0	0	158	0	2	0	0	0	0	0	0	0	0	0	0	0	245	2	45	0	41	0	0	0	30	3	4	1	0	0	0	0	0	0	0	0	0	0	1	0	0	0	0
Otu00007	0	0	0	0	0	0	0	0	140	0	0	3	0	0	0	0	0	0	0	0	0	0	0	0	0	0	0	0	0	0	31	0	0	0	0	0	0	0	0	0	0	0	0	0	0	0	0	0	1
Otu00008	6	0	0	0	0	0	0	0	0	0	0	0	0	0	0	0	0	0	0	0	0	0	200	2	10	3	61	0	0	0	0	0	0	0	2	0	0	0	0	0	0	0	0	0	0	0	0	0	0
Otu00009	0	0	0	0	0	0	0	0	0	0	0	0	0	0	0	0	0	0	0	0	0	0	0	0	0	0	0	0	0	0	0	0	1	0	0	0	0	0	0	0	0	0	0	0	0	0	0	0	1
Otu00010	0	0	0	156	0	0	354	0	0	0	85	17	0	0	0	9	0	16	41	0	0	0	0	3	0	0	0	11	0	0	0	13	8	0	10	0	31	0	4	9	0	0	0	0	0	0	0	1	0
Otu00011	0	0	0	0	0	0	0	0	0	0	0	0	0	0	0	0	0	0	0	0	0	0	0	0	0	0	0	0	0	0	0	0	0	160	0	0	0	0	0	0	0	0	0	0	0	0	0	0	0
Otu00012	0	0	1	0	0	0	0	0	0	0	0	0	40	41	45	0	9	61	5	3	7	1	0	0	0	0	0	14	0	0	0	5	4	0	16	59	100	19	0	0	11	37	0	1	0	2	0	0	0
Otu00013	0	0	0	0	0	0	0	0	0	0	0	0	0	0	0	0	0	0	0	0	0	0	0	0	0	0	0	0	0	0	0	0	0	0	0	0	0	0	0	0	0	0	0	0	0	0	0	0	0
Otu00014	6	13	15	2	4	31	0	29	0	8	0	6	0	0	0	0	7	0	1	0	4	21	7	33	0	0	0	33	1	9	19	18	28	0	0	0	0	0	0	0	2	0	4	15	59	13	9	7	41
Otu00015	0	0	0	0	0	0	0	0	0	0	0	0	0	0	0	0	0	0	0	0	0	0	0	0	0	0	0	0	319	0	0	0	0	0	0	0	0	0	0	0	0	0	0	0	0	0	0	0	0
Otu00016	0	0	12	0	0	0	0	0	51	0	0	0	0	0	0	0	0	0	0	0	0	0	52	0	48	3	15	0	0	0	3	0	0	0	0	0	0	0	0	0	0	0	0	0	0	0	0	0	0
Otu00017	0	0	0	0	0	0	0	15	0	0	0	0	0	0	0	0	0	0	0	0	0	0	0	0	0	0	0	0	0	0	24	0	0	0	0	0	0	0	0	0	0	0	0	0	0	0	0	1	0
Otu00018	0	0	0	0	0	0	0	1	0	1	0	0	26	27	43	0	15	8	20	0	23	0	0	3	0	0	0	5	0	5	0	0	4	19	11	16	31	2	3	6	6	9	0	2	1	0	0	2	0
Otu00019	0	0	0	0	0	0	0	0	0	0	0	0	0	0	0	0	0	0	0	0	0	0	0	0	0	0	0	0	0	0	0	0	0	0	0	0	0	0	0	0	0	0	0	0	0	0	0	0	0
Otu00020	0	0	0	0	151	46	0	0	2	0	0	1	0	0	0	0	0	0	0	0	2	0	0	0	0	0	0	2	0	3	2	0	0	0	0	0	0	0	0	0	1	0	0	0	0	3	0	0	0
Otu00021	0	0	0	0	0	0	0	0	0	0	0	0	3	60	14	0	30	0	0	0	0	0	0	0	0	0	0	0	0	0	0	0	0	5	0	0	0	0	0	0	3	0	2	0	7	0	0	0	0
Otu00022	0	0	1	0	0	0	0	0	0	0	0	0	1	1	6	0	17	9	0	5	0	0	0	1	0	0	0	0	0	3	0	4	2	0	0	0	1	64	19	24	0	6	0	0	6	6	0	6	0
Otu00023	0	0	0	0	0	0	0	0	0	0	0	0	0	0	0	0	0	0	0	0	0	0	0	0	0	0	0	0	0	0	0	0	0	0	0	0	0	0	0	0	0	0	0	0	0	0	0	0	0
Otu00024	0	0	0	12	0	0	148	0	0	0	102	13	0	0	0	1	0	0	45	0	0	0	0	0	0	0	0	0	0	0	0	0	0	0	0	0	0	0	0	0	0	0	0	0	0	0	0	0	0
Otu00025	0	0	0	0	0	0	0	0	0	0	0	1	3	18	3	0	2	0	0	0	0	0	0	0	0	0	0	0	0	0	0	0	0	0	0	0	2	0	0	1	0	0	0	0	7	0	0	0	1
Otu00026	0	0	5	0	0	0	0	0	88	0	1	0	0	0	0	0	1	0	0	0	0	0	0	0	37	0	0	0	0	0	20	0	1	0	0	0	0	0	0	0	0	0	0	0	0	0	0	1	0
Otu00027	0	0	8	2	0	0	0	0	0	12	0	0	5	0	2	0	4	7	4	1	0	12	0	12	7	1	1	0	5	0	5	0	3	0	8	2	0	0	0	8	19	14	0	16	0	14	9	0	0
Otu00028	0	0	0	0	0	1	0	0	0	0	0	0	5	81	9	18	53	12	3	8	2	0	0	0	0	0	0	3	3	4	0	1	0	0	0	21	24	4	5	0	1	2	0	0	0	0	0	0	0
Otu00029	0	0	0	0	0	0	0	0	0	0	1	0	23	13	28	6	0	7	24	31	0	0	0	0	0	0	0	0	1	0	0	4	5	2	17	14	11	0	3	7	0	0	0	0	0	2	0	0	1
Otu00030	0	0	0	0	123	15	0	0	0	0	0	0	0	0	0	0	0	0	0	0	0	0	0	2	1	0	0	6	0	0	0	0	0	0	0	0	0	0	0	0	0	0	0	2	0	1	0	0	0
Otu00031	0	0	41	0	0	14	0	0	0	0	0	0	0	0	0	0	0	0	0	0	0	0	1	6	2	0	25	0	0	5	0	0	16	0	0	0	0	0	0	0	0	0	0	0	0	12	5	57	0
Otu00032	0	0	0	0	0	0	0	0	0	0	0	0	0	0	0	0	0	0	0	0	0	0	0	0	0	0	0	0	0	0	0	0	0	0	0	0	0	0	0	0	0	0	0	0	0	0	0	0	0
Otu00033	0	0	4	0	0	0	0	0	0	0	1	1	25	11	30	1	2	31	0	0	0	0	0	0	0	3	0	4	0	0	0	0	0	0	14	26	51	4	0	5	6	13	0	0	0	0	0	0	0
Otu00034	0	0	0	5	3	15	0	0	0	0	0	0	0	0	0	0	0	0	0	0	0	0	0	0	0	0	0	9	27	0	0	2	0	0	0	0	0	0	0	0	0	0	0	0	0	2	0	0	0
Otu00035	0	0	0	0	0	0	0	0	0	0	0	0	6	1	7	17	7	5	4	0	0	0	0	0	0	2	1	0	0	0	0	0	3	0	4	6	1	29	35	14	7	0	7	0	5	1	0	0	1
Otu00036	0	0	0	0	0	0	0	1	0	0	0	0	22	25	0	0	0	0	0	7	0	0	0	0	0	0	0	0	0	0	0	0	3	8	0	0	0	10	0	9	0	0	0	1	0	0	2	1	0
Otu00037	4	1	0	19	0	0	52	5	0	0	26	3	0	2	0	0	0	0	24	40	2	0	0	0	0	0	0	0	0	0	0	0	2	0	2	0	0	1	0	2	0	0	0	0	0	0	0	0	2
Otu00038	0	0	0	0	0	0	0	0	13	0	0	0	0	0	0	0	0	0	0	0	0	0	0	0	0	0	0	0	0	0	0	0	0	0	0	0	0	0	0	0	0	0	0	0	0	0	0	0	0
Otu00039	10	4	0	0	0	2	0	17	0	0	0	13	0	0	0	0	0	0	0	0	0	16	1	8	0	1	0	6	3	0	21	3	11	0	2	2	0	0	0	0	0	0	4	0	12	2	4	3	0
Otu00040	5	0	3	11	2	3	0	0	0	0	0	0	0	0	0	0	0	0	0	0	0	8	0	0	4	0	0	11	22	14	0	17	2	0	0	0	0	0	0	0	0	0	0	1	3	11	0	0	0
Otu00041	0	0	0	0	0	0	0	0	0	0	0	19	0	0	0	0	0	0	0	0	0	0	0	0	0	0	0	0	0	0	0	0	0	0	0	0	0	0	0	0	0	0	0	0	0	0	0	0	0
Otu00042	0	0	6	0	0	23	0	0	0	0	2	5	0	0	0	1	1	0	0	0	0	4	5	11	5	0	0	8	3	1	5	22	9	0	0	0	0	0	0	4	0	0	5	7	28	0	5	0	16
Otu00043	0	0	0	0	0	0	0	0	5	0	0	0	0	0	0	0	0	0	0	0	0	0	0	0	0	0	0	0	0	0	4	0	0	0	0	0	0	0	0	0	0	0	0	0	0	0	0	0	0
Otu00044	0	0	0	0	0	0	0	0	0	0	0	0	0	0	0	0	0	0	0	0	0	0	0	0	0	0	0	0	0	0	0	0	0	0	0	0	0	0	0	0	0	0	192	0	0	0	0	0	0
Otu00045	0	0	0	0	0	0	0	0	0	0	0	0	0	0	0	0	0	0	0	0	0	0	0	0	0	0	0	0	0	0	0	0	0	0	0	0	0	0	0	0	0	0	0	0	0	0	0	0	181
Otu00046	0	0	2	0	0	0	0	0	0	0	0	0	0	0	0	0	0	0	21	14	61	0	0	0	0	0	0	0	0	0	0	0	0	0	0	0	0	0	0	0	0	0	30	3	2	0	8	0	0
Otu00047	2	1	0	0	0	0	0	0	0	0	7	0	0	1	0	6	0	0	7	0	16	32	0	1	0	0	0	0	0	0	0	0	1	7	6	0	0	0	2	0	26	12	3	0	0	0	0	1	0
Otu00048	0	2	3	3	0	4	0	0	0	0	12	17	0	0	0	2	0	0	13	3	0	3	0	1	2	2	0	7	2	0	0	0	0	20	12	2	0	9	0	3	21	0	1	6	0	0	3	0	0
Otu00049	0	0	0	0	0	0	0	0	0	0	0	0	0	0	0	1	0	0	0	0	0	0	0	0	0	0	0	0	0	0	0	0	0	3	0	0	0	0	0	0	0	0	0	0	1	0	0	0	3
Otu00050	0	0	0	1	14	0	0	0	0	0	0	0	0	0	0	0	0	0	0	0	0	0	0	0	0	0	5	0	0	0	0	5	10	0	0	0	0	0	0	0	0	0	0	0	0	0	0	0	20
Otu00051	3	10	2	15	1	6	0	2	0	11	10	29	0	0	0	0	0	0	0	0	0	24	1	0	3	0	0	0	0	8	5	0	3	2	0	4	0	0	0	0	0	0	17	7	6	1	7	1	0
Otu00052	0	0	0	0	0	0	0	0	10	0	0	0	0	0	0	0	0	0	0	0	0	0	38	0	3	0	0	0	0	0	2	0	0	0	0	0	0	0	0	0	0	0	0	0	0	0	0	0	0
Otu00053	14	0	0	0	1	0	0	0	0	309	0	0	0	7	2	0	22	0	3	6	0	0	0	1	1	0	0	0	0	0	3	0	2	0	0	1	3	0	0	8	0	0	0	0	0	0	0	2	0
Otu00054	0	0	30	0	0	0	0	0	0	0	1	0	0	0	0	0	0	0	0	0	0	0	0	12	16	0	0	0	3	4	0	0	12	0	1	0	0	0	0	0	0	0	5	0	7	4	1	0	0
Otu00055	0	0	0	0	0	0	0	0	0	0	0	0	0	0	0	0	0	0	0	0	0	0	0	0	0	0	0	0	0	0	0	0	0	0	200	0	0	0	0	0	0	0	0	0	0	0	0	0	0
Otu00056	0	0	0	19	0	0	73	0	0	0	14	2	0	0	0	6	0	0	13	0	0	0	0	0	0	0	0	3	0	0	0	0	0	0	4	0	0	0	0	0	0	0	0	0	0	0	0	0	0
Otu00057	0	0	0	0	0	0	0	0	0	0	0	0	10	1	5	11	1	2	6	5	4	0	0	0	0	1	0	2	0	0	0	0	0	0	0	4	4	6	5	7	6	0	5	0	0	0	0	0	10
Otu00058	10	1	9	0	1	6	0	0	0	5	1	7	0	0	0	0	0	0	0	0	0	6	0	14	2	0	0	6	3	2	0	13	2	0	0	0	0	0	0	0	0	0	1	5	7	16	0	2	0
Otu00059	0	0	0	4	56	0	0	3	0	0	0	0	0	0	0	0	0	0	0	0	0	0	0	0	0	0	0	0	3	0	0	0	0	0	0	0	0	0	0	0	0	0	0	0	0	2	0	0	0
Otu00060	0	0	0	0	0	0	0	0	0	0	0	0	8	3	0	17	0	0	0	0	1	0	0	0	0	0	0	0	0	5	0	0	0	0	3	3	2	20	9	4	4	0	0	0	0	0	0	1	3
Otu00061	0	0	1	2	0	3	0	0	0	0	0	0	0	0	0	0	0	0	0	0	0	0	0	0	7	0	26	3	0	0	0	0	0	0	0	0	0	0	0	0	0	0	0	0	2	0	0	4	0
Otu00062	0	0	0	0	0	0	0	0	0	0	0	0	0	0	0	0	0	0	0	80	0	0	0	0	0	0	0	0	0	0	0	0	0	0	0	0	0	0	0	0	0	0	0	0	0	0	0	0	0
Otu00063	0	0	0	0	0	0	0	0	0	0	0	0	0	36	0	2	0	9	0	0	0	0	0	0	0	0	0	0	1	1	0	2	5	0	0	3	3	2	1	1	1	0	0	1	0	1	0	3	0
Otu00064	0	0	0	0	0	0	0	0	0	0	0	0	14	4	18	0	5	1	4	2	0	0	0	0	0	0	0	0	0	0	0	0	1	2	0	6	10	4	0	4	0	2	0	0	0	0	0	0	0
Otu00065	0	0	0	0	0	0	0	0	8	0	0	0	0	0	0	0	0	0	0	0	0	0	0	0	0	0	0	0	0	0	0	0	0	0	0	0	0	0	0	0	0	0	0	0	0	0	0	0	10
Otu00066	8	0	6	12	2	2	0	0	0	4	1	1	2	3	3	0	4	0	1	0	0	0	1	0	0	0	1	4	1	12	5	0	0	0	0	3	0	0	0	2	0	0	2	0	3	0	13	5	2
Otu00067	0	0	0	0	0	0	0	0	0	0	0	0	7	15	3	0	0	13	1	0	0	0	0	0	0	0	0	0	0	0	2	0	1	1	0	8	18	2	0	4	1	2	0	0	0	0	1	0	0
Otu00068	0	0	0	0	0	0	0	0	0	0	0	0	0	0	0	0	0	0	0	0	0	0	0	0	0	0	0	0	0	0	0	0	0	0	0	0	0	0	0	0	0	0	0	0	0	0	0	0	0
Otu00069	0	0	1	0	0	0	0	0	0	0	0	0	0	8	3	3	2	5	3	0	0	0	0	1	0	0	0	0	0	0	0	0	0	0	0	3	12	1	0	2	0	0	0	0	0	2	0	0	0
Otu00070	0	0	1	0	0	0	0	0	0	0	0	0	0	0	0	7	0	0	7	4	0	0	0	0	0	0	0	0	0	0	0	0	3	0	0	0	0	39	20	0	0	0	0	0	2	7	0	0	0
Otu00071	0	0	0	0	0	0	0	0	0	0	0	0	0	0	0	0	0	0	0	0	0	0	0	0	0	0	0	0	0	0	0	0	0	0	0	0	0	0	0	0	0	0	0	0	0	0	0	0	1
Otu00072	1	1	6	0	1	0	0	0	0	0	0	0	0	0	0	4	0	0	0	0	0	52	0	0	0	2	0	4	2	2	0	0	0	0	0	0	0	0	2	0	0	0	0	5	4	0	0	0	0
Otu00073	0	0	0	0	0	0	0	0	6	0	0	0	0	0	0	0	0	0	0	0	0	0	16	0	2	0	0	0	0	0	0	0	0	0	0	0	0	0	0	0	0	0	0	0	0	0	0	0	0
Otu00074	0	0	0	0	0	0	0	0	0	0	0	0	0	0	0	1	0	0	0	0	0	0	39	0	0	0	16	0	0	0	0	0	0	0	1	0	0	0	0	0	0	0	0	0	0	0	0	1	0
Otu00075	0	0	0	0	0	0	0	0	0	0	0	0	0	0	0	0	0	0	0	0	0	0	28	0	0	0	0	0	0	0	0	0	0	0	0	0	0	0	0	0	0	0	0	0	0	0	0	0	0
Otu00076	0	98	0	0	4	3	0	0	0	0	1	2	0	0	0	0	0	0	0	0	0	0	0	0	0	1	7	3	4	0	0	0	1	0	0	0	0	0	0	0	0	0	0	0	0	0	0	1	0
Otu00077	0	0	0	0	0	0	0	3	0	0	11	0	0	2	0	8	0	0	0	0	19	0	0	0	0	0	0	9	0	11	0	3	0	8	0	0	0	4	0	0	0	0	5	0	0	0	0	6	6
Otu00078	0	0	0	0	0	0	0	0	0	0	0	0	3	4	7	6	2	0	1	3	0	0	0	0	0	0	0	0	0	0	0	0	0	0	0	0	2	10	2	14	1	5	0	0	0	0	7	1	0
Otu00079	0	0	0	0	0	0	0	0	0	0	0	0	0	0	0	0	0	0	0	0	0	0	0	0	0	0	0	0	0	0	0	0	0	0	0	0	0	0	0	0	0	0	0	0	0	0	0	0	0
Otu00080	0	0	3	0	22	0	0	0	0	9	0	0	0	0	0	0	0	0	0	0	0	0	0	0	2	0	0	0	5	0	5	1	2	0	0	0	1	0	0	0	0	0	0	0	0	2	0	3	1
Otu00081	0	0	0	10	0	0	10	0	0	4	0	0	0	0	0	0	0	0	0	15	0	0	1	0	0	0	0	7	12	0	5	0	8	0	0	0	0	0	0	0	0	0	0	0	0	0	0	0	0
Otu00082	0	0	0	0	0	0	0	0	0	0	0	1	0	0	0	0	0	0	0	0	0	0	0	0	0	0	25	0	1	0	0	0	0	0	0	0	0	0	0	0	0	0	0	0	0	0	0	0	0
Otu00083	0	0	0	0	0	0	0	0	0	0	0	0	0	0	11	1	0	21	5	1	0	0	1	0	0	1	0	3	0	0	0	0	0	0	5	0	37	0	0	0	3	0	0	0	0	0	0	0	0
Otu00084	0	0	0	0	0	0	1	0	0	0	17	22	0	0	0	0	0	0	0	0	0	0	0	0	0	0	0	0	0	0	0	0	0	11	3	7	0	0	0	0	0	0	0	0	0	0	0	0	0
Otu00085	0	0	0	0	0	0	0	0	38	0	0	0	0	0	0	0	0	0	0	0	0	0	0	0	0	0	0	0	0	0	0	0	0	0	0	0	0	0	0	0	0	0	0	0	0	0	0	0	0
Otu00086	0	6	0	0	0	0	0	0	0	0	0	4	0	0	0	3	0	0	0	0	0	4	0	7	0	0	0	0	0	0	0	3	0	0	0	0	0	0	0	1	0	0	0	2	0	0	0	0	51
Otu00087	0	0	1	0	0	0	0	0	0	0	10	14	0	0	0	0	0	0	0	0	8	0	0	0	0	0	0	0	0	0	0	0	0	3	0	0	0	0	0	0	0	4	5	0	0	0	0	0	0
Otu00088	0	3	4	0	2	2	0	7	0	0	3	1	0	0	0	0	0	0	0	0	0	0	0	0	0	0	0	2	6	22	0	8	3	0	0	0	0	0	0	3	0	0	0	0	3	3	2	1	0
Otu00089	2	1	6	6	0	7	0	0	0	1	0	0	0	0	0	0	0	1	0	0	0	5	2	7	3	0	0	5	4	8	0	0	0	0	0	0	0	0	0	0	0	0	0	12	3	0	0	0	3
Otu00090	0	0	11	0	0	0	0	0	0	0	0	0	0	0	0	0	0	0	0	0	0	19	0	0	5	0	0	0	1	0	0	0	0	0	0	0	0	0	0	0	0	0	2	0	2	0	0	0	0
Otu00091	0	0	1	0	0	0	0	0	0	0	1	0	0	0	0	0	0	0	0	0	0	0	0	0	0	0	2	0	0	0	9	0	9	0	0	0	0	0	0	0	0	0	0	0	0	0	6	4	0
Otu00092	0	0	0	0	0	0	5	0	0	0	17	9	0	0	0	0	0	0	0	15	18	0	0	0	0	0	0	0	0	0	0	0	0	10	0	0	0	0	0	0	0	6	0	0	0	0	0	0	0
Otu00093	0	0	0	12	23	9	0	0	0	0	0	0	0	0	0	0	0	0	0	0	0	0	0	0	0	0	0	9	5	0	0	4	0	0	0	0	0	0	0	0	0	0	0	2	7	0	1	0	0
Otu00094	0	7	6	0	2	13	0	17	0	0	0	0	0	0	0	0	0	0	0	0	0	6	2	4	0	0	0	0	0	0	0	2	0	0	0	0	0	0	0	1	0	0	1	0	5	0	0	0	6
Otu00095	0	0	0	0	0	0	0	0	0	0	0	0	1	19	1	0	2	10	0	0	0	0	0	0	0	0	0	0	1	0	0	0	5	0	0	9	9	0	2	10	0	2	0	0	0	6	1	6	0
Otu00096	0	0	0	0	0	0	0	0	0	0	26	54	0	0	0	0	0	0	3	0	34	0	0	0	0	1	0	0	0	0	0	0	0	0	0	0	0	0	0	0	54	0	0	0	0	0	0	0	0
Otu00097	6	0	5	1	0	6	0	0	0	0	0	0	0	0	0	0	2	0	1	0	0	0	0	9	0	1	0	0	1	4	0	0	0	0	0	0	0	0	0	0	0	5	3	18	0	0	0	2	3
Otu00098	0	0	0	0	1	1	0	0	0	0	0	0	0	0	0	0	0	0	0	0	0	0	0	0	0	0	0	0	0	0	0	0	0	0	0	7	0	0	0	0	0	2	0	0	0	3	0	0	19
Otu00099	0	0	0	0	0	0	0	0	0	0	1	0	1	7	3	1	3	0	3	2	0	0	0	0	0	0	0	0	0	0	0	0	4	2	4	0	10	1	0	2	2	5	0	0	0	0	0	0	0
Otu00100	3	0	4	0	0	0	0	17	0	2	1	3	0	0	0	0	0	0	0	0	0	0	0	4	1	0	0	2	0	4	5	7	2	0	0	0	0	0	0	0	0	0	0	0	3	3	7	0	7
Otu00101	0	0	0	0	0	0	0	0	0	0	0	0	0	0	0	0	0	0	0	0	0	0	0	0	0	0	0	0	0	0	0	0	0	0	0	0	0	0	0	0	0	0	0	56	0	0	0	0	0
Otu00102	4	0	0	0	0	0	0	0	0	0	0	0	0	8	0	0	0	5	0	73	0	0	0	0	0	0	0	0	0	2	0	3	2	0	1	1	1	6	0	1	1	0	0	0	0	0	0	0	3
Otu00103	0	0	0	0	0	0	0	0	0	0	0	0	1	9	0	0	0	1	0	0	0	0	0	0	0	0	0	0	0	0	0	0	0	0	0	1	4	0	0	0	0	0	0	0	0	0	0	0	0
Otu00104	0	0	0	0	0	0	0	0	0	0	0	0	0	0	0	0	0	16	0	0	1	0	0	0	0	0	0	1	0	0	0	4	14	0	2	10	25	0	0	8	0	0	0	0	0	0	0	0	0
Otu00105	0	0	0	0	0	0	0	0	0	0	0	0	0	0	0	0	0	0	0	0	0	0	0	0	0	14	13	5	0	0	0	0	0	0	0	0	0	0	0	0	0	0	0	0	0	3	0	4	0
Otu00106	0	0	0	0	0	0	0	0	0	0	0	0	0	0	0	0	0	0	0	0	1	0	0	0	0	0	0	1	0	0	0	0	0	4	0	0	0	1	0	0	1	0	0	0	0	0	0	0	0
Otu00107	0	60	0	0	0	0	0	0	0	0	0	0	1	0	0	0	0	0	0	0	0	0	0	0	4	0	0	0	0	0	2	0	0	0	0	0	0	0	0	0	0	0	0	0	0	10	0	0	0
Otu00108	0	0	8	0	2	3	0	0	0	0	0	0	0	0	0	0	5	0	0	0	0	0	0	0	6	1	1	0	0	0	0	0	0	0	0	0	0	0	0	0	0	0	0	9	8	0	2	0	0
Otu00109	10	3	1	1	5	1	0	2	0	1	0	0	0	0	0	0	0	0	0	0	0	0	0	0	0	0	0	0	2	8	0	0	0	0	0	0	0	0	0	0	0	0	0	0	0	5	0	0	0
Otu00110	4	2	1	6	2	1	0	2	0	8	0	0	0	0	0	0	0	0	0	0	0	4	0	6	2	0	0	2	0	1	2	0	1	0	0	0	0	0	0	0	0	0	0	0	1	0	12	1	0
Otu00111	0	0	0	0	0	0	0	0	0	0	0	0	0	0	0	0	0	0	0	0	0	0	0	0	0	0	0	0	0	0	0	0	0	0	0	0	0	0	0	0	0	0	0	0	0	0	0	0	0
Otu00112	0	0	0	0	12	2	0	0	6	0	0	0	0	0	0	0	0	0	0	0	0	0	0	0	0	0	0	2	1	14	2	0	0	0	0	0	0	0	0	0	0	0	0	0	0	6	0	0	0
Otu00113	0	0	0	0	0	0	0	0	0	0	0	0	0	0	0	30	0	0	0	0	0	0	0	0	0	0	0	0	0	0	0	0	0	0	0	0	0	0	0	0	0	79	0	0	0	0	0	0	0
Otu00114	0	0	0	0	0	0	0	0	0	0	6	0	0	0	0	0	0	1	0	2	0	0	0	0	13	2	1	0	0	0	0	0	0	0	0	1	0	0	0	0	0	0	0	0	0	0	0	7	0
Otu00115	0	0	1	0	16	0	0	0	0	0	0	0	0	0	0	0	0	0	0	0	0	0	0	1	5	0	0	0	0	0	0	0	0	0	0	0	0	0	0	0	0	0	2	0	0	2	0	0	0
Otu00116	0	0	0	0	0	0	0	0	0	0	0	0	3	0	1	0	0	0	1	3	0	0	0	0	0	0	0	0	0	0	0	0	0	1	0	0	0	2	0	8	0	2	0	0	0	0	0	0	1
Otu00117	0	0	0	0	0	0	0	0	0	0	0	0	9	0	0	0	0	0	0	0	0	0	0	1	0	0	0	0	0	0	0	0	0	0	0	0	3	0	0	0	0	0	0	0	0	0	0	0	0
Otu00118	0	0	0	0	0	0	0	0	0	0	0	0	0	0	0	0	0	0	0	0	0	0	0	0	4	0	25	0	0	0	0	0	0	0	0	0	0	0	0	0	0	0	0	0	0	0	0	0	0
Otu00119	0	0	0	0	2	0	0	0	0	0	0	0	0	0	0	0	0	0	0	0	0	0	0	0	0	0	16	0	0	0	0	1	0	0	0	0	0	0	0	0	0	0	0	0	0	0	0	0	0
Otu00120	0	2	0	0	31	0	0	0	0	0	0	0	0	0	0	0	0	0	0	0	0	0	0	0	0	0	0	0	0	0	0	0	0	0	0	0	0	0	0	0	0	0	0	0	0	0	0	0	0
Otu00121	0	0	0	0	0	0	0	0	0	0	1	2	0	0	0	0	0	0	0	0	0	0	0	0	1	1	1	1	3	2	0	0	0	0	0	0	0	0	0	0	2	0	0	4	3	1	1	0	0
Otu00122	0	0	0	0	0	0	0	0	0	0	0	0	0	5	0	0	0	0	0	0	0	0	0	0	0	0	0	0	0	0	0	0	0	0	0	0	0	0	0	0	0	0	0	0	0	0	0	0	0
Otu00123	0	2	1	0	0	0	0	0	0	0	0	0	0	0	0	0	0	0	0	0	0	7	0	0	5	0	1	1	1	0	1	0	0	1	0	0	0	1	0	0	0	0	1	3	3	0	0	0	0
Otu00124	0	0	4	0	0	2	0	0	0	0	0	0	0	0	0	0	0	0	0	0	0	0	14	6	0	0	0	0	0	0	0	0	0	0	0	0	0	0	0	0	0	0	2	0	0	0	0	0	0
Otu00125	0	0	0	0	0	0	0	0	0	0	0	0	0	0	0	0	16	0	0	0	0	0	0	1	2	3	0	0	0	0	5	0	0	9	0	0	0	2	0	0	12	11	0	0	0	0	0	0	0
Otu00126	0	1	0	0	0	0	0	0	0	0	0	0	2	0	0	0	0	0	0	1	0	0	0	0	0	0	0	0	0	0	0	0	0	0	0	0	0	0	0	0	0	0	0	0	0	0	0	0	0
Otu00127	0	0	0	0	0	0	0	0	0	0	0	0	0	0	0	0	0	0	0	0	0	0	0	0	0	0	0	0	0	0	0	0	0	0	0	0	0	0	0	0	0	0	0	0	0	0	0	0	0
Otu00128	0	0	0	0	0	0	0	0	0	0	0	0	2	4	0	0	0	1	0	0	0	0	0	0	0	0	0	0	0	0	0	0	0	0	0	3	0	0	1	4	1	0	0	0	0	0	0	0	0
Otu00129	0	0	0	0	0	0	0	0	0	0	0	1	0	4	8	1	0	0	0	16	0	0	0	0	0	0	0	0	0	0	0	0	0	0	0	5	0	0	0	5	0	5	0	0	0	0	0	0	0
Otu00130	3	0	0	2	1	5	0	6	0	5	3	1	0	0	0	0	0	0	0	0	0	1	1	1	0	0	2	0	0	0	3	0	6	0	0	2	0	0	0	0	0	0	0	0	2	1	0	0	0
Otu00131	0	0	0	0	0	0	0	0	0	4	2	0	5	0	0	0	0	0	0	0	2	0	0	0	0	0	0	0	0	0	0	2	0	8	0	2	0	0	0	0	0	0	0	0	0	1	0	0	0
Otu00132	4	0	3	0	0	3	0	0	0	0	0	0	0	0	0	0	0	0	0	0	0	0	2	6	1	0	0	3	0	5	0	0	0	0	0	1	0	0	0	0	0	0	0	5	0	3	3	0	0
Otu00133	0	0	0	0	0	0	0	0	0	0	0	0	4	1	3	1	0	11	0	0	0	0	0	0	0	0	0	0	0	0	0	1	0	0	4	5	5	0	0	3	0	1	0	0	0	0	0	1	0
Otu00134	0	0	0	0	0	0	0	0	0	0	3	0	0	0	1	0	4	0	0	0	0	0	0	0	0	0	0	0	0	0	0	0	0	0	0	0	0	4	0	0	6	0	1	0	0	0	0	0	0
Otu00135	7	0	9	0	0	0	0	0	0	1	0	0	0	0	0	0	0	0	0	0	0	0	0	0	0	1	0	0	0	0	0	0	1	0	0	0	0	0	0	0	0	0	1	10	0	0	1	0	0
Otu00136	0	0	0	0	0	0	0	0	0	0	0	0	0	0	0	0	0	0	0	0	0	0	0	0	0	0	0	0	0	0	0	0	0	0	0	0	0	0	0	0	0	0	0	0	0	0	0	0	0
Otu00137	0	0	0	0	0	0	0	0	0	0	19	0	0	0	1	0	0	0	0	0	14	0	0	0	0	1	0	0	1	0	0	0	0	40	4	0	0	0	0	0	31	12	0	0	0	0	0	0	0
Otu00138	0	33	0	0	0	0	0	0	0	0	0	0	0	0	0	0	0	0	0	0	0	0	0	0	9	0	0	0	1	21	0	3	0	0	0	0	0	0	0	0	0	0	0	0	0	0	1	0	0
Otu00139	0	0	0	0	0	0	0	0	0	0	0	0	0	0	0	0	0	0	0	1	0	0	0	0	3	2	0	0	0	0	5	0	2	0	0	0	0	0	0	0	0	0	0	0	2	5	0	57	0
Otu00140	0	0	0	0	0	2	0	0	0	0	0	0	0	3	2	0	0	0	0	0	0	0	0	0	0	1	0	0	0	0	0	0	0	0	0	0	1	8	0	0	0	0	0	0	0	0	0	0	0
Otu00141	0	0	0	0	0	0	0	0	0	0	1	2	0	0	0	0	0	3	0	6	0	0	0	0	0	0	0	0	0	0	0	3	0	2	0	0	2	0	0	3	0	6	0	1	0	0	0	0	0
Otu00142	0	0	7	8	1	0	0	0	0	19	11	0	0	0	0	0	0	0	0	0	0	0	0	0	0	0	0	0	0	1	0	0	0	1	0	0	0	0	0	0	0	0	0	0	0	3	0	0	3
Otu00143	1	0	0	0	0	0	0	0	0	0	0	0	0	0	0	0	0	0	0	0	0	0	0	0	0	0	0	0	1	3	4	0	0	5	0	22	0	4	2	0	0	7	0	0	0	8	4	0	0
Otu00144	0	0	0	0	0	3	0	8	0	0	0	0	0	0	0	0	0	0	0	0	0	0	0	12	0	0	0	6	0	0	4	0	0	0	0	0	0	0	0	0	0	0	1	0	0	1	1	0	1
Otu00145	0	0	0	0	0	0	0	0	0	0	0	0	3	9	0	0	5	1	0	0	0	0	0	0	0	0	0	0	0	0	0	0	1	0	2	2	0	0	0	1	1	0	0	0	0	0	0	0	0
Otu00146	0	0	0	0	0	0	0	0	0	0	0	0	7	0	13	6	1	1	1	0	0	0	0	0	0	0	0	0	1	0	0	1	0	0	1	1	0	1	0	1	1	1	0	0	0	0	0	0	0
Otu00147	1	1	1	0	0	2	0	0	0	0	0	0	0	0	0	9	0	0	0	0	1	0	0	0	0	0	0	0	0	0	0	3	0	0	0	1	2	0	0	5	0	1	2	1	2	5	0	0	1
Otu00148	0	0	0	0	0	0	0	0	0	0	0	0	0	0	0	0	0	5	0	0	0	0	0	0	0	0	0	0	0	0	0	0	1	0	0	0	7	0	2	0	0	0	0	0	0	3	0	0	0
Otu00149	0	0	4	0	0	0	2	0	0	18	0	0	0	0	0	0	0	0	0	0	0	0	0	12	0	0	0	4	0	0	0	7	0	0	1	0	0	0	0	0	0	0	0	0	0	0	0	0	1
Otu00150	0	2	0	0	0	0	0	4	0	0	0	1	0	0	0	0	0	2	0	0	0	4	0	0	1	0	0	0	0	0	0	2	6	0	0	0	0	1	1	0	0	0	0	4	0	3	0	0	0
Otu00151	0	4	1	0	0	9	0	7	0	0	0	0	0	0	0	0	0	0	0	0	0	7	0	0	0	0	0	0	0	0	3	1	2	0	0	0	0	0	0	0	0	0	0	2	3	0	0	0	3
Otu00152	0	0	0	2	1	0	0	0	0	0	0	0	0	0	0	0	0	3	0	0	0	0	0	0	0	0	3	4	0	0	0	7	0	0	0	0	0	0	0	3	0	0	0	9	2	0	1	0	2
Otu00153	0	62	0	0	0	0	0	0	0	0	0	0	0	0	0	0	0	0	0	0	0	0	0	0	0	0	0	0	0	0	0	0	0	0	0	0	0	0	0	0	0	0	0	0	0	0	0	0	0
Otu00154	0	0	0	0	0	0	0	0	0	0	0	0	3	3	0	0	2	16	0	0	0	0	0	0	0	0	0	2	0	1	0	2	5	0	0	4	5	0	6	15	0	0	0	0	0	2	0	0	0
Otu00155	0	0	0	0	0	53	0	0	0	0	0	0	0	0	0	0	0	0	0	0	0	0	0	0	0	0	0	0	0	0	0	0	0	0	0	0	0	0	0	0	0	0	0	0	0	0	0	0	0
Otu00156	0	0	0	0	0	0	0	0	0	0	10	8	1	0	0	0	0	2	0	0	15	0	0	1	0	0	0	0	0	0	0	3	0	14	2	0	0	0	0	0	12	6	0	0	0	0	0	0	0
Otu00157	0	0	0	0	0	0	0	0	0	0	0	0	0	21	0	3	8	0	0	0	0	0	0	0	0	0	0	1	0	0	0	3	0	0	0	0	6	0	0	2	0	0	0	0	0	0	0	0	0
Otu00158	0	0	0	13	0	0	0	4	0	0	0	0	0	0	0	0	0	0	0	0	0	0	0	0	0	0	0	16	0	0	13	0	0	0	0	0	0	0	0	0	0	0	0	0	0	0	0	0	10
Otu00159	0	0	0	0	0	0	0	0	0	0	0	0	0	0	0	1	0	0	0	0	0	0	0	0	0	1	0	0	0	0	0	0	0	0	0	0	0	0	61	0	0	0	0	0	0	0	0	0	0
Otu00160	0	0	0	1	0	0	0	0	0	0	0	0	0	0	0	0	2	0	0	0	0	0	0	0	3	0	0	7	1	0	9	0	8	0	0	0	0	0	0	0	0	0	0	2	0	0	6	0	0
Otu00161	0	0	0	0	0	2	0	0	0	0	0	1	2	1	3	5	1	1	3	0	0	0	0	0	0	0	0	0	0	0	0	2	0	1	2	4	0	1	13	0	0	4	0	0	0	1	0	0	0
Otu00162	0	0	0	8	10	2	0	0	0	0	0	0	0	0	0	0	0	0	0	0	0	0	0	0	0	0	0	3	5	4	0	0	0	0	0	0	0	0	0	0	0	0	1	0	0	0	0	0	3
Otu00163	0	0	0	0	0	1	0	0	0	0	0	0	0	0	0	1	0	1	0	0	0	3	0	0	0	0	0	0	2	0	0	0	0	0	0	0	0	0	1	0	0	0	0	2	0	0	0	0	0
Otu00164	0	0	0	0	0	0	0	0	0	0	0	0	9	6	2	1	0	10	0	3	0	0	0	1	1	0	0	0	0	1	0	0	0	0	0	1	1	1	0	1	0	0	0	0	0	0	0	0	0
Otu00165	0	0	0	0	0	0	0	0	0	0	0	1	2	0	4	0	1	3	0	0	0	1	0	0	0	0	0	0	0	0	0	0	1	0	1	0	0	0	4	0	0	0	0	0	0	0	0	0	0
Otu00166	21	0	0	0	0	0	0	0	0	0	0	0	0	0	0	0	0	0	0	0	0	0	0	2	0	0	0	0	0	0	0	0	0	0	0	0	0	0	0	0	0	0	0	0	0	0	0	0	0
Otu00167	0	0	0	1	0	2	0	0	0	0	0	0	0	0	0	0	0	0	0	0	0	1	0	0	1	0	0	6	8	0	0	0	0	0	0	0	0	0	0	0	0	0	0	2	0	1	10	0	0
Otu00168	0	0	0	1	0	0	0	0	0	0	0	0	0	0	0	0	0	0	0	0	0	0	2	0	8	0	2	0	0	0	0	0	0	0	1	0	0	3	0	0	0	0	0	0	0	0	0	0	0
Otu00169	0	0	0	0	0	0	0	0	0	0	0	1	0	0	0	0	1	0	2	7	0	0	0	1	0	0	0	2	0	0	0	0	0	2	1	1	0	0	0	0	0	0	0	0	0	0	0	0	0
Otu00170	0	0	0	11	0	0	0	1	0	0	0	1	0	0	0	0	0	0	0	0	0	1	0	0	0	0	0	2	6	0	4	0	0	0	0	0	0	0	0	0	0	0	0	0	0	26	1	0	1
Otu00171	0	0	0	0	0	0	0	0	0	0	0	0	2	2	0	0	0	4	5	1	1	0	0	0	0	1	0	0	0	0	0	5	2	0	5	3	0	0	2	0	0	2	0	0	0	1	1	0	0
Otu00172	1	1	0	3	0	0	0	0	0	0	0	0	0	1	1	6	0	0	3	0	0	0	0	0	0	0	1	2	0	0	2	0	0	0	0	0	2	1	2	0	0	1	0	0	4	2	0	0	0
Otu00173	0	0	0	0	0	0	0	2	0	0	13	10	0	0	0	0	0	0	0	0	5	0	0	0	0	0	0	0	0	0	0	0	0	4	0	0	0	8	20	0	0	0	0	0	0	0	0	0	1
Otu00174	6	0	0	0	0	0	0	0	0	0	0	0	0	0	0	0	0	0	0	0	52	0	0	0	0	0	2	0	0	0	0	0	0	0	0	0	0	0	1	0	0	14	0	0	0	6	0	1	2
Otu00175	0	0	0	0	0	0	0	0	0	0	0	0	0	0	0	45	0	0	7	0	3	1	0	0	0	1	0	0	0	0	0	0	0	3	5	3	0	0	0	0	1	0	0	0	0	0	0	0	0
Otu00176	0	0	0	0	1	0	0	0	0	0	0	0	1	1	1	0	0	2	0	1	0	0	0	0	0	0	0	1	0	0	0	6	0	0	2	0	0	0	1	3	0	0	0	0	5	0	0	0	0
Otu00177	0	0	0	0	0	0	0	0	0	0	0	0	0	0	0	0	0	0	8	0	0	0	0	0	0	0	0	0	0	0	0	2	0	0	0	0	0	0	0	0	0	0	10	0	2	0	0	0	0
Otu00178	0	0	0	0	14	6	0	0	0	0	0	0	0	0	0	0	0	0	0	0	0	0	0	1	0	0	0	0	3	0	0	0	0	0	0	0	0	0	0	0	0	0	0	0	2	0	9	1	0
Otu00179	0	0	0	0	0	0	0	0	0	0	0	0	4	6	2	0	1	0	0	0	0	0	0	0	0	0	0	0	0	0	0	1	0	0	0	1	2	0	0	0	0	2	0	0	0	1	0	0	0
Otu00180	0	0	0	6	0	1	0	1	0	0	0	0	0	0	0	0	0	0	0	0	0	0	0	0	0	0	0	4	3	6	0	0	0	0	0	0	0	0	0	0	0	0	0	0	0	0	7	0	1
Otu00181	0	0	0	0	0	0	0	0	0	0	0	0	0	0	0	0	0	7	0	0	0	0	0	0	0	0	0	1	0	0	0	0	0	0	0	8	0	0	0	0	0	0	0	0	0	1	0	1	0
Otu00182	4	0	0	0	0	1	0	0	0	0	0	0	0	0	0	0	2	0	0	0	0	0	0	5	0	0	0	0	0	0	0	2	0	0	0	1	0	0	0	0	0	0	0	3	12	0	0	0	5
Otu00183	0	0	5	0	9	0	0	0	0	0	0	0	0	0	0	0	0	0	0	0	0	0	1	4	0	0	0	0	0	0	0	0	0	0	0	0	0	0	0	0	0	0	0	0	0	0	0	0	0
Otu00184	0	0	0	0	0	0	24	0	0	0	3	11	0	0	0	0	1	0	11	0	1	0	0	3	0	0	0	0	0	0	0	0	0	0	0	0	0	0	0	0	0	0	0	0	0	0	0	0	0
Otu00185	0	0	0	0	0	0	0	0	0	0	0	0	0	0	4	5	0	0	0	5	0	0	0	0	0	0	0	0	0	0	0	0	0	0	0	0	2	6	1	6	2	0	0	0	2	0	0	0	0
Otu00186	0	0	0	0	0	0	0	0	0	0	1	0	5	1	1	0	3	0	0	0	0	0	0	0	0	0	1	0	0	1	0	0	2	0	0	6	0	0	7	0	3	0	0	0	0	0	0	0	0
Otu00187	0	0	0	0	0	0	0	0	0	0	0	0	5	0	8	0	1	10	2	2	0	0	0	0	0	1	0	0	0	0	0	0	1	0	6	0	4	0	0	4	0	2	0	0	0	0	3	0	1
Otu00188	2	1	0	0	3	2	0	3	0	0	0	0	0	0	0	0	0	0	0	0	0	0	0	1	0	0	0	0	1	0	0	0	0	0	0	0	0	0	0	0	0	0	0	0	0	10	8	0	0
Otu00189	0	0	0	0	0	3	0	0	0	0	0	0	0	0	0	0	0	0	0	0	0	0	0	0	0	0	0	0	0	0	0	0	0	0	0	0	0	0	0	0	0	0	0	0	0	0	0	0	0
Otu00190	0	0	0	0	0	0	0	0	0	0	0	0	1	0	0	0	0	1	0	0	0	0	0	0	0	0	0	0	0	0	0	0	0	1	0	0	0	1	1	0	0	0	0	0	0	0	0	0	0
Otu00191	8	0	0	5	4	8	0	0	0	0	0	0	0	1	0	0	0	0	0	0	0	0	0	2	0	1	1	2	0	0	0	0	0	0	0	0	0	3	0	0	0	0	0	0	0	0	3	0	1
Otu00192	0	0	0	0	0	0	0	2	0	0	1	0	0	0	0	0	0	0	0	0	0	0	1	0	0	1	2	0	3	0	0	1	0	0	0	0	0	0	0	0	0	0	0	5	0	2	0	0	0
Otu00193	2	4	0	0	1	6	0	5	0	0	6	0	0	0	0	0	0	0	0	0	0	0	0	0	0	1	0	1	0	8	2	0	2	0	0	0	0	0	0	0	0	0	0	0	4	0	0	0	0
Otu00194	0	0	0	0	0	0	0	0	0	0	0	0	0	0	0	0	0	0	0	0	0	0	0	0	29	0	0	0	0	0	0	0	0	0	0	0	0	0	0	0	0	0	0	0	0	0	0	0	0
Otu00195	0	0	1	0	0	0	0	0	1	0	0	0	0	0	0	0	0	0	0	0	0	0	0	0	0	0	0	0	0	0	0	0	0	0	0	0	0	0	0	0	0	0	0	0	0	0	0	0	5
Otu00196	0	0	0	0	0	0	0	0	0	0	1	0	0	0	0	0	0	0	7	0	34	0	0	0	0	0	0	0	0	0	0	0	0	0	2	3	0	0	0	0	17	13	0	0	0	0	0	0	1
Otu00197	0	0	0	0	0	0	0	0	0	0	0	0	5	0	0	6	0	2	0	0	0	0	0	0	0	0	0	0	0	0	0	0	0	0	3	0	1	0	0	0	0	0	4	0	0	0	0	0	0
Otu00198	0	0	0	0	0	0	0	0	0	0	0	0	0	0	0	0	0	0	0	0	0	0	0	0	0	0	0	0	0	0	0	0	0	0	0	0	0	0	0	0	0	0	0	0	0	0	0	0	0
Otu00199	1	0	2	0	0	0	0	0	0	1	0	0	0	0	0	0	0	0	0	0	0	0	0	0	2	0	2	0	0	0	0	0	0	0	0	0	0	0	0	0	0	0	0	2	0	1	5	0	0
Otu00200	0	0	0	0	0	0	0	0	0	0	0	0	0	0	0	0	0	0	0	0	0	0	0	0	0	0	0	0	0	0	0	0	0	0	0	0	0	0	0	0	0	0	0	0	0	0	0	0	0
Otu00201	0	0	3	0	0	0	0	0	0	0	0	0	1	2	3	5	1	1	2	0	0	0	0	0	1	0	0	0	0	1	0	0	0	0	0	0	0	1	1	1	0	3	0	0	2	0	0	0	1
Otu00202	0	0	0	0	0	0	0	0	0	0	0	0	0	0	0	0	0	0	0	2	0	0	0	0	0	0	0	0	0	0	0	0	7	2	0	0	0	0	0	17	0	0	0	0	0	0	0	0	0
Otu00203	3	0	0	0	0	0	0	6	0	0	0	0	0	0	0	0	2	0	0	0	0	0	0	0	0	0	0	1	0	0	6	3	0	0	1	0	0	0	0	0	0	3	0	0	0	0	2	1	3
Otu00204	0	0	0	0	0	0	0	0	0	0	0	0	3	0	1	0	2	0	2	0	0	0	0	0	0	0	0	0	0	0	0	0	1	0	4	0	2	0	0	0	0	0	0	0	1	0	0	0	0
Otu00205	0	0	0	0	0	0	0	0	0	0	0	0	0	0	0	1	1	1	0	0	0	0	0	0	0	0	0	0	0	0	0	0	0	0	0	0	0	9	2	1	0	2	0	0	0	1	0	0	0
Otu00206	0	0	0	0	0	0	0	0	0	0	0	0	0	16	1	0	0	0	0	3	0	0	0	0	0	0	0	0	0	1	0	0	0	0	0	0	0	1	0	0	1	0	0	0	0	0	0	0	0
Otu00207	0	0	0	0	0	0	0	0	0	0	0	0	0	3	0	1	0	25	0	0	0	0	0	0	0	0	0	0	0	0	0	0	0	0	0	0	0	0	0	1	0	0	0	0	0	0	0	0	0
Otu00208	1	0	0	0	0	0	0	10	0	0	0	0	1	0	0	1	0	0	3	0	0	0	0	0	1	0	0	0	0	0	3	0	0	0	0	0	0	0	0	1	0	0	0	2	0	0	0	0	4
Otu00209	0	0	0	0	0	0	0	0	0	0	0	0	0	0	0	0	2	1	0	0	0	0	0	0	0	0	0	2	0	0	0	0	1	0	0	0	2	0	0	0	0	0	0	0	0	0	0	0	0
Otu00210	0	0	0	0	0	0	0	0	0	0	0	9	0	0	0	4	0	1	0	0	2	0	0	0	0	0	0	0	0	0	0	0	1	6	2	0	0	0	1	2	4	0	0	0	0	0	0	0	0
Otu00211	0	0	0	0	0	0	0	0	0	0	0	0	0	0	0	0	1	0	1	0	0	0	0	0	0	0	0	0	0	0	0	0	1	0	0	0	0	0	1	0	0	1	2	0	0	0	0	0	0
Otu00212	0	0	0	0	0	0	0	0	0	1	0	0	0	0	0	0	0	0	1	0	0	7	0	0	1	0	1	0	0	7	1	0	0	0	0	0	0	0	0	0	0	0	0	0	0	1	3	0	0
Otu00213	1	0	0	0	0	3	0	0	0	0	0	0	0	0	0	0	0	0	0	0	0	0	0	7	0	0	2	0	0	0	0	0	0	0	0	0	0	0	0	0	0	0	0	0	0	0	0	0	7
Otu00214	0	0	0	0	0	0	0	0	0	0	0	0	4	0	4	0	3	0	4	1	0	0	0	0	0	0	0	0	0	0	0	0	0	0	1	1	1	1	1	1	0	0	0	0	0	0	2	2	0
Otu00215	0	0	0	0	0	0	0	0	0	0	0	0	1	1	3	0	7	3	0	0	0	0	0	0	0	0	0	0	0	0	0	0	0	0	0	0	0	2	0	0	2	0	0	0	0	0	0	0	0
Otu00216	0	0	0	0	0	0	0	0	0	0	0	0	0	0	8	0	0	0	0	0	0	0	0	0	0	0	0	0	1	0	0	0	0	0	0	0	1	0	8	4	2	0	0	0	0	0	0	0	1
Otu00217	0	0	0	0	0	0	0	0	0	1	1	0	0	0	0	0	0	0	0	0	0	0	0	0	0	0	0	0	0	0	0	0	0	0	0	0	0	0	1	0	0	0	0	1	0	0	5	0	0
Otu00218	0	0	0	0	0	0	0	0	0	0	0	0	0	0	0	2	0	0	0	0	0	0	0	0	0	3	0	0	0	0	0	0	0	21	0	0	0	0	2	12	0	0	0	0	0	0	3	2	0
Otu00219	0	0	0	0	0	0	0	0	0	0	0	1	0	0	6	0	0	0	2	0	0	0	0	0	0	0	0	0	0	0	0	0	0	0	0	3	0	3	6	5	0	2	0	0	0	0	0	0	0
Otu00220	3	0	2	0	0	0	0	0	0	0	0	0	0	0	0	3	0	0	0	0	0	0	0	0	0	0	0	0	0	1	0	0	0	0	0	0	0	0	0	0	0	0	0	4	0	1	9	0	0
Otu00221	0	0	0	0	0	0	0	0	0	0	0	0	0	0	1	0	4	2	0	0	0	0	0	0	1	0	1	0	0	0	0	1	0	3	0	0	0	1	0	1	1	0	0	0	0	0	0	0	1
Otu00222	0	0	0	0	0	0	0	0	0	0	0	0	4	0	0	3	4	1	4	0	1	0	0	0	0	1	0	0	0	0	0	0	0	0	1	3	0	2	0	2	1	3	0	0	0	0	0	0	0
Otu00223	0	0	0	0	0	0	0	0	1	0	0	0	0	0	0	0	0	0	0	0	0	0	0	0	0	0	0	1	0	0	0	0	0	0	0	0	0	0	0	0	0	0	0	0	0	0	0	0	7
Otu00224	0	0	0	0	0	0	0	0	0	2	0	1	0	0	0	0	0	0	0	0	0	3	0	7	0	0	0	0	0	0	0	0	0	0	0	0	0	0	0	0	0	0	0	14	0	0	0	1	0
Otu00225	0	0	0	0	0	0	0	0	0	0	4	1	0	0	0	0	0	0	0	0	0	0	0	0	0	0	0	0	0	0	0	0	0	0	1	0	0	0	0	0	0	1	0	0	0	0	0	0	0
Otu00226	0	0	0	0	0	0	0	0	0	0	0	0	3	0	0	2	5	3	0	0	0	0	0	0	0	0	0	0	0	0	0	0	0	0	1	0	0	1	1	4	2	0	1	1	1	0	0	0	1
Otu00227	0	0	1	0	0	0	0	0	0	0	0	0	0	0	0	0	0	0	0	0	0	3	0	3	1	0	0	0	0	0	0	0	0	0	0	0	0	0	0	0	0	0	0	0	4	0	0	0	0
Otu00228	0	0	0	0	1	0	0	3	0	1	0	0	0	0	0	0	2	0	0	0	0	0	0	0	1	0	1	4	0	0	0	0	5	0	0	0	0	0	1	4	0	0	0	0	0	1	1	0	2
Otu00229	0	0	0	1	0	1	0	0	0	0	0	0	0	0	0	0	0	0	0	0	0	2	0	5	0	0	0	0	0	0	5	0	4	2	3	0	0	0	0	0	0	0	0	0	0	0	0	0	0
Otu00230	0	0	0	0	0	0	0	0	0	0	0	0	0	0	0	0	1	2	0	0	0	0	0	0	0	0	0	0	1	0	0	0	0	0	0	1	0	3	0	0	0	0	0	0	0	0	0	0	0
Otu00231	0	0	0	0	0	0	0	0	0	0	4	4	0	0	0	0	0	0	0	0	0	0	0	0	7	0	1	1	0	1	0	0	0	0	0	0	0	0	0	0	0	0	0	0	0	4	0	0	0
Otu00232	0	0	0	0	0	0	16	0	0	0	0	0	0	0	0	0	0	0	14	0	0	0	0	0	0	0	0	0	0	0	0	0	5	0	0	0	0	0	0	0	0	0	0	0	0	0	0	0	0
Otu00233	0	0	0	0	0	0	0	0	0	0	0	0	6	0	6	1	2	2	0	0	1	0	0	0	0	0	0	0	0	0	0	0	1	2	0	2	4	0	0	0	0	0	0	0	0	1	0	0	0
Otu00234	0	0	0	0	0	0	0	0	0	0	0	0	0	0	0	0	0	0	5	3	2	0	0	0	0	0	0	0	2	0	0	5	0	17	0	0	0	0	0	0	0	0	0	0	0	3	0	1	0
Otu00235	0	3	0	0	0	0	0	0	0	0	0	0	0	0	0	0	0	0	0	0	0	0	0	3	1	0	0	0	0	0	0	0	0	0	0	0	0	0	0	0	0	0	0	6	0	1	0	0	0
Otu00236	0	2	0	0	0	0	0	0	0	0	0	0	0	0	0	0	0	0	0	0	0	0	0	0	5	0	0	0	0	0	0	0	0	0	0	0	0	0	0	0	0	0	0	0	0	0	0	0	0
Otu00237	0	0	0	0	0	0	0	0	0	0	0	0	0	0	0	0	0	0	0	0	0	0	0	0	0	0	0	0	0	0	0	0	0	0	0	0	0	0	0	0	0	0	30	0	0	0	0	0	0
Otu00238	0	2	1	0	0	1	0	0	0	0	0	0	0	0	0	0	0	0	0	0	0	0	0	0	2	0	0	0	1	0	0	0	0	0	0	0	0	0	0	0	0	0	0	0	0	2	0	0	0
Otu00239	0	0	0	0	0	0	0	0	0	0	0	0	0	0	0	1	2	3	1	2	0	0	0	0	0	0	0	0	0	0	0	0	0	2	2	1	0	0	1	0	0	1	0	0	1	0	0	0	0
Otu00240	0	0	0	0	0	0	0	0	0	0	0	0	1	0	4	0	5	4	0	0	2	0	0	0	0	0	0	0	0	0	0	0	0	0	3	0	0	0	0	0	0	5	0	0	0	0	0	0	0
Otu00241	0	0	0	6	0	0	0	0	0	0	0	0	0	0	0	0	0	0	0	0	0	0	0	0	0	0	0	0	0	0	0	0	0	0	0	0	0	0	0	0	0	0	0	0	0	0	10	1	0
Otu00242	13	0	0	0	0	3	0	0	0	0	0	0	0	0	0	0	0	0	0	0	0	0	0	0	0	0	0	0	0	0	0	0	0	7	0	0	0	0	6	0	0	0	0	0	13	0	0	0	0
Otu00243	0	0	0	0	0	0	0	0	0	0	0	0	3	6	2	0	1	8	1	0	0	0	0	0	0	0	0	0	0	0	0	0	3	1	3	4	0	0	0	0	0	0	0	0	0	0	0	0	1
Otu00244	1	0	1	0	0	1	0	2	0	0	3	0	0	0	0	0	0	0	0	0	0	0	0	2	1	0	0	0	0	0	3	0	0	0	0	0	0	0	0	0	0	0	0	0	6	0	0	0	0
Otu00245	0	0	0	0	0	0	0	0	0	0	0	0	5	0	0	3	1	0	1	2	0	0	0	2	0	0	0	0	0	0	0	0	5	0	0	2	0	0	3	0	3	1	0	1	0	0	0	1	0
Otu00246	0	0	0	0	0	0	0	0	0	0	0	0	0	0	0	0	0	0	0	0	0	0	0	0	0	0	0	0	0	0	0	0	0	0	0	0	0	0	0	0	0	0	0	0	0	0	0	0	0
Otu00247	0	1	0	0	0	0	0	0	0	0	0	0	0	1	0	0	0	0	2	0	0	0	0	0	0	0	0	0	0	0	0	0	0	1	0	1	0	3	1	2	2	1	0	0	0	0	0	0	0
Otu00248	19	0	0	1	0	0	0	0	0	0	0	0	0	0	0	0	0	0	0	0	0	0	0	3	6	0	0	0	0	0	0	2	0	0	0	0	0	0	0	0	0	0	0	1	3	16	0	0	0
Otu00249	0	0	0	0	0	0	0	2	0	0	0	0	0	0	0	0	0	0	0	0	0	0	0	0	0	0	0	0	0	0	0	2	0	0	0	0	0	0	0	0	0	0	0	0	0	0	0	0	0
Otu00250	5	3	0	0	0	0	0	1	0	0	2	0	0	0	0	0	0	0	0	0	0	0	0	3	0	0	1	1	0	0	0	7	0	0	1	0	0	0	0	0	0	0	6	0	2	0	0	0	0
Otu00251	0	0	0	0	0	0	0	0	0	0	0	0	0	2	0	0	0	4	0	0	0	0	0	0	0	0	0	1	0	0	0	0	0	0	3	0	15	2	1	5	0	0	0	0	0	2	0	0	0
Otu00252	0	0	0	0	0	0	0	0	0	0	0	6	0	0	0	0	0	0	0	0	0	0	0	0	0	0	0	0	0	0	0	0	0	0	0	0	0	0	0	0	0	0	0	0	0	0	0	0	0
Otu00253	0	13	0	0	0	0	0	16	0	4	0	0	0	0	0	0	0	0	0	0	0	0	0	0	0	0	0	0	0	1	0	0	0	0	0	0	0	0	0	0	0	0	0	0	0	2	0	3	0
Otu00254	2	0	0	0	0	0	0	0	0	0	0	0	0	7	1	0	3	0	0	0	0	0	0	0	0	0	0	0	0	0	0	2	0	3	1	0	0	0	0	0	0	0	0	0	0	0	0	0	0
Otu00255	0	0	0	0	0	0	0	0	0	0	0	0	0	0	0	0	0	0	0	0	0	0	0	0	0	0	0	0	0	0	0	1	12	0	0	0	0	0	0	0	0	0	0	0	1	0	0	0	0
Otu00256	0	0	0	0	0	2	0	0	0	0	0	0	0	0	0	0	0	1	0	4	0	0	0	0	0	0	1	0	0	2	0	3	1	0	1	3	0	0	0	0	0	0	1	0	0	0	0	0	0
Otu00257	0	0	3	0	0	0	0	0	0	0	0	0	0	0	0	0	0	0	0	0	0	0	1	0	0	0	0	2	0	0	5	0	0	0	0	0	0	0	0	0	0	0	0	4	4	0	0	0	0
Otu00258	0	0	0	0	0	0	0	0	0	0	0	0	5	0	2	0	2	2	0	0	0	0	0	0	0	1	0	0	1	0	0	0	0	0	0	0	0	4	0	1	0	11	0	1	0	0	0	0	0
Otu00259	0	0	0	0	0	0	0	0	0	0	0	0	0	0	0	0	0	0	0	0	0	0	0	0	0	0	0	0	0	0	0	0	0	0	0	0	0	0	0	0	0	0	0	19	0	0	0	0	0
Otu00260	0	0	0	0	0	0	0	0	0	0	0	0	2	0	0	0	0	0	0	2	10	0	0	0	0	0	0	0	0	0	0	4	0	0	0	0	0	0	3	7	0	0	0	0	0	0	0	0	0
Otu00261	0	0	0	0	0	0	0	0	0	0	0	0	0	1	0	1	0	4	0	0	0	0	0	0	0	0	0	0	0	0	0	0	0	0	0	1	4	0	0	1	0	0	0	0	0	0	0	0	0
Otu00262	0	0	0	0	0	0	0	0	0	0	0	0	0	0	0	0	0	1	0	0	0	0	0	0	0	0	0	0	0	2	0	0	0	0	8	0	0	0	0	0	2	0	2	1	2	0	0	0	0
Otu00263	5	0	0	0	0	0	0	1	0	0	0	1	0	0	0	0	0	0	0	0	0	0	0	0	3	0	0	0	0	0	0	2	0	0	0	0	0	0	1	0	0	0	0	2	0	0	0	0	1
Otu00264	2	1	0	0	0	3	0	0	0	2	0	0	0	0	0	0	0	0	0	0	0	5	1	0	0	0	0	1	0	0	0	0	3	0	0	0	0	0	0	0	0	0	0	3	3	0	15	0	0
Otu00265	0	0	2	0	0	2	0	0	0	0	0	0	3	0	0	0	0	0	0	0	0	0	0	0	0	0	0	0	1	6	0	0	0	0	1	0	0	0	0	0	0	0	1	0	0	0	0	0	0
Otu00266	0	0	0	0	0	0	0	0	0	0	0	0	0	2	3	0	1	0	0	0	0	0	0	0	0	0	0	0	0	0	0	0	0	0	0	3	0	0	0	0	0	5	0	0	0	0	0	0	0
Otu00267	0	0	0	0	0	0	0	0	0	0	0	11	0	0	2	0	0	1	3	0	0	0	0	0	0	0	0	0	2	0	0	0	0	0	4	0	0	0	0	0	7	0	0	3	3	0	0	0	0
Otu00268	0	0	0	0	0	2	0	0	0	0	0	0	0	2	6	0	0	2	0	0	0	3	0	0	0	0	0	0	0	0	0	0	0	0	0	0	0	0	0	2	0	0	0	0	0	0	0	0	0
Otu00269	2	0	2	0	0	0	0	0	0	0	0	0	0	0	0	0	0	0	0	0	0	0	0	0	3	0	0	0	0	0	0	1	0	0	0	0	0	0	0	0	0	0	1	12	2	0	0	0	0
Otu00270	0	0	0	10	0	0	0	0	0	0	0	0	0	0	0	0	0	0	0	0	0	1	0	2	0	0	2	0	0	0	0	0	0	0	1	1	0	0	0	0	1	0	0	1	0	5	0	0	0
Otu00271	0	0	0	0	0	0	0	0	0	0	0	0	0	5	8	0	0	0	5	0	0	0	0	0	0	0	0	4	0	0	0	0	0	0	0	0	21	0	0	6	0	0	0	0	0	0	0	0	0
Otu00272	0	0	0	0	0	0	0	0	0	0	0	0	0	0	0	0	0	0	0	0	0	0	0	0	0	0	0	0	0	0	5	0	5	0	0	0	0	0	0	0	0	0	0	0	0	0	0	0	2
Otu00273	0	0	0	0	0	0	0	0	0	0	0	0	0	0	0	0	0	0	0	0	0	0	0	0	10	0	0	0	1	0	0	0	0	0	0	0	0	0	0	0	0	0	0	2	0	0	0	0	0
Otu00274	0	0	0	0	0	0	0	0	0	0	0	0	0	0	0	0	9	2	8	1	0	0	0	0	0	0	0	0	0	0	0	0	3	0	4	0	0	0	0	13	0	0	2	0	0	1	0	0	0
Otu00275	0	0	0	0	0	0	0	0	0	0	0	0	0	0	0	0	0	0	0	0	0	0	0	0	0	0	0	0	0	0	0	0	0	0	0	0	0	0	0	0	0	0	0	0	0	0	0	0	0
Otu00276	0	0	3	41	0	0	0	0	0	0	0	0	0	0	0	0	0	0	0	0	0	0	0	0	0	0	0	0	0	0	0	2	0	1	1	1	0	0	0	0	0	0	0	0	0	3	1	0	0
Otu00277	0	0	0	0	0	0	0	0	0	0	0	0	0	0	0	0	0	0	0	13	0	0	0	0	0	0	0	0	0	0	0	0	0	0	0	0	0	0	0	0	0	0	0	0	0	4	0	0	0
Otu00278	0	0	0	0	0	0	0	4	0	0	2	0	0	0	0	0	0	0	0	0	0	0	0	0	0	0	0	0	0	0	22	0	2	0	0	1	0	0	0	0	0	0	0	0	1	0	0	0	0
Otu00279	0	0	0	0	0	1	0	0	0	0	1	0	0	0	0	0	1	0	0	0	0	1	0	0	0	0	0	0	0	0	0	0	1	0	0	0	0	2	0	0	0	0	0	0	1	0	0	0	0
Otu00280	0	0	0	0	0	0	0	0	0	0	0	0	0	0	0	0	0	0	0	1	0	0	0	0	0	0	0	0	0	0	0	0	0	0	0	0	0	0	0	1	0	0	0	0	0	0	0	0	0
Otu00281	0	0	0	0	0	2	0	3	0	0	1	0	0	0	0	0	0	0	0	0	0	0	0	0	0	0	0	0	0	0	0	2	0	0	0	0	0	0	0	0	0	0	0	0	0	3	4	0	1
Otu00282	0	0	0	0	0	0	0	0	0	0	0	0	0	0	0	0	0	0	0	0	0	0	0	0	0	0	0	0	0	0	0	0	0	0	0	0	0	0	0	0	0	0	0	0	0	0	0	0	0
Otu00283	0	0	0	0	0	0	0	0	10	0	0	0	0	0	0	0	0	0	0	0	0	0	0	0	0	0	0	0	0	0	0	0	0	0	0	0	0	0	0	0	0	0	0	0	0	0	0	0	0
Otu00284	0	0	0	0	0	0	0	0	7	0	0	0	0	0	0	0	0	0	0	0	0	0	0	0	0	0	0	0	0	0	0	0	0	0	0	0	0	0	0	0	0	0	0	0	0	0	0	0	0
Otu00285	0	0	0	0	0	0	0	0	0	0	0	0	4	0	0	0	7	0	0	0	0	0	0	1	0	0	0	0	0	0	0	0	0	0	1	0	5	0	6	8	1	2	1	0	0	0	0	0	0
Otu00286	0	0	0	0	0	0	0	0	0	0	0	0	0	0	1	2	0	0	3	0	0	0	0	0	0	0	0	2	0	0	0	0	2	0	0	0	0	0	0	0	0	0	0	0	0	0	0	0	0
Otu00287	0	0	0	0	0	0	0	0	0	0	0	0	0	0	0	0	7	0	2	0	16	0	0	0	0	0	0	0	1	0	0	0	0	6	0	0	0	5	8	9	0	0	0	0	0	0	0	0	0
Otu00288	0	1	0	0	0	0	4	0	0	0	1	0	0	0	0	0	0	0	2	4	0	0	0	1	0	0	0	0	0	0	0	0	0	0	0	0	0	0	0	0	0	0	0	0	0	0	0	0	7
Otu00289	4	0	0	0	0	0	0	0	0	4	0	0	0	0	0	0	0	0	0	0	0	3	0	3	0	0	1	0	0	1	3	0	1	0	0	0	0	0	0	0	0	0	0	5	3	0	3	0	1
Otu00290	0	0	0	0	0	0	0	0	0	0	0	0	1	0	3	0	0	1	4	0	0	0	0	0	0	0	0	0	0	0	0	0	0	0	3	0	0	0	0	0	0	1	0	0	0	0	0	0	1
Otu00291	0	0	0	0	0	0	0	0	0	0	0	0	0	0	0	0	0	0	0	0	0	0	0	0	0	0	0	0	0	0	0	2	0	0	0	13	0	0	0	0	0	0	0	0	0	0	0	0	0
Otu00292	0	0	0	0	0	0	0	0	0	3	0	0	0	0	0	5	2	4	0	0	0	0	0	0	0	0	0	0	1	1	1	0	0	0	0	0	0	0	0	0	0	0	0	0	0	0	0	0	0
Otu00293	0	0	0	0	0	0	0	0	0	1	0	0	0	0	0	0	0	0	0	0	0	2	0	1	0	0	1	0	0	5	2	0	1	0	0	0	0	0	0	0	0	0	1	0	0	1	0	0	0
Otu00294	0	1	0	0	0	0	0	0	0	0	0	0	0	0	0	0	0	0	0	0	0	0	0	6	5	0	0	0	0	0	1	0	0	0	0	0	0	0	0	0	0	0	1	0	1	1	0	0	0
Otu00295	0	3	2	0	0	0	0	0	0	0	0	0	0	1	0	0	0	0	0	0	0	1	0	1	0	0	4	0	1	0	0	0	1	0	0	0	0	0	0	0	0	0	0	1	0	0	0	0	0
Otu00296	0	0	0	0	0	0	0	0	0	0	0	0	0	0	10	2	0	0	0	0	0	0	0	0	0	0	0	0	0	0	0	0	0	0	0	0	0	0	0	0	0	0	0	0	0	0	0	0	0
Otu00297	0	0	0	0	0	0	0	0	0	0	0	0	0	0	0	0	0	0	0	0	0	0	0	0	1	4	2	0	0	0	0	0	0	0	0	0	0	0	0	0	0	0	0	0	0	0	0	3	0
Otu00298	0	0	2	0	0	0	0	0	0	0	0	0	3	0	0	0	0	0	0	0	3	0	0	0	0	0	0	0	0	2	0	0	0	0	1	0	0	0	0	6	0	0	1	3	0	0	0	0	0
Otu00299	0	0	0	0	0	0	0	0	0	0	0	0	0	1	0	0	0	4	0	0	2	0	0	0	0	0	0	2	0	0	0	5	4	0	1	0	0	0	0	2	7	0	0	0	0	0	0	0	0
Otu00300	0	0	0	0	0	0	0	0	0	0	0	0	0	0	0	0	0	1	0	0	0	0	0	0	0	0	0	0	0	0	0	2	0	0	0	0	0	5	1	0	0	0	0	1	0	0	0	0	0
Otu00301	0	0	0	0	0	1	0	0	0	0	0	0	0	1	0	0	0	0	0	0	0	0	0	0	0	0	0	0	0	0	1	0	0	0	0	0	0	0	0	0	0	0	0	0	0	0	0	0	0
Otu00302	0	0	0	0	0	0	0	0	0	0	0	0	4	0	0	0	0	3	0	1	1	0	0	0	0	0	0	1	0	0	0	0	0	3	0	0	1	0	0	0	2	2	0	0	0	0	1	0	0
Otu00303	0	2	0	0	0	0	0	0	0	0	0	0	2	0	4	6	2	1	0	0	2	0	0	3	0	0	0	0	0	0	0	0	0	1	4	1	1	0	0	1	0	0	0	0	0	0	0	0	1
Otu00304	0	0	0	0	0	0	0	0	0	0	0	0	0	0	0	0	0	0	0	0	0	0	0	0	0	3	0	0	0	0	0	1	0	0	0	0	0	0	0	0	0	0	0	0	0	0	0	0	0
Otu00305	0	0	0	0	0	0	0	0	0	0	0	0	0	0	0	0	0	0	0	0	0	0	0	0	22	0	0	0	0	0	0	0	0	0	0	0	0	0	0	0	0	0	0	0	0	0	0	0	0
Otu00306	0	0	0	0	0	0	0	0	0	0	0	0	0	0	0	0	1	0	0	0	0	0	0	0	0	0	0	0	0	0	0	0	0	0	0	0	0	3	0	0	0	0	0	0	0	0	0	0	0
Otu00307	0	0	0	0	0	0	0	0	0	0	0	0	5	0	2	0	0	0	0	0	0	0	0	0	0	0	0	0	0	0	1	0	0	0	1	0	0	1	0	0	0	0	0	0	0	0	0	0	0
Otu00308	0	1	0	0	0	0	1	0	0	0	0	0	0	0	0	0	0	0	0	0	0	0	0	0	0	0	0	0	0	0	0	0	0	0	0	1	0	17	0	0	0	0	0	0	0	0	0	0	0
Otu00309	0	0	0	0	0	0	0	0	0	0	0	0	0	0	0	0	0	0	0	0	0	2	0	1	0	1	0	1	0	0	0	0	0	0	0	0	0	0	0	0	0	0	0	0	4	0	4	1	0
Otu00310	0	0	0	0	0	0	0	0	0	0	0	0	0	0	0	0	0	0	0	0	0	0	0	0	0	0	0	0	0	0	0	0	0	0	0	0	0	0	0	0	0	0	0	0	0	0	54	0	0
Otu00311	13	0	0	1	1	2	0	4	0	0	0	0	0	0	0	0	0	0	0	0	0	0	0	0	0	0	1	0	0	0	0	0	0	0	0	0	0	0	0	0	0	0	0	0	0	0	0	0	0
Otu00312	0	0	0	0	0	0	0	0	0	4	4	3	0	0	0	0	0	0	0	0	0	0	0	0	0	0	0	0	0	0	0	0	0	0	0	0	0	0	0	0	0	0	0	11	0	0	0	0	0
Otu00313	0	0	1	0	0	0	0	0	4	0	0	0	0	0	0	0	0	0	0	0	0	0	7	0	0	0	1	0	0	0	0	0	0	0	0	0	0	0	0	0	0	0	0	0	0	0	0	0	0
Otu00314	0	0	0	0	0	0	0	0	0	0	0	0	0	0	0	0	0	0	0	0	0	0	0	3	0	0	0	0	0	13	0	0	1	0	0	0	0	0	0	0	0	0	3	1	0	0	0	0	0
Otu00315	0	0	0	0	0	0	0	0	0	2	0	1	0	0	0	0	0	0	0	0	0	0	0	0	0	0	0	0	0	0	0	0	0	0	0	0	0	0	0	0	0	0	0	2	2	0	0	0	0
Otu00316	0	0	0	0	0	0	0	0	0	0	0	0	0	0	0	0	0	0	0	0	0	0	0	0	0	0	0	0	0	0	0	0	0	0	0	0	0	0	0	0	0	0	0	0	0	0	0	0	0
Otu00317	0	0	0	0	0	0	0	0	0	0	0	0	0	2	1	1	0	0	0	0	0	0	0	0	1	2	0	0	0	0	0	0	0	0	0	0	0	0	0	0	0	0	0	0	0	0	0	0	0
Otu00318	0	0	0	0	2	0	0	0	0	0	0	0	2	0	1	1	0	1	0	0	0	1	0	0	0	0	0	0	0	0	0	0	0	0	0	0	0	0	3	0	0	0	0	1	0	0	0	0	0
Otu00319	0	0	0	0	0	0	0	0	0	0	0	0	0	0	0	0	5	0	0	0	0	0	0	1	0	0	0	1	1	1	0	0	0	3	4	0	0	0	0	0	0	5	0	0	0	1	0	0	0
Otu00320	0	0	0	0	0	0	0	1	0	0	0	7	0	0	0	0	0	0	0	0	0	0	0	5	0	0	0	0	0	0	0	0	0	0	0	0	0	0	0	0	0	0	0	2	0	0	0	0	3
Otu00321	0	0	0	0	0	2	0	0	0	0	1	0	0	0	0	0	0	0	0	0	13	0	0	0	0	0	0	3	0	0	1	8	0	0	2	0	0	0	1	0	0	0	0	0	4	0	0	0	0
Otu00322	0	0	0	0	0	0	0	0	0	0	0	0	0	3	2	0	0	0	0	0	0	0	0	0	0	0	0	0	0	0	0	0	0	0	0	9	6	0	0	0	0	3	0	0	1	0	0	0	0
Otu00323	0	0	0	0	0	0	0	0	0	0	0	0	0	1	0	1	0	0	0	3	0	0	0	0	0	0	0	0	0	0	1	2	0	0	1	0	0	4	0	0	0	0	0	1	1	0	0	3	0
Otu00324	0	0	0	0	0	0	0	0	0	0	0	0	0	0	0	0	0	1	0	0	0	0	0	0	0	0	0	0	0	0	0	0	0	0	0	2	0	0	0	0	0	0	1	0	0	0	0	0	0
Otu00325	0	0	0	0	0	0	0	0	0	0	0	0	0	0	0	0	0	0	0	0	0	0	0	0	0	0	0	0	17	0	0	0	0	0	0	0	0	0	0	0	0	0	0	0	0	0	0	0	0
Otu00326	0	0	0	0	0	0	0	0	0	0	0	0	0	0	0	0	0	0	9	0	0	0	0	0	0	0	0	0	0	0	0	0	0	35	11	1	0	0	0	0	0	26	0	0	0	0	0	0	0
Otu00327	0	0	0	0	5	4	0	0	0	0	0	0	0	0	0	0	0	0	0	0	0	0	0	1	0	0	1	0	0	2	0	0	0	0	0	0	0	0	0	0	0	0	0	0	0	0	1	2	0
Otu00328	0	0	0	0	0	4	0	0	0	0	0	0	3	0	0	1	0	3	0	0	2	0	0	2	0	0	0	0	0	0	0	0	0	0	0	0	0	1	0	0	1	4	0	0	0	0	0	0	0
Otu00329	0	0	0	0	0	0	0	0	0	0	0	0	6	0	0	1	0	1	0	0	0	0	0	0	0	0	0	0	0	0	0	0	0	0	0	0	0	0	3	0	0	0	1	0	0	0	0	0	0
Otu00330	0	1	0	0	0	0	0	0	0	0	0	0	0	0	0	0	0	0	0	0	0	0	0	1	0	0	0	1	0	4	3	0	2	0	0	0	0	1	0	0	0	0	0	0	0	0	0	3	0
Otu00331	0	0	0	0	0	0	0	0	0	0	0	0	0	0	0	0	0	0	0	0	0	0	0	0	0	0	0	0	0	0	0	0	0	0	0	0	0	0	0	0	0	0	0	0	0	0	7	1	0
Otu00332	0	0	0	0	0	0	0	0	0	0	0	0	0	0	0	0	0	0	0	0	0	0	0	0	0	0	0	0	0	0	0	0	0	0	0	0	0	0	0	0	0	0	0	0	0	0	0	0	0
Otu00333	0	1	2	0	0	0	0	6	0	2	0	0	0	0	0	0	0	0	0	0	0	0	0	0	0	0	1	0	0	0	4	2	0	0	0	0	0	0	0	0	0	0	0	0	2	0	0	0	0
Otu00334	0	0	0	0	2	0	0	0	0	0	0	4	0	0	0	0	0	0	0	0	0	0	1	0	0	0	0	6	0	0	0	0	0	0	0	0	0	0	0	0	0	0	0	0	8	0	0	2	0
Otu00335	0	0	0	0	0	0	0	0	0	0	0	0	3	1	6	0	1	3	0	0	0	0	0	0	0	0	0	0	1	0	0	0	0	0	2	2	0	1	6	1	0	0	0	0	0	0	0	1	0
Otu00336	0	0	0	0	2	0	0	0	0	0	0	0	0	0	0	0	0	0	0	0	0	0	0	0	0	1	2	0	0	0	0	2	1	0	0	0	0	0	0	0	0	0	0	0	0	1	0	19	0
Otu00337	0	0	0	0	0	0	0	0	0	0	0	0	0	0	0	0	0	0	0	0	0	0	0	0	0	0	0	1	0	0	0	0	0	0	0	0	0	0	0	0	0	0	0	0	0	0	2	0	0
Otu00338	0	0	4	1	1	0	0	0	0	0	0	0	0	0	0	0	0	0	0	0	0	0	2	0	2	3	2	0	0	0	0	0	0	0	0	0	0	0	0	0	0	0	0	1	0	1	3	1	0
Otu00339	0	0	0	4	3	0	0	0	0	0	0	0	0	0	0	0	0	0	0	0	8	0	0	1	0	0	0	0	0	0	0	0	0	0	0	0	0	0	0	0	0	0	0	0	0	0	0	7	0
Otu00340	1	0	0	0	0	0	0	0	0	53	0	0	0	0	0	0	0	0	0	0	0	0	0	0	0	0	0	0	0	0	0	0	0	0	0	0	0	0	0	0	0	4	0	0	0	0	0	0	0
Otu00341	0	0	0	0	0	0	0	0	0	0	0	0	1	0	0	0	0	0	0	0	0	0	0	0	0	0	0	0	0	0	0	0	0	0	0	18	0	2	0	0	0	0	0	0	0	0	0	0	0
Otu00342	0	0	0	1	0	0	0	0	0	0	0	0	3	0	3	0	1	0	0	0	0	0	0	0	0	1	0	0	0	0	0	0	0	0	1	0	1	0	0	6	0	1	2	0	0	0	0	0	0
Otu00343	0	0	0	0	0	0	0	0	0	0	0	0	0	0	0	0	0	0	0	0	0	0	0	0	0	0	0	0	0	0	0	0	0	0	0	0	0	0	0	0	0	0	0	0	0	0	0	0	0
Otu00344	1	0	0	0	0	1	0	0	0	0	0	0	1	0	0	0	0	0	1	2	0	3	0	2	0	0	0	0	1	0	0	0	1	0	1	1	1	0	0	0	0	0	1	0	0	0	1	0	0
Otu00345	0	0	0	0	0	0	0	0	0	0	0	0	0	0	0	0	1	0	0	0	2	0	0	0	0	0	0	0	0	0	0	0	0	0	0	0	0	10	0	0	0	1	0	0	0	0	0	0	0
Otu00346	0	0	0	0	4	0	0	0	0	0	0	0	0	0	0	0	0	0	0	0	0	0	0	7	0	0	0	0	0	0	0	0	0	0	0	0	0	0	0	0	0	0	0	0	0	0	0	0	0
Otu00347	0	0	0	0	0	0	0	0	0	0	0	0	0	5	0	0	0	0	1	0	0	0	0	0	0	0	0	0	0	0	0	0	0	0	1	0	0	0	0	0	0	0	0	0	0	1	0	0	0
Otu00348	0	0	0	0	4	4	0	0	0	0	0	0	0	0	0	0	0	0	0	0	0	0	0	0	0	0	0	2	0	0	1	0	0	0	0	0	0	0	0	0	0	0	0	0	3	1	0	0	4
Otu00349	0	0	0	0	2	0	0	0	0	0	0	0	0	0	0	0	0	0	0	0	0	0	0	0	0	0	0	0	0	0	0	0	0	0	0	0	0	0	1	0	0	0	0	0	2	0	0	0	0
Otu00350	0	0	0	0	0	0	0	0	0	0	0	0	0	1	0	0	1	0	1	0	0	0	0	0	0	0	0	0	0	0	0	1	0	0	1	0	0	0	0	0	0	0	0	0	0	0	0	0	0
Otu00351	0	4	4	1	3	0	0	0	0	0	0	0	3	0	0	0	0	0	0	0	0	2	1	0	0	0	0	0	0	0	0	0	0	0	0	0	0	0	0	2	0	0	0	0	0	0	0	0	0
Otu00352	0	1	0	0	0	0	0	0	0	0	0	0	0	0	0	0	0	0	0	0	0	0	0	0	0	0	0	0	0	0	0	0	0	0	0	0	0	0	0	7	0	0	0	0	0	0	0	0	0
Otu00353	0	0	0	0	0	0	0	0	0	0	0	0	0	0	0	0	0	0	0	0	0	0	0	0	0	0	0	0	0	0	0	0	0	0	0	0	0	0	0	0	0	0	0	0	1	0	0	0	0
Otu00354	0	0	0	0	0	0	0	0	0	0	0	23	0	0	0	0	0	0	0	0	0	0	0	0	0	0	0	1	0	1	0	0	0	0	0	1	0	3	0	0	0	0	0	0	0	0	0	0	0
Otu00355	0	0	0	0	0	0	0	0	0	0	0	0	2	1	2	0	0	0	1	0	0	0	0	0	0	1	0	0	0	0	0	0	1	0	0	0	0	0	1	1	0	0	0	0	2	0	0	0	0
Otu00356	0	0	0	0	0	0	0	5	0	0	0	0	0	0	0	0	1	0	0	0	0	0	0	0	0	0	0	7	0	1	0	0	0	0	0	0	0	0	0	0	0	1	0	1	3	0	1	0	1
Otu00357	0	0	0	0	0	0	0	0	0	0	0	0	0	0	1	0	3	1	0	0	0	0	0	0	0	0	0	0	0	0	1	4	2	0	0	0	2	4	0	0	0	3	0	0	0	0	0	0	0
Otu00358	0	30	0	0	0	0	0	0	0	0	0	0	0	0	0	0	0	0	0	0	0	0	0	0	0	0	0	0	0	0	0	0	0	0	0	0	0	0	0	0	0	0	0	0	0	0	0	0	0
Otu00359	0	0	0	0	0	0	0	0	0	0	0	0	0	0	0	0	0	0	0	0	0	3	0	0	0	0	0	0	0	0	0	0	0	0	0	0	0	0	0	0	0	0	0	0	0	0	0	0	0
Otu00360	0	0	0	0	0	0	0	0	0	0	0	0	0	0	0	0	12	0	0	0	0	0	0	3	0	0	0	2	0	0	0	0	0	0	0	0	0	0	0	0	0	0	0	0	0	0	0	0	0
Otu00361	0	0	1	0	0	0	0	1	0	0	0	0	0	2	0	0	0	0	0	0	0	2	0	0	0	0	0	2	0	0	1	0	0	0	0	0	0	0	0	0	0	0	0	0	0	4	0	0	0
Otu00362	0	0	0	0	0	0	0	0	0	0	0	0	0	0	0	0	0	0	0	0	0	0	0	0	0	15	0	0	0	0	0	0	0	0	0	0	0	0	0	0	0	0	0	0	0	0	0	0	0
Otu00363	0	0	3	0	0	0	0	5	0	0	0	0	0	0	0	0	0	0	0	0	0	2	0	0	0	0	0	0	0	0	1	0	0	0	0	0	1	0	0	0	0	0	0	3	0	0	0	0	0
Otu00364	0	0	0	0	0	2	0	0	0	0	0	0	0	0	0	0	0	0	0	0	0	0	0	0	0	0	0	0	0	0	0	0	7	0	0	0	0	0	0	0	0	0	0	0	1	0	0	0	0
Otu00365	0	0	0	0	0	0	0	0	0	0	0	0	1	0	0	0	1	0	0	0	0	0	0	0	0	0	0	3	1	0	0	3	0	0	0	0	0	0	0	0	0	0	0	0	0	0	0	0	0
Otu00366	0	0	0	0	0	0	0	0	0	0	2	0	0	0	0	0	1	4	0	0	0	0	0	0	0	0	0	0	0	0	0	1	0	0	0	8	6	0	0	0	0	0	0	0	0	0	0	0	0
Otu00367	0	0	0	0	0	0	0	0	1	0	0	0	0	0	0	0	0	0	0	0	0	0	0	0	0	0	0	0	0	0	0	0	0	0	0	0	0	0	0	0	0	0	0	0	0	0	0	0	0
Otu00368	0	0	0	0	0	0	0	0	0	0	0	0	0	0	0	0	2	0	1	0	3	0	0	0	0	0	0	0	0	0	0	0	0	4	0	0	0	0	0	1	2	0	0	0	0	0	0	0	0
Otu00369	3	0	2	0	0	0	0	0	0	0	0	0	0	0	0	0	0	0	0	0	0	8	0	4	0	0	0	0	0	0	0	0	0	1	0	0	0	0	0	0	0	0	0	0	1	0	0	0	0
Otu00370	0	0	0	0	0	0	0	0	0	0	0	0	0	0	0	0	4	0	1	0	0	0	0	0	0	0	0	0	0	0	0	0	0	0	0	0	0	0	0	0	0	1	0	0	0	0	0	0	0
Otu00371	0	0	0	0	0	0	0	0	0	0	0	0	0	0	0	0	0	0	0	0	0	0	0	0	0	0	0	0	0	0	0	0	0	0	0	0	0	0	0	0	0	0	0	1	0	0	0	0	0
Otu00372	0	0	0	0	0	0	0	0	0	0	0	1	0	0	0	0	2	0	0	0	0	0	0	2	0	0	0	0	0	0	0	0	4	0	0	0	0	0	0	0	0	0	0	0	0	0	0	0	0
Otu00373	0	0	0	0	0	0	0	0	0	0	2	0	0	0	0	0	0	0	0	0	0	0	0	0	0	0	0	0	0	0	0	0	0	0	0	0	0	0	0	0	0	0	0	0	0	0	0	0	0
Otu00374	2	0	0	0	0	1	0	0	0	0	0	0	0	0	0	0	0	0	8	0	0	0	0	0	0	0	0	0	0	0	0	0	0	0	0	0	0	0	0	0	7	0	0	0	0	0	0	0	0
Otu00375	0	0	4	0	0	0	0	0	0	0	0	0	0	0	0	0	0	0	0	0	0	0	8	1	0	0	0	0	0	0	0	0	0	0	0	0	0	0	0	0	0	0	0	1	1	0	0	0	0
Otu00376	0	0	8	0	0	0	0	0	0	0	0	0	0	0	0	0	0	0	0	0	0	0	0	0	0	0	5	0	0	0	0	0	0	0	0	0	0	0	0	0	0	0	0	0	0	1	0	0	0
Otu00377	0	0	0	0	0	0	0	0	0	0	0	0	1	0	0	0	0	0	0	0	0	0	0	0	0	0	0	0	0	0	0	0	0	0	3	3	10	0	0	0	0	0	0	0	0	0	0	0	0
Otu00378	0	2	0	0	0	0	0	0	0	0	0	0	0	0	0	0	0	0	0	0	0	0	0	3	0	0	0	0	0	0	2	3	0	0	0	0	0	0	0	0	0	0	0	6	0	0	0	0	0
Otu00379	0	0	8	0	0	0	0	0	0	0	0	0	0	0	0	0	0	0	0	0	0	1	0	0	1	0	0	0	0	0	0	0	0	0	0	0	0	0	0	0	0	0	0	0	1	0	0	0	0
Otu00380	0	0	0	0	0	0	0	1	0	0	0	0	3	0	0	0	0	0	0	0	1	0	0	0	0	0	0	0	0	0	0	0	0	0	0	1	1	0	0	0	1	0	0	0	0	0	0	0	1
Otu00381	0	0	0	0	0	0	0	0	0	0	0	0	0	0	0	1	0	0	0	0	3	0	0	0	0	0	0	0	0	0	0	0	0	0	0	0	0	0	0	0	0	0	0	0	0	0	0	0	0
Otu00382	0	0	0	0	0	0	0	0	0	0	0	0	3	0	0	0	0	0	0	0	0	0	0	0	0	0	0	0	0	1	0	0	0	0	0	3	1	0	1	3	0	1	0	0	0	0	1	0	0
Otu00383	1	0	0	0	0	0	0	0	0	0	0	0	0	0	0	0	0	0	0	0	0	0	0	0	2	0	0	0	0	0	0	0	0	0	0	0	0	0	0	0	0	0	0	0	0	0	0	0	0
Otu00384	0	0	0	2	0	0	0	0	0	4	0	0	0	0	0	0	0	0	0	0	0	0	0	0	0	0	0	0	0	1	0	0	0	0	0	0	0	0	0	0	0	0	1	2	0	3	3	0	0
Otu00385	0	2	0	0	0	0	0	0	0	0	0	0	0	0	0	0	1	0	14	0	0	0	0	0	0	0	0	0	0	0	0	0	0	0	1	0	0	1	0	0	4	0	0	0	0	0	0	0	0
Otu00386	0	0	0	0	0	0	0	0	0	0	0	0	0	0	0	0	0	0	0	0	0	0	0	0	0	0	0	0	0	0	0	0	0	0	0	0	0	0	0	0	0	1	1	0	2	0	0	0	0
Otu00387	0	0	0	0	0	0	0	0	0	0	0	0	5	0	0	4	23	0	5	0	0	0	0	0	0	0	0	0	0	0	0	2	0	0	0	1	0	0	3	1	0	0	0	0	0	0	0	0	0
Otu00388	0	0	0	0	0	0	0	0	0	0	0	0	0	0	0	0	0	0	0	0	0	0	0	0	0	0	0	0	0	0	0	0	0	0	0	0	0	0	0	0	0	0	0	0	0	0	0	0	0
Otu00389	0	0	0	0	0	0	0	0	0	0	0	0	0	0	0	0	0	0	0	0	0	0	0	0	0	0	0	0	0	0	0	0	1	0	18	0	0	0	0	0	6	7	0	0	0	0	0	0	0
Otu00390	0	0	0	0	0	0	0	0	0	0	0	0	0	0	1	0	3	5	0	0	0	0	0	0	0	0	0	0	0	0	0	0	1	0	1	1	0	0	0	0	0	0	0	0	0	0	1	1	0
Otu00391	12	0	0	1	0	1	0	0	0	17	0	0	0	0	0	0	0	0	0	3	0	1	0	0	0	0	0	0	2	0	0	0	0	0	0	0	0	0	0	0	0	0	0	0	0	2	1	0	0
Otu00392	0	0	0	0	0	0	0	0	0	0	0	0	6	0	0	0	0	2	0	0	0	0	0	0	0	0	0	0	0	0	0	0	0	0	0	0	0	0	1	0	0	0	0	0	0	0	0	0	0
Otu00393	0	0	0	0	0	0	0	0	0	0	0	0	0	0	0	0	0	0	0	0	0	0	0	0	0	0	0	0	0	0	0	0	0	1	0	0	0	0	0	0	0	0	0	0	0	0	0	0	0
Otu00394	0	0	0	0	0	0	0	0	0	0	0	0	0	0	0	1	0	0	0	1	0	0	0	0	0	0	0	0	0	0	0	0	0	0	0	0	0	0	0	0	0	0	0	0	0	0	0	0	0
Otu00395	0	0	0	0	0	0	0	0	0	0	0	0	0	2	0	0	0	0	2	0	0	0	0	0	0	0	0	0	0	0	0	0	0	0	1	1	0	0	6	6	0	0	1	0	0	0	1	0	3
Otu00396	0	0	0	0	0	1	0	0	0	0	0	0	0	0	0	0	0	0	0	0	0	0	0	0	0	0	0	0	0	0	0	0	0	0	0	0	0	0	0	0	0	0	0	0	0	9	0	0	0
Otu00397	0	0	0	0	0	1	0	0	0	0	0	0	0	0	0	3	0	0	0	0	0	1	0	0	0	0	0	4	0	0	0	3	0	0	0	0	0	0	1	0	0	0	0	0	3	2	0	1	0
Otu00398	0	0	0	0	0	0	0	0	0	0	0	0	0	0	0	0	0	0	0	0	0	0	0	0	0	0	0	0	0	0	0	0	0	0	0	1	0	0	1	0	0	0	0	0	0	0	0	0	0
Otu00399	0	0	0	0	0	0	0	0	0	0	0	0	2	0	1	0	0	0	0	0	0	0	0	0	0	0	0	0	0	0	0	2	1	0	0	3	0	0	0	1	0	0	0	0	0	0	1	0	0
Otu00400	0	0	0	0	0	0	0	0	0	0	0	2	1	0	0	0	0	0	0	0	0	0	0	0	0	0	0	0	0	0	0	1	0	0	3	0	0	0	0	0	1	0	0	0	0	0	0	0	0
Otu00401	0	0	0	0	0	0	0	0	0	0	0	0	0	3	0	0	0	0	0	0	0	0	0	0	0	0	0	0	0	3	0	0	0	0	0	0	0	0	0	0	0	0	0	0	2	0	0	0	0
Otu00402	0	0	0	0	0	1	0	0	0	0	0	0	0	0	0	0	0	0	0	0	0	3	0	4	0	0	0	0	0	0	0	0	0	0	0	0	0	0	0	0	0	0	0	0	0	0	0	0	0
Otu00403	0	0	0	0	0	0	0	0	0	0	0	0	1	0	0	0	0	1	0	0	0	0	0	0	0	0	0	0	0	0	0	0	0	0	0	0	0	9	3	0	0	0	0	0	0	0	0	0	0
Otu00404	0	0	0	0	0	0	0	0	0	0	0	0	1	0	0	0	0	0	0	0	0	0	0	0	0	0	0	0	0	0	0	0	0	0	0	0	0	0	0	0	0	0	0	0	0	0	0	0	0
Otu00405	0	5	0	0	0	0	0	0	0	0	0	0	0	0	0	0	0	0	0	0	0	0	0	0	12	1	0	0	0	0	0	1	0	0	0	0	0	0	0	0	0	0	0	0	0	0	0	0	0
Otu00406	1	0	1	0	0	0	0	0	0	0	0	4	0	0	0	0	0	0	0	0	0	0	0	0	0	0	0	0	0	0	0	0	0	0	0	0	0	0	0	0	0	0	2	0	0	0	0	0	0
Otu00407	0	0	1	0	0	0	0	3	0	1	0	0	0	0	0	0	0	0	0	2	0	0	0	0	0	0	0	0	0	0	1	0	0	0	0	0	0	0	0	0	0	0	1	0	2	2	0	1	0
Otu00408	0	0	0	0	0	0	0	0	0	0	0	0	4	0	1	0	0	0	0	0	0	0	0	0	0	1	0	0	0	0	0	0	0	0	0	1	7	0	0	0	1	0	0	0	0	0	0	0	0
Otu00409	0	0	0	0	0	0	0	0	0	0	0	0	0	0	0	0	0	0	0	0	0	0	0	0	0	1	0	0	0	1	0	0	0	0	0	0	0	0	0	0	0	0	0	0	0	0	0	0	0
Otu00410	0	0	0	0	0	0	0	0	0	0	0	0	3	0	0	0	0	1	1	0	0	0	0	0	0	0	0	0	0	0	0	0	0	0	0	0	0	0	1	0	1	0	0	0	0	0	0	0	0
Otu00411	0	0	0	0	0	0	0	0	0	0	0	0	0	0	0	0	0	0	0	0	0	0	0	0	0	0	0	0	0	0	0	0	0	0	0	0	0	0	0	0	0	0	0	0	0	0	0	0	0
Otu00412	0	0	0	0	0	0	0	0	0	0	0	1	0	0	4	1	0	0	0	2	0	0	0	0	0	0	0	0	0	0	0	0	0	0	0	0	0	4	1	0	0	0	0	0	0	0	0	0	0
Otu00413	0	0	0	0	0	0	0	0	0	0	0	0	0	0	0	0	0	0	0	0	0	0	0	0	0	0	0	0	0	0	0	0	0	0	0	0	0	0	0	0	0	0	0	0	0	0	0	0	0
Otu00414	0	0	0	0	0	0	2	0	0	0	4	0	0	0	0	0	0	0	0	0	0	0	0	0	0	0	0	0	0	0	0	0	0	4	0	0	0	0	0	0	8	4	0	0	0	0	0	0	0
Otu00415	0	0	0	0	0	0	0	0	0	0	8	0	0	0	0	0	0	0	0	0	0	0	0	5	2	0	1	2	0	0	0	0	0	0	0	0	0	0	0	0	0	0	0	0	0	0	1	0	0
Otu00416	0	0	0	0	0	0	0	0	0	0	0	0	0	0	0	0	0	0	0	0	0	0	0	0	11	0	0	0	0	0	0	0	0	0	0	0	0	0	0	0	0	0	0	0	0	0	0	2	0
Otu00417	0	4	0	0	0	0	0	0	0	0	0	0	0	0	0	0	0	0	0	0	0	1	0	3	0	0	1	0	0	0	0	0	0	0	0	0	0	0	0	0	1	0	0	0	2	0	0	0	0
Otu00418	0	0	0	0	0	0	0	0	0	0	0	0	0	0	0	0	0	0	0	0	0	0	0	0	0	0	0	0	0	0	0	0	0	0	0	0	0	0	0	0	0	0	0	8	0	4	0	0	1
Otu00419	0	0	0	0	0	0	0	0	0	0	0	0	2	0	0	6	1	0	0	0	0	0	0	0	0	0	0	1	0	0	0	0	0	0	1	0	0	0	0	0	0	0	0	0	0	0	0	0	0
Otu00420	0	0	0	0	3	3	0	7	0	0	0	0	0	0	0	0	0	0	0	0	0	0	0	0	0	0	0	6	1	0	0	0	0	0	0	0	0	0	0	0	0	0	0	0	1	0	0	0	0
Otu00421	0	1	0	0	0	1	0	0	0	0	0	0	0	0	0	0	0	0	0	1	0	2	0	1	0	0	0	0	0	0	0	0	0	0	0	0	0	0	0	0	0	0	2	0	2	3	0	0	0
Otu00422	0	0	0	0	0	0	0	0	0	0	0	0	0	0	0	7	4	0	0	0	0	0	0	0	0	0	0	0	0	0	0	0	0	0	0	0	0	0	0	0	1	0	0	0	0	0	0	0	0
Otu00423	0	0	0	0	0	0	0	0	0	0	0	0	0	0	1	5	0	1	1	0	0	0	0	0	0	0	0	0	0	0	0	0	1	2	1	0	0	0	0	0	1	0	0	0	0	0	0	0	0
Otu00424	0	0	0	0	0	0	0	0	4	0	0	0	0	0	0	0	0	0	0	0	0	0	0	0	0	6	0	0	0	0	0	0	0	0	0	0	0	0	0	0	0	0	0	0	0	0	0	0	0
Otu00425	0	0	0	0	0	0	0	0	0	0	0	0	0	9	0	0	0	0	0	0	0	0	0	0	0	0	0	0	0	0	0	0	0	0	0	0	5	0	0	0	0	0	0	0	0	0	0	0	0
Otu00426	0	0	0	0	0	0	0	0	0	0	0	0	1	2	0	2	0	0	0	1	0	0	0	0	0	1	0	0	0	0	0	0	0	0	2	0	0	0	0	2	0	3	0	0	0	0	0	0	0
Otu00427	0	0	0	0	0	0	0	0	0	0	0	0	0	0	1	0	0	4	0	0	0	0	0	0	0	0	1	0	0	0	0	0	0	0	1	0	0	0	4	0	0	1	2	0	0	1	0	0	0
Otu00428	0	0	0	0	0	0	0	0	0	0	0	0	0	0	0	0	0	0	0	0	0	0	0	0	0	0	0	0	0	0	0	0	0	0	0	0	0	0	0	0	0	0	0	0	0	0	0	0	0
Otu00429	0	0	0	0	0	0	7	0	0	0	2	5	0	0	0	0	0	0	0	0	0	0	0	0	0	0	0	0	0	0	0	0	0	0	1	0	0	0	0	0	1	0	0	0	0	0	0	0	0
Otu00430	0	0	1	2	0	0	0	0	0	0	0	0	0	0	0	0	0	0	0	0	0	0	0	0	1	0	0	0	0	0	0	0	0	0	0	0	0	0	0	0	0	0	0	2	0	7	0	0	0
Otu00431	0	0	1	0	0	0	0	0	0	1	0	0	0	0	1	0	0	1	0	0	0	0	0	0	0	0	0	0	0	0	0	2	0	0	0	0	0	0	0	0	0	0	0	3	0	0	0	0	0
Otu00432	0	0	0	0	0	0	0	0	0	0	0	0	0	0	0	0	0	0	0	0	0	0	0	0	0	0	0	0	0	0	0	0	0	0	0	0	0	0	1	0	0	0	0	0	0	0	0	0	1
Otu00433	0	0	0	0	0	3	0	0	0	0	0	0	0	0	0	0	0	0	0	0	0	0	0	1	0	0	0	0	1	0	0	11	0	0	0	0	0	0	0	0	0	0	0	0	0	0	0	0	0
Otu00434	0	0	0	0	0	0	0	0	0	0	0	0	0	1	1	0	0	2	0	0	0	0	0	0	0	0	0	0	0	0	0	0	0	0	0	0	0	0	1	0	0	0	0	0	0	0	0	0	0
Otu00435	0	0	0	0	0	0	0	0	0	0	0	0	0	0	0	0	0	0	3	0	0	0	0	0	0	0	0	0	0	0	0	0	0	0	0	0	0	3	0	0	0	0	0	0	0	0	0	0	0
Otu00436	0	0	0	0	0	0	0	0	0	0	0	0	0	0	3	0	0	0	0	0	0	0	0	0	0	2	0	0	0	0	0	0	0	0	1	1	0	1	4	0	0	0	0	0	0	0	0	0	0
Otu00437	0	0	0	0	0	0	0	0	0	0	0	0	5	0	0	0	0	3	0	0	4	0	0	0	0	0	0	0	0	0	0	2	0	0	0	0	1	5	1	2	0	0	0	0	0	0	0	0	0
Otu00438	0	3	0	0	0	0	0	0	0	0	0	0	0	0	0	0	0	0	0	0	0	0	0	0	0	0	0	1	4	1	0	1	4	0	0	0	0	0	0	1	0	0	1	2	0	0	0	0	0
Otu00439	0	0	0	0	2	1	0	0	0	0	0	0	0	0	0	0	0	0	0	0	0	0	0	1	1	0	0	0	0	0	0	0	0	0	0	0	0	0	0	0	0	0	0	0	0	7	0	0	0
Otu00440	0	0	0	0	0	0	0	4	0	0	0	4	0	0	0	0	0	0	0	0	0	0	0	0	0	0	0	0	0	5	0	0	0	0	0	0	0	0	0	0	0	0	0	0	0	0	0	0	5
Otu00441	0	0	0	0	2	5	0	2	0	0	0	0	0	0	0	0	0	0	0	0	0	0	0	0	0	0	0	1	0	3	4	0	0	0	0	0	0	0	0	0	0	0	0	0	0	0	1	0	0
Otu00442	0	0	0	0	0	0	0	0	0	1	0	0	0	0	0	0	0	0	0	0	0	0	0	0	0	0	0	2	1	0	0	0	0	0	0	0	0	0	0	0	0	0	0	1	0	0	0	0	1
Otu00443	0	1	0	0	0	0	0	0	0	0	0	0	0	0	0	0	0	0	0	0	0	0	0	0	0	0	0	0	0	2	0	0	0	0	0	0	0	0	0	0	0	0	0	0	0	0	0	0	0
Otu00444	0	0	0	0	0	0	0	0	0	0	0	0	2	0	0	0	0	0	0	1	0	0	0	1	1	0	0	0	0	0	0	0	0	0	2	0	0	0	0	0	0	0	0	1	0	0	0	0	1
Otu00445	0	0	0	0	0	0	0	0	0	0	0	0	0	0	0	0	0	0	0	0	0	11	0	0	0	0	0	6	0	0	0	1	0	0	0	0	0	0	0	0	0	0	0	2	0	0	0	0	0
Otu00446	8	0	0	0	2	0	0	0	0	0	0	0	0	0	0	0	0	0	0	0	0	0	0	0	2	0	0	0	0	1	0	0	1	0	0	0	0	0	0	0	0	0	0	0	3	0	0	0	0
Otu00447	0	0	0	3	0	0	0	1	0	0	0	0	0	0	0	0	0	0	0	0	0	0	0	0	0	1	1	3	1	12	0	0	0	1	0	0	0	0	0	0	0	0	1	0	0	0	0	0	0
Otu00448	0	0	0	0	0	0	0	4	0	0	0	0	0	0	0	0	0	0	0	0	0	2	0	0	0	0	0	0	0	0	0	0	0	0	0	0	0	0	0	0	0	0	0	0	0	0	0	0	0
Otu00449	2	0	0	0	0	0	0	0	0	0	0	0	0	0	0	0	0	0	0	0	0	0	0	0	12	0	0	0	0	0	0	0	0	0	0	0	0	0	0	0	0	0	0	0	0	2	0	0	0
Otu00450	0	0	2	0	0	0	0	3	0	0	0	0	0	0	0	0	0	0	0	0	0	0	0	0	0	1	0	4	0	0	1	1	4	0	0	0	0	0	0	0	1	0	0	0	0	0	0	0	0
Otu00451	0	8	0	0	0	0	0	0	0	0	0	0	0	0	0	0	0	0	0	0	0	0	0	0	0	0	0	0	0	9	0	0	0	0	0	0	0	0	0	0	0	0	0	0	0	0	0	0	0
Otu00452	0	0	0	0	0	1	0	6	0	0	0	0	0	0	0	3	0	0	0	0	5	0	0	0	0	0	0	0	2	0	3	0	0	0	0	0	0	0	3	5	0	0	0	0	0	0	0	0	2
Otu00453	0	0	0	0	0	0	0	0	0	0	0	0	0	1	0	0	0	3	0	0	0	0	0	0	0	0	0	0	0	0	0	0	0	0	0	0	5	0	0	3	0	0	0	0	0	0	0	0	0
Otu00454	0	0	0	1	0	0	0	0	0	1	3	0	0	0	0	0	0	0	0	0	0	1	0	1	0	0	0	0	0	0	0	0	0	0	0	0	0	0	0	0	0	0	2	0	0	0	2	0	0
Otu00455	0	0	0	0	1	4	0	2	0	0	0	0	0	0	0	0	0	0	0	0	0	0	0	0	0	0	1	0	1	0	0	0	0	0	0	0	0	0	0	0	0	0	0	0	0	0	0	0	0
Otu00456	0	13	0	0	0	1	0	0	0	0	0	0	0	0	0	0	0	0	0	0	0	0	0	0	0	0	0	0	1	0	0	0	0	0	0	0	0	0	0	0	0	0	0	0	0	0	0	0	0
Otu00457	0	0	0	0	0	0	0	0	0	0	0	0	0	0	0	0	0	0	0	0	0	0	0	0	0	0	0	0	0	3	7	0	0	0	0	0	0	0	0	0	0	0	0	0	0	0	0	0	0
Otu00458	0	0	0	0	0	0	0	0	0	0	0	0	0	0	0	0	0	0	0	0	12	0	0	0	0	0	1	0	0	0	0	0	0	0	0	0	0	1	0	1	13	0	0	0	0	0	0	0	0
Otu00459	0	0	0	0	0	0	0	0	0	0	0	0	0	0	0	0	0	1	0	2	0	0	0	0	0	0	0	0	0	0	0	0	0	0	0	0	1	0	0	7	0	0	0	0	0	0	0	0	0
Otu00460	0	0	0	0	0	0	0	0	0	0	0	0	0	0	0	0	0	0	0	0	0	2	0	0	0	0	0	0	0	0	0	0	0	1	0	0	0	0	0	5	1	0	0	0	0	0	0	0	0
Otu00461	0	0	0	0	0	0	0	0	0	0	0	0	0	0	0	0	0	0	0	0	0	0	0	0	0	0	0	0	0	0	1	0	0	0	0	0	0	0	0	2	0	0	0	0	0	2	11	3	0
Otu00462	0	0	0	0	0	0	0	0	0	0	0	0	0	0	2	0	0	0	1	0	1	0	0	0	0	0	0	0	0	0	0	0	0	0	0	0	0	1	1	0	3	0	0	0	0	0	0	0	0
Otu00463	0	0	0	0	0	0	0	0	0	0	0	0	0	0	0	0	0	0	0	0	0	0	0	0	0	0	0	0	0	0	0	0	0	0	0	1	0	0	0	0	0	0	0	3	0	0	1	0	0
Otu00464	0	0	1	0	0	0	0	0	0	0	0	0	0	0	0	0	0	0	0	0	0	3	0	0	1	0	0	0	0	0	0	0	0	0	0	0	0	0	1	0	0	0	2	0	0	0	0	0	0
Otu00465	0	0	0	0	0	5	0	0	0	1	0	0	0	0	0	0	0	0	0	0	0	0	0	0	0	0	0	0	0	0	0	0	0	0	0	0	0	0	0	0	0	0	0	0	0	0	0	11	0
Otu00466	8	0	0	0	0	0	0	0	0	0	0	0	0	4	0	0	0	0	0	0	0	0	0	0	0	0	0	1	0	0	1	0	0	0	0	0	0	0	0	0	0	0	0	0	0	0	0	0	0
Otu00467	0	0	0	0	0	0	0	0	0	0	0	0	0	0	0	0	0	0	0	0	0	0	0	6	0	0	0	0	0	0	0	0	1	0	0	0	0	0	0	0	0	0	0	0	0	0	1	0	4
Otu00468	0	0	0	0	0	0	0	0	0	5	0	0	0	0	0	0	0	0	0	0	0	1	0	0	0	0	0	0	0	0	0	4	0	0	0	0	0	0	0	0	0	0	0	0	0	2	0	0	0
Otu00469	0	2	7	0	0	0	0	0	0	0	0	0	0	0	0	0	0	0	0	0	0	0	0	0	0	0	1	0	0	0	0	0	0	0	0	0	0	0	0	0	0	0	0	0	0	0	0	0	0
Otu00470	0	0	0	0	0	0	0	0	0	0	0	0	2	1	0	0	2	0	0	0	0	0	0	0	0	0	0	1	0	0	0	2	0	0	0	0	0	0	0	0	0	0	0	1	0	0	0	0	0
Otu00471	0	0	0	0	0	0	0	0	0	12	0	4	0	0	0	1	2	0	0	0	1	0	0	0	0	0	0	0	0	2	1	0	1	0	0	0	0	0	0	0	1	0	0	0	0	0	0	0	0
Otu00472	0	1	0	0	0	0	0	0	0	0	0	0	0	1	0	0	0	2	0	0	0	0	0	0	0	0	0	0	0	2	0	0	0	1	0	2	0	2	0	3	0	0	0	2	1	0	0	0	0
Otu00473	0	0	2	1	5	0	0	0	0	0	0	0	0	0	0	0	0	0	0	0	0	0	0	0	0	0	0	0	0	10	0	0	0	0	0	0	0	0	0	0	0	0	0	0	0	0	0	0	0
Otu00474	0	0	0	0	0	0	0	0	0	0	0	0	0	0	0	0	0	2	0	4	2	0	0	0	0	0	0	0	0	0	0	0	0	0	0	0	0	0	0	0	0	0	0	0	0	0	0	0	0
Otu00475	1	0	0	0	0	2	0	0	0	0	0	0	0	0	2	0	1	2	0	0	0	0	0	2	1	0	0	0	0	4	0	1	0	0	1	0	0	1	0	0	0	0	0	0	0	0	1	0	0
Otu00476	0	0	1	0	0	0	0	0	0	0	0	0	1	0	0	0	4	0	0	0	0	3	0	0	0	0	0	0	0	0	0	0	0	0	0	0	1	0	0	1	0	1	0	0	0	3	0	0	0
Otu00477	0	0	0	0	0	0	0	0	0	0	0	0	0	0	0	0	0	0	0	1	0	8	0	0	2	0	0	0	0	0	0	0	0	0	0	0	0	0	0	0	0	0	0	1	0	0	0	0	0
Otu00478	0	0	0	2	0	3	0	0	0	0	0	0	0	0	0	0	1	0	0	0	0	0	0	0	5	0	0	0	0	0	0	0	0	0	0	0	1	0	0	0	0	0	0	0	0	0	0	0	3
Otu00479	0	0	0	3	0	0	0	0	0	0	0	0	0	0	0	0	0	0	0	0	0	0	0	0	0	0	0	0	4	0	0	3	0	0	0	0	0	0	0	0	0	0	0	0	0	0	0	0	0
Otu00480	0	1	0	0	0	0	0	0	0	0	0	2	0	0	0	0	0	0	0	0	0	1	0	1	1	1	0	1	0	0	0	0	0	0	1	0	0	0	0	0	0	0	3	0	0	0	0	0	0
Otu00481	0	0	0	0	0	0	0	0	0	0	8	0	0	0	3	0	0	0	2	0	0	0	0	0	0	0	0	0	0	0	1	0	0	0	0	0	0	1	0	0	0	7	0	0	0	0	0	0	0
Otu00482	0	0	0	0	0	0	0	0	0	0	0	0	0	0	4	0	1	0	2	0	1	0	0	0	0	0	0	0	1	0	0	0	2	2	0	0	0	3	0	2	0	1	0	0	0	1	0	0	1
Otu00483	0	0	0	0	0	0	0	0	0	0	0	0	0	0	0	0	0	0	0	0	0	2	0	1	0	0	0	0	0	0	0	6	2	0	0	0	0	0	0	0	0	0	0	0	1	0	0	0	0
Otu00484	0	0	0	0	0	0	0	0	0	0	0	0	4	1	3	0	0	0	0	1	0	0	0	0	0	0	0	0	0	0	0	0	0	0	0	0	3	0	0	0	0	0	0	0	0	0	0	0	0
Otu00485	0	0	0	0	0	0	0	0	0	0	0	0	0	0	0	0	0	0	0	0	0	0	0	0	12	0	0	0	0	0	0	0	0	0	0	0	0	0	0	0	0	0	0	0	0	0	0	0	0
Otu00486	0	0	0	1	4	1	0	0	0	0	0	0	0	0	0	0	0	0	0	0	0	1	0	0	0	0	0	0	0	0	2	0	0	0	0	0	0	0	0	0	0	0	0	0	0	0	1	0	0
Otu00487	0	1	0	0	0	0	0	0	0	4	0	0	0	0	0	0	0	0	0	0	0	0	0	0	0	0	0	1	0	0	2	0	0	0	0	1	0	0	0	0	0	0	1	1	2	0	0	0	0
Otu00488	0	0	0	0	0	0	0	0	0	0	0	0	0	0	0	0	0	0	0	0	0	0	0	0	0	0	0	0	0	0	2	0	2	0	0	0	0	0	2	0	0	0	2	0	0	0	0	0	3
Otu00489	0	0	0	0	0	11	0	0	0	0	0	0	0	0	0	0	0	0	0	0	0	0	0	0	0	0	0	3	0	3	0	0	0	0	0	0	0	0	0	0	0	0	0	0	0	0	1	0	0
Otu00490	0	0	0	0	0	0	0	0	0	0	0	0	0	6	0	0	0	2	0	1	0	0	0	0	0	0	0	0	0	0	0	0	1	0	0	4	3	0	0	0	0	0	0	0	0	0	0	0	0
Otu00491	0	0	3	2	0	0	0	0	0	1	0	0	0	0	0	0	0	0	0	0	0	0	0	0	0	0	0	0	0	5	0	2	0	0	0	0	0	0	0	0	0	0	0	3	0	0	0	0	0
Otu00492	4	0	2	1	0	0	0	0	0	0	0	0	0	0	0	0	0	0	0	0	0	0	0	0	0	0	0	0	0	0	0	3	0	0	0	0	0	0	0	0	0	0	0	0	0	0	0	0	0
Otu00493	0	0	0	0	0	0	0	0	0	0	0	0	0	0	0	0	0	0	0	0	0	0	0	0	0	0	0	0	0	0	0	0	0	0	0	0	0	0	0	0	0	0	16	0	0	0	0	0	0
Otu00494	0	0	0	0	0	0	0	0	0	0	0	0	0	0	0	0	0	0	0	0	0	0	0	0	0	2	2	0	0	0	0	0	0	0	0	0	0	0	0	0	0	0	0	0	0	0	0	0	0
Otu00495	6	19	0	0	0	0	0	0	0	0	0	0	0	0	0	0	0	0	0	0	0	0	0	0	0	0	1	0	0	6	0	0	0	0	0	0	0	0	0	0	0	0	0	0	0	0	1	0	0
Otu00496	0	0	0	0	0	0	0	0	0	0	3	0	0	0	0	2	2	0	0	0	0	0	0	0	0	0	0	0	0	0	0	0	1	0	0	0	3	2	0	0	0	0	0	0	0	0	0	0	0
Otu00497	0	0	0	0	0	0	0	0	0	0	0	0	1	0	2	0	0	1	0	0	0	0	0	2	0	1	0	0	0	0	0	0	0	0	0	0	0	1	0	6	0	0	0	0	0	0	0	0	0
Otu00498	0	0	0	0	0	0	0	0	0	0	0	0	0	0	0	0	0	0	0	0	0	0	0	0	0	0	0	0	0	0	0	0	0	0	0	0	0	0	0	0	0	0	0	0	0	0	0	0	0
Otu00499	2	0	0	0	0	1	0	0	0	2	0	0	0	0	0	0	2	0	0	0	0	3	0	0	0	0	0	2	0	0	0	4	0	0	0	0	0	0	0	0	1	0	0	2	0	0	0	0	0
Otu00500	0	0	0	0	0	0	0	0	0	0	0	0	0	0	1	0	0	0	0	0	0	0	0	0	0	0	0	0	0	0	0	0	0	0	0	0	0	0	0	0	0	0	0	0	0	0	0	0	0
Otu00501	0	0	0	2	0	0	0	0	0	0	0	0	1	0	0	0	1	5	0	0	0	0	0	0	0	0	0	0	0	2	0	0	1	0	1	4	8	1	0	0	0	1	0	0	0	0	0	0	0
Otu00502	0	0	0	0	0	0	0	0	0	0	0	0	0	0	0	0	0	0	0	0	0	11	0	0	0	0	0	0	0	0	0	0	0	0	0	0	0	0	0	0	0	0	0	0	0	0	0	0	0
Otu00503	2	2	0	0	0	0	0	0	0	0	0	0	0	0	0	0	0	0	1	0	0	0	0	2	1	0	0	0	0	0	0	0	0	0	0	0	1	0	1	0	0	0	0	2	0	1	1	0	0
Otu00504	0	0	0	0	0	0	0	0	0	0	0	0	1	0	0	3	0	0	0	0	0	0	1	0	0	0	0	0	0	0	0	0	0	0	0	0	0	0	0	1	0	0	0	0	1	2	0	0	0
Otu00505	0	0	0	0	0	0	0	0	0	0	0	0	0	0	0	0	0	0	0	0	0	0	0	0	0	0	0	0	0	0	0	0	0	0	0	0	0	0	0	0	0	0	0	0	0	0	0	0	0
Otu00506	0	0	0	0	0	0	0	0	0	3	0	0	0	0	0	0	0	0	0	0	0	7	0	3	0	0	0	0	0	0	0	0	0	0	0	0	0	0	0	0	0	0	0	1	0	0	0	0	0
Otu00507	0	0	0	0	0	0	0	0	0	0	0	0	0	0	0	0	6	0	0	0	0	0	0	0	0	0	0	0	0	0	0	0	1	0	0	0	0	0	1	0	0	4	0	0	1	0	0	0	0
Otu00508	0	0	0	0	0	0	0	0	0	0	0	0	0	0	0	0	0	0	0	0	0	0	0	0	0	0	0	0	0	0	0	0	0	0	0	0	0	0	0	0	0	0	0	0	0	0	0	0	0
Otu00509	0	0	0	0	0	0	0	0	0	0	0	0	2	1	0	0	0	0	0	2	0	0	0	0	0	0	0	0	0	0	0	0	0	0	1	0	1	2	0	2	0	0	1	0	1	0	0	0	0
Otu00510	0	0	0	0	0	0	0	0	0	0	0	0	0	0	0	0	0	1	3	0	0	0	0	0	0	0	0	0	0	1	0	0	1	0	0	0	0	0	2	0	1	0	0	0	2	0	0	0	0
Otu00511	10	0	0	0	0	0	0	2	0	0	0	0	0	0	0	0	0	0	0	0	0	0	0	0	0	0	0	0	0	0	0	0	0	0	0	0	0	0	0	0	0	0	0	0	0	0	0	0	1
Otu00512	0	0	0	0	0	0	0	0	0	0	0	0	0	0	0	0	0	0	1	1	0	0	0	0	0	0	0	1	0	0	0	1	0	0	0	0	0	0	4	0	3	0	0	0	0	0	0	0	0
Otu00513	2	0	0	0	0	0	0	0	0	0	0	1	0	0	0	0	0	0	0	0	1	0	0	0	0	0	0	0	0	0	0	0	0	0	0	2	0	0	0	0	0	0	0	3	0	0	0	1	0
Otu00514	0	0	0	0	0	0	0	0	0	0	0	0	0	0	0	0	0	6	0	0	0	0	0	0	0	0	0	0	0	0	0	0	0	0	0	5	7	3	0	6	0	0	0	0	0	4	4	0	0
Otu00515	0	0	0	0	7	0	0	1	0	0	0	0	0	0	0	0	0	0	0	0	0	0	0	0	0	0	0	0	0	0	0	0	0	0	0	0	0	0	0	0	0	0	0	0	0	0	0	0	0
Otu00516	0	0	0	0	0	0	0	0	0	0	0	0	0	0	0	0	0	0	0	0	0	0	0	0	0	0	0	0	0	0	0	0	0	0	0	0	0	0	0	0	0	0	0	0	8	0	0	0	0
Otu00517	0	0	0	0	0	0	0	0	0	0	0	0	0	0	2	0	2	2	0	0	0	0	0	0	0	0	0	0	0	0	0	0	0	3	0	1	0	0	0	3	0	0	0	0	0	0	0	0	0
Otu00518	0	0	0	0	0	0	0	0	0	0	0	0	0	0	0	0	0	0	0	0	0	1	0	3	0	0	0	0	0	0	0	0	0	0	0	0	0	0	0	0	0	0	0	0	0	0	0	0	0
Otu00519	0	0	5	0	0	0	0	0	0	0	0	2	0	0	0	0	0	0	0	0	0	2	0	0	1	0	0	0	0	0	0	0	1	1	0	0	0	0	0	0	0	0	1	0	0	0	0	0	0
Otu00520	0	0	0	0	0	0	0	0	0	0	0	0	0	0	0	0	0	0	0	0	0	0	0	0	0	0	0	0	0	0	0	0	0	0	0	0	0	0	0	0	0	0	0	0	0	0	0	0	0
Otu00521	0	0	0	0	0	0	0	0	0	0	0	0	2	0	5	2	0	0	0	0	0	0	0	0	0	0	0	0	0	0	0	0	0	0	0	2	0	0	0	0	1	0	2	0	0	0	0	0	0
Otu00522	0	0	0	0	0	0	0	10	0	0	0	0	0	0	0	0	0	0	0	0	0	0	0	0	0	0	0	2	0	1	0	0	0	0	0	0	0	0	0	0	0	0	0	0	0	0	0	0	2
Otu00523	0	0	0	0	0	0	0	0	0	0	0	0	0	0	0	0	0	0	0	0	0	0	7	0	0	0	0	0	0	0	0	0	0	0	0	0	0	0	0	0	0	0	0	0	0	0	0	0	0
Otu00524	0	0	0	0	0	0	0	0	0	0	0	0	0	0	0	0	0	0	0	0	0	0	0	0	0	0	0	0	0	0	0	0	0	0	0	0	0	2	0	7	2	1	0	0	0	0	0	0	0
Otu00525	0	0	0	0	0	0	0	2	0	0	0	0	0	0	0	0	0	1	0	0	2	0	0	0	0	0	0	0	0	0	0	0	0	0	0	0	0	0	0	0	0	1	0	1	0	0	0	0	0
Otu00526	0	0	0	0	0	0	0	0	0	0	0	0	0	0	0	1	0	0	0	0	0	0	0	0	0	0	0	0	0	0	0	0	0	0	0	0	0	0	0	0	0	0	0	0	0	0	0	0	0
Otu00527	0	0	1	0	0	3	0	0	0	0	0	0	0	0	0	0	0	0	0	0	0	0	0	0	2	0	1	0	0	0	0	0	3	0	0	0	0	0	0	0	0	0	0	0	0	0	0	14	0
Otu00528	0	0	0	0	0	0	0	4	0	0	0	0	0	0	0	0	0	0	0	0	0	0	0	0	0	0	0	0	0	0	0	0	0	0	0	0	0	0	0	0	0	0	0	0	0	0	0	0	0
Otu00529	0	0	0	0	0	0	0	0	0	0	0	0	2	0	0	0	0	0	0	0	0	0	0	0	0	0	0	0	0	1	0	0	0	0	3	0	0	0	0	0	0	0	0	0	0	0	0	0	0
Otu00530	1	0	0	0	0	0	0	0	0	0	0	1	0	0	0	0	0	0	0	0	0	3	0	0	1	0	0	0	0	0	3	0	1	0	0	0	0	0	0	0	0	0	0	0	0	0	0	0	0
Otu00531	0	0	0	0	0	0	0	0	0	0	0	0	0	0	0	0	0	0	0	0	0	0	0	0	0	0	0	0	0	0	0	0	0	0	0	0	0	0	0	0	0	0	0	0	0	0	0	0	0
Otu00532	0	0	0	0	0	0	0	0	0	0	0	0	0	0	0	0	6	0	0	0	0	0	0	0	0	0	0	0	0	0	0	0	0	0	0	0	0	0	1	0	0	0	0	0	0	1	2	0	0
Otu00533	0	4	0	0	2	0	0	0	0	0	0	14	0	0	0	0	0	0	0	0	0	0	0	0	0	0	0	0	0	0	0	0	0	0	0	0	0	0	0	0	0	0	0	0	0	0	0	0	0
Otu00534	0	0	0	0	0	0	0	0	0	0	1	2	1	0	0	2	0	1	0	0	0	1	0	1	0	0	0	0	0	1	0	1	0	0	0	0	0	0	0	0	0	0	0	0	1	0	1	0	0
Otu00535	0	0	0	0	0	0	0	4	0	4	0	0	0	0	0	0	0	0	0	2	0	0	0	0	0	2	0	0	0	0	0	0	0	1	0	0	1	0	0	0	0	0	0	0	0	0	0	0	0
Otu00536	0	0	0	0	0	0	0	0	0	0	0	0	0	0	0	0	0	0	0	0	0	3	0	0	1	0	0	0	0	0	0	0	0	0	0	0	0	0	0	0	0	0	0	0	1	0	1	0	0
Otu00537	0	0	0	0	0	2	1	0	0	0	0	0	0	0	0	0	0	0	0	0	0	0	0	0	0	0	0	0	0	0	0	4	0	0	0	0	0	0	0	0	0	0	0	0	0	0	0	0	0
Otu00538	0	1	0	0	0	0	1	1	0	0	0	0	0	0	0	0	0	0	0	0	0	0	0	0	0	0	0	0	0	0	0	0	0	0	0	0	0	0	0	0	0	0	0	0	0	0	1	0	0
Otu00539	3	0	0	0	0	0	0	0	0	0	0	0	0	0	0	0	0	0	0	0	0	5	0	0	0	0	0	0	0	0	0	0	1	0	0	0	0	0	0	0	0	0	0	2	0	0	0	0	0
Otu00540	0	0	0	0	0	0	0	0	0	0	0	0	0	0	1	0	0	2	0	0	0	0	0	0	0	0	0	0	0	0	0	0	0	0	2	0	0	0	0	4	0	0	0	0	0	0	0	0	0
Otu00541	1	0	0	0	0	0	0	0	0	0	0	0	0	0	0	0	0	0	0	0	0	1	0	4	1	0	0	1	0	0	0	0	0	0	0	0	0	0	0	0	0	0	0	0	0	0	0	0	14
Otu00542	0	0	0	0	0	0	0	0	0	0	0	0	0	0	0	0	0	0	0	0	0	0	0	1	0	0	0	0	0	0	0	0	0	1	0	0	0	0	0	0	0	0	0	0	0	0	0	0	0
Otu00543	0	0	0	0	0	0	0	0	0	0	0	0	0	0	0	1	0	0	1	0	0	0	0	0	0	0	0	0	0	0	0	0	0	0	0	0	0	2	0	0	0	0	0	0	0	0	0	0	0
Otu00544	0	4	0	0	0	0	0	0	0	0	0	0	0	0	0	0	0	0	0	0	1	1	0	1	0	0	0	0	0	0	0	0	0	0	0	0	0	0	0	0	0	0	0	4	3	0	0	0	0
Otu00545	0	0	0	6	0	0	8	0	0	0	1	0	0	0	0	0	0	0	4	0	0	0	0	0	0	0	0	0	0	0	0	0	0	0	0	0	0	0	0	0	0	0	0	0	0	0	0	0	0
Otu00546	0	0	0	1	0	0	0	0	0	0	0	0	0	0	0	0	0	0	0	0	0	0	0	0	1	0	0	0	0	0	0	0	0	0	0	0	0	0	0	0	0	0	0	0	0	0	0	0	0
Otu00547	0	0	18	0	0	0	0	0	0	0	0	0	0	0	0	0	0	0	0	0	0	0	0	0	0	0	0	0	0	0	0	0	0	0	0	0	0	0	0	0	0	0	0	0	0	0	0	0	0
Otu00548	0	0	0	0	0	0	0	0	0	0	0	0	1	1	4	0	1	0	1	0	0	0	0	0	0	0	0	1	0	0	0	0	0	0	1	0	4	0	0	0	1	0	0	0	0	0	0	0	0
Otu00549	0	0	0	0	0	0	0	0	0	0	0	0	1	0	2	0	0	0	0	0	0	1	0	0	0	0	0	0	0	0	1	0	0	0	0	0	4	0	0	0	0	0	0	0	0	0	0	0	0
Otu00550	0	0	0	0	0	0	0	0	0	0	0	0	0	0	0	0	0	0	0	9	0	0	0	0	0	0	0	0	0	0	0	0	0	0	0	0	0	0	0	0	0	0	0	0	0	0	0	0	0
Otu00551	2	0	0	0	0	0	0	0	0	0	0	2	0	0	0	0	0	0	0	0	0	0	0	0	0	9	0	0	0	0	0	0	0	0	0	0	0	0	0	0	0	0	0	0	0	0	0	0	0
Otu00552	0	0	1	0	0	2	0	5	0	1	0	0	0	0	0	0	0	0	0	0	0	0	0	0	0	0	0	3	2	0	0	0	0	0	0	0	0	0	0	0	0	0	0	0	0	0	0	3	1
Otu00553	0	0	0	0	0	0	0	0	0	0	0	0	0	0	0	0	0	0	0	0	0	0	0	0	0	0	6	0	0	0	0	0	0	0	0	0	0	0	0	0	0	0	0	0	0	0	0	5	0
Otu00554	0	0	0	0	1	0	0	0	0	0	1	0	0	0	0	0	0	0	0	0	0	0	0	0	0	0	0	2	0	0	0	0	1	0	0	0	0	0	0	0	0	0	0	0	0	0	1	0	0
Otu00555	0	0	0	0	0	0	0	0	0	0	0	0	0	1	2	0	2	1	0	0	1	0	0	0	0	0	0	0	0	0	0	0	1	0	0	0	1	0	0	0	0	0	0	0	0	0	0	0	0
Otu00556	0	0	0	0	0	0	0	0	0	0	0	0	0	2	0	0	0	0	0	3	0	0	0	0	0	0	0	0	0	0	0	0	0	0	0	0	0	0	0	0	0	0	0	0	0	0	0	0	0
Otu00557	0	0	1	0	0	1	0	0	0	0	0	3	0	0	0	0	0	0	0	0	0	0	0	0	0	0	0	0	0	0	3	0	1	0	0	0	0	0	0	0	0	0	3	0	2	0	0	0	0
Otu00558	0	0	0	6	0	0	0	2	0	0	0	0	0	0	0	0	0	0	0	0	0	0	0	0	0	0	0	0	0	8	0	0	0	0	0	0	0	0	0	0	0	0	0	0	0	0	7	0	0
Otu00559	11	0	0	0	0	0	0	0	0	0	0	1	0	0	0	0	0	0	0	0	0	0	2	0	0	0	0	0	0	0	1	0	0	0	0	0	0	0	0	0	0	0	0	0	0	0	0	0	0
Otu00560	5	0	0	0	0	0	0	0	0	0	0	0	0	0	0	0	0	0	0	0	0	0	0	1	0	0	0	3	0	0	0	1	0	0	0	2	0	0	0	0	0	0	0	0	0	0	0	0	0
Otu00561	0	0	0	0	4	0	0	0	0	0	0	0	0	0	0	0	0	0	0	0	0	0	0	0	0	0	0	1	0	0	0	0	0	0	0	0	2	0	0	0	0	0	0	0	0	0	0	0	0
Otu00562	0	0	0	0	0	0	0	0	0	0	0	0	0	0	0	0	0	0	0	0	0	0	0	0	0	1	0	0	1	0	0	0	0	0	0	0	0	0	0	0	0	1	0	0	0	0	0	0	0
Otu00563	0	0	0	0	0	0	0	0	0	0	0	0	0	0	0	0	0	0	0	3	0	0	0	0	0	0	0	0	0	0	0	0	0	0	0	0	0	0	0	0	0	0	0	0	0	0	0	0	0
Otu00564	0	0	0	0	0	0	0	0	0	0	0	0	0	0	0	0	0	0	0	4	0	0	0	0	0	0	0	0	0	0	0	0	0	0	0	0	0	0	0	0	0	0	0	0	0	0	0	0	0
Otu00565	1	0	0	0	0	0	0	0	0	0	0	0	0	0	0	0	0	0	1	0	0	6	0	1	0	0	1	0	0	1	0	0	0	0	0	0	0	0	0	0	0	0	0	1	0	0	0	0	0
Otu00566	0	0	0	0	0	0	0	0	0	0	0	0	1	0	0	0	0	0	0	0	0	0	0	0	0	0	0	0	0	0	0	0	1	0	0	0	0	0	2	0	1	0	0	0	0	0	0	0	0
Otu00567	0	0	0	0	0	0	0	0	0	0	0	1	1	0	0	11	4	1	2	5	0	0	0	0	0	0	0	0	0	0	0	0	0	0	0	0	1	0	0	0	0	0	0	0	0	0	0	0	0
Otu00568	0	0	0	0	0	0	0	0	0	0	0	0	0	11	0	0	1	0	2	0	0	0	0	0	0	0	0	0	0	0	0	0	0	0	0	1	0	0	0	0	0	3	0	0	0	0	0	0	0
Otu00569	0	0	0	0	0	0	0	0	0	0	0	0	0	0	0	0	0	0	0	0	0	0	0	0	0	0	0	0	0	0	0	0	0	0	0	0	0	0	0	0	0	0	0	0	0	0	0	0	0
Otu00570	0	0	0	0	0	0	0	0	0	0	0	0	0	0	4	0	0	0	0	0	0	0	0	0	0	0	0	0	0	0	0	0	0	0	0	3	0	0	0	1	0	0	0	0	0	0	0	0	0
Otu00571	0	0	0	0	0	0	0	0	0	0	0	0	0	9	0	0	0	1	0	0	0	0	0	0	0	0	0	0	0	0	0	0	0	0	0	0	0	0	0	0	0	0	0	0	0	0	0	0	0
Otu00572	0	0	2	0	1	0	0	0	0	0	1	0	0	0	0	0	0	0	0	0	0	0	0	0	0	0	0	0	0	0	0	4	0	0	0	0	0	0	0	0	0	0	3	0	0	0	0	0	0
Otu00573	0	0	0	0	0	0	0	0	0	0	0	0	0	0	1	0	0	0	0	2	0	0	0	0	0	0	0	0	0	0	0	0	0	0	0	0	0	0	0	0	0	0	0	0	0	0	0	0	0
Otu00574	0	0	2	0	0	0	0	0	0	0	0	0	0	0	0	0	0	1	0	0	0	0	0	0	0	0	0	0	0	0	0	0	0	0	0	0	0	0	0	0	0	0	0	0	2	0	0	0	1
Otu00575	0	0	0	0	0	0	0	0	0	0	0	0	0	0	0	1	0	0	0	0	0	0	0	0	0	0	0	0	0	0	0	0	0	3	0	0	0	0	0	3	1	2	0	0	0	1	0	0	0
Otu00576	0	0	0	0	0	0	0	0	0	0	0	0	2	0	0	0	0	0	1	0	0	3	0	0	0	1	0	0	0	0	0	3	0	0	0	0	0	0	0	0	0	0	0	0	0	0	0	0	0
Otu00577	0	0	0	0	0	0	0	0	0	0	0	0	0	2	0	0	4	0	0	0	0	0	0	0	0	1	0	0	0	0	0	0	0	0	0	0	1	0	0	0	0	0	0	0	0	0	0	0	0
Otu00578	0	0	0	0	0	0	0	1	0	0	0	0	2	0	2	0	0	0	0	0	0	0	0	2	0	0	0	0	0	0	0	0	0	0	0	1	3	0	0	0	3	0	0	0	0	0	1	0	0
Otu00579	0	0	0	0	0	0	0	0	0	0	0	0	0	1	2	0	2	0	0	0	0	0	0	0	0	0	0	0	0	0	0	0	1	0	1	2	0	0	0	0	0	0	0	0	0	0	0	0	0
Otu00580	0	0	0	0	0	0	0	0	0	0	0	0	3	0	0	4	0	0	0	0	0	0	0	2	0	0	0	0	0	0	0	2	0	0	0	0	0	0	0	0	0	0	0	0	0	0	0	0	0
Otu00581	0	0	0	0	0	0	0	0	0	0	0	0	0	0	0	0	0	0	0	0	0	0	0	0	0	0	0	0	0	0	0	0	0	0	0	0	0	0	0	0	0	0	4	0	0	0	0	0	0
Otu00582	0	0	0	0	0	0	0	0	0	0	0	0	1	0	0	0	0	0	0	0	0	4	2	0	0	0	0	0	0	1	0	0	0	0	0	0	0	0	0	0	0	0	0	0	1	0	4	0	0
Otu00583	0	0	1	0	0	1	0	0	0	0	0	0	0	0	2	0	0	0	0	2	0	0	0	0	0	0	0	0	2	0	0	0	0	0	0	0	0	1	0	0	0	0	0	0	0	0	0	0	0
Otu00584	0	0	0	11	0	0	0	2	0	0	0	0	0	0	0	0	0	0	0	0	0	0	0	0	0	0	0	2	0	0	0	0	2	0	0	0	0	0	0	0	0	0	0	0	0	0	2	3	0
Otu00585	0	0	0	0	0	0	0	0	0	0	0	0	0	0	0	0	2	0	1	0	0	0	0	0	0	0	0	0	0	0	0	0	0	0	1	0	0	2	0	3	0	0	0	0	0	0	0	0	0
Otu00586	0	0	0	0	0	0	0	0	0	0	0	0	0	0	0	1	0	0	0	0	0	0	0	0	0	0	0	0	0	0	0	0	0	0	0	0	1	0	0	0	0	0	0	0	0	0	0	0	0
Otu00587	0	0	0	0	0	0	0	0	0	0	0	0	0	0	0	0	0	0	0	0	0	0	0	0	0	0	0	0	0	0	0	0	2	0	0	0	0	1	0	1	0	0	0	0	0	0	0	0	0
Otu00588	0	2	0	0	0	1	0	0	0	1	0	1	0	0	0	0	0	0	0	0	0	1	0	0	0	0	0	0	0	0	3	0	2	0	0	0	0	0	0	0	0	0	0	2	0	0	0	0	0
Otu00589	0	0	0	0	0	2	0	0	0	0	0	0	0	0	0	0	0	0	0	0	0	2	0	0	0	0	0	7	0	1	0	0	0	0	0	0	0	0	0	0	0	0	0	0	0	0	0	0	1
Otu00590	0	0	0	0	0	0	0	0	0	0	0	0	0	0	0	0	0	0	1	0	0	0	0	0	0	0	0	0	0	0	0	0	0	0	0	0	0	3	0	1	0	0	0	0	0	0	0	0	0
Otu00591	0	0	0	0	0	0	0	0	2	0	0	0	0	0	0	0	0	0	0	0	0	0	2	0	1	0	0	0	0	0	0	0	0	0	0	0	0	0	0	0	0	0	0	0	0	0	0	0	0
Otu00592	0	0	0	0	0	0	0	0	0	0	0	0	0	0	0	0	0	0	0	0	0	0	0	0	0	0	0	0	0	0	0	0	0	0	0	0	0	0	0	0	0	0	0	0	0	0	0	0	0
Otu00593	0	0	0	0	0	0	0	0	0	0	0	0	0	0	0	0	0	0	0	0	0	2	0	0	0	2	0	0	0	0	0	0	0	0	0	0	0	0	0	0	0	0	0	2	0	5	0	0	0
Otu00594	0	0	0	0	0	0	0	0	0	0	0	0	0	0	0	11	0	2	0	0	2	0	0	0	0	0	0	0	0	0	0	0	0	0	0	0	0	0	4	0	0	0	0	0	0	0	0	0	0
Otu00595	0	0	0	0	0	0	0	0	0	0	0	0	0	0	5	7	1	0	0	0	0	0	0	0	0	0	0	0	0	0	0	0	0	0	0	0	0	4	2	0	0	2	0	0	0	0	0	0	0
Otu00596	0	0	0	0	0	0	0	0	0	0	0	0	0	0	0	0	0	0	0	0	0	0	0	0	0	0	0	0	0	0	0	0	0	0	0	0	0	0	0	0	0	0	0	0	0	0	0	0	0
Otu00597	0	0	0	0	2	1	0	0	0	0	0	0	0	0	0	0	0	0	0	0	0	0	0	3	0	0	0	0	0	0	0	0	1	0	0	1	0	0	0	0	0	0	0	0	0	0	0	0	0
Otu00598	3	0	0	0	0	0	0	0	0	0	0	0	0	0	0	0	0	0	0	0	0	0	0	0	1	0	0	1	0	0	0	0	0	0	0	0	0	0	0	0	0	0	5	0	0	0	0	0	0
Otu00599	0	0	0	0	0	0	0	0	0	0	0	0	0	0	0	1	1	1	0	3	7	0	0	0	0	0	0	0	0	0	0	0	0	0	0	1	1	0	0	0	0	0	0	0	0	0	0	0	0
Otu00600	0	0	0	0	0	0	0	0	0	0	0	0	0	0	0	0	0	0	0	0	0	0	0	0	0	0	0	0	11	0	0	0	0	0	0	0	0	0	0	0	0	0	0	0	0	0	0	0	0
Otu00601	0	0	0	0	0	0	0	0	0	0	0	0	0	0	0	0	0	0	0	0	0	0	0	0	0	0	0	0	0	0	0	0	0	2	0	0	0	0	0	0	4	0	0	0	0	0	0	0	0
Otu00602	0	0	0	0	0	0	0	0	0	5	0	0	0	0	0	0	0	0	0	0	0	0	0	0	0	0	0	0	0	0	0	0	0	0	0	0	0	0	0	0	0	0	2	0	0	0	0	0	0
Otu00603	0	0	0	0	0	0	0	0	0	0	0	0	0	0	0	0	0	2	0	2	0	0	0	0	0	0	1	0	0	0	0	0	0	0	0	3	0	1	1	0	3	0	0	0	0	0	0	0	0
Otu00604	0	0	1	0	3	0	0	0	0	0	0	0	0	0	0	0	0	0	0	0	0	0	0	0	0	0	0	0	0	0	0	0	0	0	0	0	0	0	0	0	0	0	0	0	0	0	0	0	0
Otu00605	0	0	0	0	0	0	0	0	0	0	0	0	0	0	0	0	0	0	0	0	0	0	0	0	0	0	0	0	0	0	0	0	0	0	0	0	0	0	0	3	0	2	0	0	0	0	0	0	1
Otu00606	0	0	7	0	0	0	0	0	0	0	0	0	0	0	0	0	0	0	0	0	0	0	0	0	0	0	0	0	0	0	0	0	0	0	0	0	0	0	0	0	0	0	0	0	0	0	0	0	0
Otu00607	0	0	0	0	0	0	0	0	0	0	0	0	0	0	0	0	0	0	0	0	0	0	0	0	1	0	0	0	0	0	0	0	0	0	0	0	0	0	1	0	0	0	0	0	0	0	0	0	1
Otu00608	0	0	0	0	0	0	0	0	0	1	0	0	0	0	0	0	1	0	0	0	0	0	0	0	0	0	0	0	0	7	0	0	2	0	0	0	0	0	0	0	0	0	0	0	1	2	0	1	0
Otu00609	0	0	0	0	0	0	0	0	0	0	0	0	1	0	2	1	0	0	0	1	0	0	0	0	0	0	0	0	1	0	0	1	0	0	0	2	0	0	0	0	1	0	0	0	0	1	0	0	1
Otu00610	2	0	0	0	0	0	0	0	0	0	0	0	0	0	0	0	0	0	0	0	0	0	0	3	0	0	0	0	0	0	0	3	1	0	0	0	0	0	0	0	0	0	0	0	0	0	0	0	2
Otu00611	0	0	0	0	0	0	0	3	0	0	0	0	0	0	0	0	0	0	0	0	0	0	1	0	0	1	0	0	0	0	0	0	1	0	0	0	0	0	0	0	0	0	0	0	0	0	0	0	2
Otu00612	0	0	0	0	0	0	0	0	0	0	0	0	0	0	0	0	0	0	0	0	0	0	0	1	0	0	0	0	0	0	0	0	0	1	0	0	0	0	0	0	0	0	0	0	0	0	0	0	0
Otu00613	0	0	0	0	0	0	0	0	0	0	0	0	0	0	0	0	0	0	0	0	0	0	0	0	0	0	0	0	0	0	0	3	0	0	0	0	0	0	0	0	0	0	0	0	0	0	0	0	0
Otu00614	0	0	0	0	0	0	0	0	0	0	0	0	0	9	0	0	0	0	0	0	0	0	0	0	0	0	0	0	0	0	0	0	0	0	0	0	3	0	0	0	0	0	0	0	0	0	0	0	0
Otu00615	0	0	3	0	0	2	0	0	0	0	0	0	0	0	0	0	0	0	0	0	0	0	0	0	1	0	0	0	0	0	0	0	0	0	0	0	0	0	0	0	0	0	0	0	0	0	1	0	0
Otu00616	0	0	0	0	0	3	0	0	0	0	0	0	0	0	0	0	0	0	0	0	0	0	0	0	0	0	0	4	0	0	0	2	0	0	0	0	0	0	0	0	0	0	0	0	0	0	0	0	0
Otu00617	3	0	0	0	0	0	0	0	0	0	0	0	0	0	0	0	0	0	0	0	0	0	0	0	0	0	0	0	0	0	0	0	0	0	0	0	0	0	0	0	0	0	0	1	0	0	0	0	0
Otu00618	0	0	0	2	0	0	0	0	0	0	0	0	0	0	0	0	0	0	0	0	0	0	0	0	0	0	0	2	0	0	0	0	0	0	0	0	0	0	0	0	0	0	0	0	1	6	1	0	0
Otu00619	0	0	0	0	0	0	0	0	0	0	0	0	0	2	0	1	0	0	0	0	0	0	0	0	0	0	0	0	0	0	0	0	0	0	0	0	0	0	0	1	0	0	0	1	0	0	0	0	3
Otu00620	0	0	0	0	0	0	0	0	0	0	0	0	0	0	0	0	0	0	0	0	0	0	0	0	0	0	0	0	0	0	0	0	0	0	0	0	0	0	0	0	0	0	0	0	0	0	0	0	0
Otu00621	0	10	0	0	0	0	0	0	0	0	0	0	0	0	0	0	0	0	0	0	0	0	0	0	1	0	1	0	0	0	0	0	0	0	0	0	0	0	0	0	0	0	0	0	0	0	0	0	0
Otu00622	0	0	0	0	0	0	0	0	0	0	0	0	0	0	0	0	0	0	0	0	0	0	0	0	0	0	0	0	0	0	0	0	0	0	0	0	0	0	0	0	0	0	0	0	0	0	0	0	0
Otu00623	0	0	0	0	0	0	0	0	0	0	0	0	0	0	0	0	0	0	0	0	0	10	0	0	0	0	0	0	0	0	0	0	0	0	0	0	0	0	0	0	0	0	0	0	0	0	0	0	0
Otu00624	0	0	0	0	0	0	0	0	0	0	0	0	0	1	0	0	0	0	1	0	3	0	0	0	0	1	0	0	0	1	0	0	0	0	0	0	0	0	0	0	1	0	0	0	0	0	0	0	0
Otu00625	0	0	0	0	0	0	0	0	0	0	0	0	2	2	0	0	0	0	0	0	0	0	0	0	0	0	0	1	0	0	0	0	0	0	0	1	3	0	0	0	0	0	0	0	0	0	0	0	0
Otu00626	1	0	2	0	0	0	0	2	0	0	0	0	0	0	0	0	0	0	0	0	0	0	0	0	0	0	0	0	0	0	0	0	0	0	0	0	0	0	0	0	0	0	0	0	0	0	0	0	0
Otu00627	0	0	0	0	1	0	0	0	0	0	0	0	0	0	0	2	0	0	0	0	0	0	0	0	1	1	0	0	0	0	0	0	0	0	0	0	0	0	0	0	0	0	0	8	0	1	0	1	0
Otu00628	0	0	0	0	0	10	0	0	0	0	0	0	0	0	0	0	0	0	0	0	0	1	0	0	0	0	0	0	0	0	0	0	0	0	0	0	0	0	0	0	0	0	0	0	0	0	0	0	0
Otu00629	0	0	0	0	0	1	0	0	0	0	0	0	0	0	1	0	1	0	0	0	0	0	0	0	0	0	0	0	0	0	0	0	0	0	0	0	0	0	0	0	0	0	0	0	0	1	0	0	0
Otu00630	0	0	0	0	0	0	0	0	0	0	0	0	0	0	0	0	0	0	0	0	0	0	0	0	2	0	0	0	0	16	0	0	0	0	0	0	0	0	0	0	0	0	1	0	0	2	0	1	0
Otu00631	0	0	0	0	0	0	0	0	0	0	0	0	0	0	0	0	0	0	0	0	0	0	0	0	0	0	0	0	0	0	0	0	0	0	0	0	0	0	0	0	0	0	0	0	0	0	0	0	0
Otu00632	0	0	0	0	0	0	0	0	0	0	0	0	0	0	0	0	3	0	0	0	0	0	0	0	0	0	0	0	0	0	0	0	0	0	0	0	0	0	0	0	0	0	0	0	0	0	0	0	0
Otu00633	1	0	0	0	0	0	0	0	0	0	0	0	0	0	0	0	0	0	0	0	0	0	0	0	0	0	0	0	0	0	0	0	0	0	0	0	0	0	0	0	0	0	0	0	0	0	0	0	1
Otu00634	0	0	0	0	0	0	0	0	0	0	0	0	0	0	0	0	0	0	0	0	0	0	0	0	0	0	0	0	0	0	0	0	0	0	0	0	0	0	0	0	0	0	0	4	0	0	0	0	0
Otu00635	0	0	0	0	0	0	0	0	0	0	0	0	0	0	0	0	0	0	0	0	0	0	0	0	0	0	0	0	0	0	0	0	0	0	0	0	0	0	0	0	0	0	0	0	0	0	0	0	0
Otu00636	0	0	0	0	8	0	0	0	0	0	0	0	0	0	0	0	0	0	0	0	0	0	0	0	0	0	0	0	0	0	0	0	0	0	0	0	0	0	0	0	0	0	0	0	0	0	0	0	0
Otu00637	0	0	0	0	0	0	0	0	0	0	0	0	0	0	0	0	0	0	0	0	0	0	0	0	0	0	0	0	0	0	0	0	0	0	0	0	0	0	0	0	0	0	0	0	0	0	0	0	0
Otu00638	0	0	0	0	0	0	0	0	0	0	0	0	0	0	0	0	2	0	0	0	0	0	0	0	0	0	0	0	0	0	0	0	0	0	0	0	0	0	0	2	0	0	0	0	0	0	0	1	0
Otu00639	0	0	0	0	0	2	0	0	0	0	0	0	0	0	0	0	0	0	0	0	0	0	0	0	1	0	0	0	0	0	1	1	0	0	0	0	0	0	0	0	0	0	0	0	0	1	0	0	0
Otu00640	0	0	0	0	0	0	0	0	0	0	0	0	0	0	0	0	0	0	0	0	0	0	0	0	0	0	0	0	0	0	0	0	0	0	0	0	0	0	0	0	0	0	0	0	0	0	0	0	0
Otu00641	0	0	1	0	0	0	0	0	0	2	0	0	0	0	0	0	0	0	0	0	0	0	0	0	0	0	0	0	0	0	0	2	0	0	0	0	0	0	0	0	0	0	0	2	1	0	0	0	0
Otu00642	0	0	0	0	0	0	0	0	0	0	0	0	2	0	0	1	1	0	0	1	1	0	0	0	0	0	0	0	0	0	0	0	0	2	0	0	0	0	0	0	0	0	0	0	0	0	0	0	0
Otu00643	0	0	0	0	0	3	0	0	0	0	0	0	0	0	0	0	0	0	0	0	0	0	0	0	0	0	0	2	0	0	3	0	0	3	0	4	0	0	0	0	0	0	0	0	0	0	0	0	0
Otu00644	0	0	0	0	0	0	0	0	0	0	0	0	1	0	2	0	0	0	0	0	0	0	0	0	0	0	0	0	0	0	0	0	0	0	0	0	1	2	0	0	0	0	0	0	1	0	0	0	0
Otu00645	0	0	0	0	0	0	0	0	0	0	0	0	0	0	0	0	0	0	0	0	0	0	0	1	0	0	0	1	0	0	0	0	0	0	0	0	0	0	0	0	0	0	0	0	0	0	0	0	0
Otu00646	0	0	0	0	0	0	0	0	0	0	0	0	0	0	0	0	0	0	0	0	0	0	0	0	0	0	0	0	0	0	0	0	0	0	0	0	0	0	0	0	0	0	0	0	0	0	0	0	0
Otu00647	0	0	0	0	0	0	0	0	0	0	0	0	0	0	0	0	0	0	0	0	0	0	0	0	0	0	0	0	0	0	0	0	0	0	0	0	0	0	0	0	0	0	0	0	0	0	0	0	1
Otu00648	0	0	0	0	0	0	0	0	0	0	0	0	6	0	0	0	0	2	0	0	0	0	0	0	0	0	0	0	0	0	0	0	0	0	0	0	0	0	0	2	0	0	0	0	0	0	0	0	0
Otu00649	0	0	0	0	0	0	0	0	0	0	0	0	0	0	0	0	0	0	0	0	0	0	1	0	0	0	1	0	0	0	0	0	0	0	0	0	0	0	0	0	0	0	0	0	0	1	0	0	0
Otu00650	0	0	0	0	0	0	0	0	0	0	0	0	1	0	11	0	0	1	0	0	0	0	0	0	0	0	0	0	0	0	0	0	0	0	0	0	1	0	0	0	0	0	0	0	0	0	0	0	0
Otu00651	0	0	0	0	0	4	0	1	0	0	0	0	0	0	0	0	0	0	0	0	0	0	0	0	0	0	0	2	0	0	5	0	0	0	0	0	0	0	0	0	0	0	0	0	0	3	0	0	0
Otu00652	0	0	0	0	1	0	0	1	0	0	0	0	0	0	0	0	0	0	0	0	0	1	0	1	0	0	0	0	2	2	0	0	0	0	0	0	0	0	0	0	0	0	0	0	0	1	0	0	0
Otu00653	0	0	0	0	0	0	0	0	0	0	0	0	0	0	3	0	0	0	0	1	0	0	0	0	0	0	0	0	0	0	0	0	2	0	0	0	0	0	0	2	0	1	0	0	0	0	0	0	0
Otu00654	0	0	0	0	0	0	0	0	0	0	0	0	0	0	0	0	0	0	0	0	0	0	0	0	0	0	0	5	0	2	2	0	1	0	0	0	0	0	0	0	0	0	0	0	0	0	0	0	0
Otu00655	0	0	0	0	0	0	0	0	0	0	0	0	1	0	3	0	0	0	0	0	0	0	0	0	0	0	0	0	0	0	0	0	0	0	0	1	0	0	0	5	0	0	1	0	0	0	0	0	0
Otu00656	0	0	0	0	0	2	0	4	0	0	0	0	0	0	0	0	0	0	0	0	0	5	0	0	0	0	0	0	0	0	1	5	0	0	0	0	0	0	0	0	0	0	0	1	0	0	0	0	0
Otu00657	0	0	0	0	0	0	0	0	0	0	0	0	1	0	2	0	0	0	0	0	0	0	0	0	0	0	0	0	0	0	0	0	0	0	0	0	0	0	2	0	0	0	0	0	0	3	0	0	0
Otu00658	0	0	0	0	0	0	0	0	0	0	0	0	0	0	0	0	0	0	0	0	0	0	0	0	0	0	0	0	0	0	0	0	0	2	0	0	0	5	4	0	0	0	0	0	0	0	0	0	0
Otu00659	0	0	0	0	0	0	0	0	0	0	0	0	6	0	0	0	0	0	0	0	0	0	0	0	0	0	0	0	0	0	0	0	1	0	0	0	0	0	0	3	0	0	0	0	0	0	0	0	0
Otu00660	0	0	0	0	0	0	0	0	0	0	0	0	0	0	0	0	0	0	0	0	0	0	0	0	0	0	0	0	0	0	0	0	0	0	0	1	0	1	0	0	0	2	0	1	0	0	0	0	0
Otu00661	0	0	6	0	0	0	0	0	0	0	0	0	0	0	0	0	0	0	0	0	0	0	0	0	0	0	0	0	0	0	0	0	2	0	0	0	0	0	0	0	0	0	0	0	0	0	0	0	0
Otu00662	0	0	0	0	0	0	0	0	0	0	0	0	0	0	0	0	0	0	0	0	0	0	0	0	0	0	0	0	0	0	0	0	0	0	0	0	0	0	0	0	0	0	0	0	0	0	0	0	0
Otu00663	0	0	0	0	0	0	0	0	0	0	1	0	0	4	1	1	3	0	0	0	0	0	0	0	0	0	0	1	0	0	0	0	0	0	0	1	0	0	0	0	0	0	0	0	0	0	0	0	0
Otu00664	0	0	0	0	0	0	0	0	0	0	0	0	0	0	0	0	0	0	0	0	0	0	0	0	0	0	0	0	0	0	0	0	0	0	0	0	0	0	0	0	0	0	0	0	0	0	0	0	0
Otu00665	0	0	0	0	0	0	0	0	0	0	0	0	0	1	0	0	1	0	0	0	0	0	0	0	0	0	0	0	0	0	0	0	0	0	0	0	0	0	0	0	0	0	1	0	1	0	0	0	3
Otu00666	0	0	0	0	0	0	0	0	0	0	0	0	0	0	0	0	0	0	0	0	0	0	1	0	0	0	0	0	0	0	0	2	1	0	0	0	0	0	0	0	4	0	0	0	0	0	0	1	0
Otu00667	0	0	2	0	0	0	0	0	0	2	0	0	0	0	0	1	0	0	0	0	0	0	0	0	1	0	0	0	0	0	0	3	0	0	0	0	0	0	0	2	0	0	2	0	1	0	0	0	0
Otu00668	0	0	0	0	0	0	0	0	0	0	0	0	1	0	0	0	0	1	0	0	0	0	0	0	0	0	0	0	0	0	0	0	0	0	0	0	1	0	0	0	0	0	0	0	0	0	0	0	0
Otu00669	0	0	0	0	0	0	0	0	0	0	0	0	0	5	0	0	2	0	0	0	0	0	0	0	0	0	0	0	0	0	0	0	0	0	0	0	0	0	0	0	0	0	0	0	0	0	0	0	0
Otu00670	0	0	0	0	0	0	0	0	0	0	0	0	0	0	0	0	0	0	0	0	0	0	0	0	0	0	0	0	0	0	0	0	0	0	0	0	0	0	0	0	0	0	0	0	0	4	0	0	0
Otu00671	0	0	0	0	0	0	0	0	0	1	0	0	0	0	1	0	1	0	0	0	0	0	0	0	0	0	0	0	0	0	0	0	0	0	0	6	1	0	0	0	1	3	0	0	0	2	0	0	0
Otu00672	0	0	0	0	0	0	0	0	0	0	0	0	0	0	0	9	0	0	0	0	0	0	0	0	0	0	0	0	0	0	0	0	0	0	0	0	0	0	0	0	0	0	0	0	0	0	0	0	0
Otu00673	0	0	0	0	0	0	0	0	0	0	0	0	0	0	0	0	0	0	0	0	1	0	0	0	0	0	0	0	0	0	0	0	0	0	0	0	0	0	0	0	0	0	0	0	0	0	0	0	0
Otu00674	0	0	0	0	0	0	0	0	0	0	0	0	4	0	0	2	0	0	1	0	0	0	0	0	0	0	0	0	0	0	0	0	0	0	0	0	0	0	0	0	1	0	0	0	0	0	0	0	0
Otu00675	0	0	0	0	0	0	0	0	0	0	0	0	0	0	0	0	1	2	4	1	0	0	0	0	0	0	0	0	0	0	0	0	3	0	1	0	0	1	0	1	0	0	0	0	0	0	0	0	0
Otu00676	0	0	0	0	0	0	0	0	0	0	0	0	3	0	0	0	0	3	0	0	0	0	0	0	0	0	0	0	0	0	0	0	0	1	0	0	0	0	0	0	0	0	0	0	0	0	0	0	0
Otu00677	0	0	0	0	1	0	0	1	0	0	0	0	0	0	0	0	0	0	0	0	0	0	0	0	0	0	0	0	0	0	0	0	0	0	0	0	0	0	0	0	0	0	0	0	0	0	0	0	0
Otu00678	4	0	0	0	0	0	0	0	0	0	0	0	0	0	0	0	0	0	0	0	0	0	0	0	0	0	0	0	0	0	0	0	0	0	0	0	0	0	0	0	0	0	1	0	0	0	0	0	0
Otu00679	0	0	0	0	0	0	0	0	0	0	0	0	0	0	0	0	0	0	0	0	0	0	0	0	0	0	0	0	0	0	0	0	0	0	1	0	3	0	0	1	0	0	0	1	0	0	0	0	0
Otu00680	0	0	0	0	0	0	0	0	0	0	0	0	0	0	0	0	2	0	0	0	0	0	0	5	0	0	0	0	0	5	0	0	1	0	0	0	0	0	0	0	0	0	0	0	0	0	0	0	0
Otu00681	0	0	0	0	0	0	0	0	0	0	0	0	0	0	0	0	0	0	0	0	0	0	0	0	0	0	0	0	0	0	0	0	0	0	0	0	0	0	0	0	0	0	0	3	0	0	0	0	0
Otu00682	0	0	0	0	0	0	0	0	0	0	0	0	3	0	2	0	0	1	0	2	0	0	0	0	0	0	0	0	0	0	0	0	0	0	0	0	0	0	0	0	0	0	0	0	0	0	1	0	0
Otu00683	0	0	0	0	0	0	0	0	0	0	0	0	3	0	0	0	0	0	0	0	0	0	0	0	0	0	0	0	0	0	0	0	0	0	0	0	0	0	0	0	0	0	0	0	0	0	0	0	5
Otu00684	0	0	0	0	0	0	0	0	0	0	0	0	1	0	0	0	0	2	0	0	0	0	0	0	0	0	0	0	0	0	0	0	0	0	0	0	0	0	0	0	0	0	0	0	0	0	0	0	0
Otu00685	0	0	0	0	4	1	0	0	0	0	0	0	0	0	0	0	0	0	0	0	0	0	0	0	0	0	0	0	0	0	0	0	0	0	0	0	0	0	0	0	0	0	0	0	0	0	0	0	0
Otu00686	0	0	0	0	0	0	0	0	0	0	2	0	0	0	0	0	0	0	0	0	0	0	0	7	0	0	0	0	0	0	0	0	1	0	0	0	0	0	0	0	0	0	0	0	0	0	0	0	0
Otu00687	0	0	1	0	0	0	0	0	0	0	0	0	0	0	0	0	0	0	0	0	0	0	1	0	0	0	0	1	1	0	0	0	0	0	0	0	0	0	0	0	0	0	0	0	0	0	6	1	0
Otu00688	0	0	0	0	0	0	0	0	0	0	0	0	0	0	0	0	0	0	1	0	1	0	0	0	0	0	0	0	0	0	0	0	0	0	0	0	0	0	0	0	0	0	0	2	0	0	0	0	0
Otu00689	0	0	0	0	0	0	0	0	0	0	0	0	0	0	0	0	0	0	0	0	0	0	0	0	0	0	0	0	0	0	0	0	0	0	0	0	0	0	0	0	0	0	0	0	0	0	0	0	0
Otu00690	0	1	4	0	0	0	0	0	0	0	0	0	0	0	0	0	0	0	0	0	0	0	0	0	0	0	0	0	0	0	0	0	0	0	0	0	0	0	0	0	0	0	0	3	0	0	0	0	0
Otu00691	0	0	0	0	0	0	0	0	0	0	0	0	0	0	0	0	0	0	0	0	0	0	0	0	0	0	0	0	0	0	0	0	0	0	0	0	0	0	0	3	0	0	0	0	0	0	0	0	0
Otu00692	0	0	0	0	0	0	0	0	0	0	0	5	0	8	0	0	0	1	0	0	0	0	0	0	0	0	0	0	0	0	0	0	0	0	1	0	0	0	0	0	0	0	0	0	0	0	0	0	0
Otu00693	0	0	0	1	0	0	0	0	0	0	0	0	0	0	0	0	0	0	0	0	0	0	0	0	0	0	1	0	1	0	0	6	0	0	0	0	0	0	0	0	0	0	0	0	0	0	0	0	3
Otu00694	0	0	0	0	0	0	0	0	0	0	0	0	0	0	0	0	0	0	0	0	0	1	5	0	0	0	0	0	0	0	0	0	0	0	0	0	0	0	0	0	0	0	0	0	1	0	0	0	0
Otu00695	0	0	0	0	1	3	0	0	0	0	0	0	0	0	0	0	0	0	0	0	0	0	0	0	0	0	0	0	1	0	0	1	0	0	0	0	0	0	0	0	0	0	0	0	0	0	1	0	1
Otu00696	0	0	1	0	0	0	0	2	0	0	0	0	0	0	4	0	1	0	0	0	0	0	0	0	0	0	0	1	0	0	0	0	2	0	0	0	0	0	0	0	0	0	0	0	0	0	0	0	0
Otu00697	0	0	0	1	0	0	0	0	0	0	0	0	0	0	0	0	0	0	1	0	0	0	0	0	0	0	0	0	0	0	0	0	1	0	0	2	0	0	1	0	0	0	0	0	0	0	0	0	0
Otu00698	0	0	0	0	0	0	0	0	0	0	0	0	0	0	4	3	0	0	0	0	0	0	0	0	0	1	0	0	0	0	0	0	0	0	0	0	0	0	0	0	0	2	0	0	0	0	0	1	0
Otu00699	0	0	0	0	0	0	0	0	0	0	4	11	0	0	1	0	0	0	0	0	0	0	0	0	0	0	0	0	0	0	0	0	0	0	0	0	0	0	0	0	0	2	0	0	0	0	0	0	0
Otu00700	0	0	0	0	0	0	0	2	0	0	0	0	0	0	0	0	0	0	0	0	0	1	0	0	0	0	0	1	0	0	0	1	0	0	0	0	0	0	0	0	0	0	0	0	0	0	0	0	0
Otu00701	0	0	0	0	0	0	0	0	0	0	0	0	3	0	3	0	0	1	0	0	0	0	0	0	0	0	0	0	1	0	0	0	0	0	0	0	2	0	0	0	0	0	0	0	0	0	0	0	1
Otu00702	0	0	1	0	0	0	0	0	0	0	0	0	0	0	0	2	0	0	0	0	0	2	0	0	0	0	0	0	0	0	0	0	0	0	0	0	0	0	0	1	0	0	0	0	1	0	0	0	0
Otu00703	0	0	0	0	0	0	0	0	0	0	0	0	0	0	0	0	0	0	0	0	0	0	0	0	0	0	0	0	0	0	0	0	2	0	0	0	0	0	1	0	1	0	0	0	0	0	1	0	0
Otu00704	0	0	0	0	0	0	0	0	0	0	0	0	0	0	0	0	0	0	0	0	0	7	0	0	0	0	0	0	0	0	0	0	0	0	0	0	0	0	0	0	0	0	0	1	0	1	0	0	0
Otu00705	0	9	0	0	0	0	0	0	0	0	0	0	0	0	0	0	0	0	0	0	0	0	0	0	0	0	0	0	0	1	0	0	0	0	0	0	0	0	0	0	0	0	0	0	0	0	0	0	0
Otu00706	0	0	0	0	0	0	0	0	0	0	0	0	0	0	0	0	0	0	0	0	0	0	0	0	0	0	0	0	0	0	0	0	0	0	0	0	0	0	0	0	0	0	0	0	0	0	0	0	0
Otu00707	0	0	0	0	0	0	0	0	0	0	0	0	0	0	0	0	0	1	1	0	0	0	0	0	0	0	0	0	0	0	0	0	0	0	0	0	0	0	0	0	0	0	0	0	0	3	1	0	0
Otu00708	0	0	0	0	0	0	0	0	0	0	0	0	0	0	0	0	0	0	0	0	0	0	0	0	0	0	0	0	0	0	0	0	0	0	0	0	0	0	0	0	0	0	0	0	0	0	0	0	0
Otu00709	0	0	0	0	0	0	0	0	0	0	0	1	0	1	0	0	1	0	0	0	0	0	0	0	0	0	0	0	0	0	0	0	0	0	1	0	0	0	0	0	1	0	0	0	0	0	0	0	0
Otu00710	0	0	0	0	0	0	0	1	0	4	0	0	0	0	0	0	0	0	0	0	0	0	0	0	0	0	0	0	0	0	0	0	0	0	1	0	0	0	0	1	0	0	0	0	0	0	0	0	0
Otu00711	3	0	1	0	0	0	0	0	0	0	0	0	0	1	0	0	0	0	0	0	0	0	0	0	0	0	0	0	1	0	0	0	1	0	0	0	0	0	0	0	0	1	0	0	0	1	1	0	0
Otu00712	0	0	0	0	0	0	0	0	0	0	0	0	0	0	0	0	3	0	0	0	0	0	0	0	0	0	0	0	0	0	0	0	3	0	0	0	0	0	4	0	1	0	0	0	0	0	0	0	0
Otu00713	0	0	0	0	0	0	0	0	0	0	0	0	0	0	0	0	0	0	0	0	3	0	0	0	0	2	0	0	0	0	0	0	0	0	0	0	0	3	0	0	0	0	0	0	0	0	2	0	1
Otu00714	0	0	0	0	0	0	0	0	0	0	0	0	0	0	3	0	0	0	0	0	1	0	0	0	0	0	0	3	0	0	0	0	1	0	0	0	0	0	0	0	0	1	0	1	0	0	0	0	0
Otu00715	0	0	0	0	0	0	0	0	0	0	0	19	0	0	0	1	0	0	3	0	0	0	0	0	0	0	0	0	0	0	0	0	0	0	0	0	0	0	0	0	0	0	0	0	0	0	0	0	0
Otu00716	0	0	0	0	0	0	0	0	0	0	0	0	0	0	0	0	0	0	0	0	0	2	0	7	0	0	0	0	0	0	0	0	0	0	0	0	0	0	0	0	0	0	0	0	0	0	0	0	0
Otu00717	0	0	0	0	0	0	10	0	0	0	0	0	0	0	0	0	0	0	0	0	0	0	0	0	0	0	0	0	0	0	0	0	0	0	0	0	0	0	0	0	0	0	0	0	0	0	0	0	0
Otu00718	0	0	0	0	0	8	0	0	0	0	0	0	0	0	0	0	0	0	0	0	0	0	0	0	0	0	0	0	0	0	0	0	0	0	0	0	0	0	0	0	0	0	0	0	0	0	0	0	0
Otu00719	0	0	0	0	0	0	0	0	0	0	0	0	0	0	0	0	0	0	0	0	0	0	0	0	0	0	0	0	0	0	0	0	0	0	0	0	0	0	0	0	4	0	0	0	0	0	0	0	0
Otu00720	0	0	0	0	0	0	0	0	0	0	0	0	0	1	1	0	0	0	0	5	0	0	0	1	0	0	0	0	0	0	0	0	0	0	0	1	1	1	0	3	0	0	0	0	0	0	0	0	0
Otu00721	0	0	0	0	0	0	0	0	0	0	0	0	0	0	0	0	0	0	0	0	0	0	0	0	0	0	0	0	0	0	0	0	0	0	0	0	0	0	0	0	0	0	0	0	0	0	0	0	0
Otu00722	0	0	0	0	0	0	0	0	0	0	0	0	0	0	0	0	0	0	0	0	0	0	0	0	1	0	1	0	0	0	0	0	0	0	0	0	0	0	0	0	0	0	0	1	0	1	0	0	0
Otu00723	1	0	0	0	0	0	0	2	0	0	0	0	0	0	0	0	0	0	0	0	0	0	0	0	0	0	0	0	0	0	0	0	1	0	0	0	0	0	0	0	0	0	4	0	0	0	0	0	0
Otu00724	0	0	1	0	0	0	0	0	0	0	0	0	0	0	0	0	0	0	0	0	0	0	0	1	0	0	0	0	0	0	0	0	1	0	0	0	0	1	0	0	2	0	0	0	0	0	0	0	0
Otu00725	0	0	0	0	0	0	0	0	0	0	0	0	0	0	0	0	0	0	0	0	0	0	1	0	0	0	0	0	0	0	0	0	0	0	0	0	0	0	0	0	0	0	0	0	0	0	0	0	0
Otu00726	0	0	0	0	0	0	0	0	0	0	0	0	1	0	0	0	0	0	0	0	0	1	0	1	0	0	0	0	0	0	0	1	0	0	0	0	0	0	0	0	0	0	0	1	0	0	0	0	0
Otu00727	0	0	0	0	0	0	0	0	0	0	0	0	0	0	0	0	0	0	0	0	0	0	0	0	0	0	0	0	0	0	0	0	0	0	0	0	0	0	0	0	0	0	0	0	0	0	0	0	0
Otu00728	1	0	0	0	0	0	0	0	0	0	0	0	0	0	0	0	0	0	0	0	0	14	0	0	0	0	0	0	0	0	0	0	0	0	0	0	0	0	0	0	0	0	0	0	0	0	0	0	0
Otu00729	0	0	0	0	0	0	0	0	0	0	0	0	0	0	2	0	0	0	0	0	0	0	0	0	0	0	0	0	0	0	0	0	0	2	0	1	0	0	0	0	0	0	0	0	0	0	0	0	0
Otu00730	0	0	0	0	0	0	0	0	0	0	0	0	0	0	0	0	0	0	0	0	0	0	0	0	0	0	0	0	0	0	0	0	0	0	0	0	0	0	0	0	0	0	0	0	0	0	0	0	0
Otu00731	0	0	0	0	0	0	0	0	0	0	0	0	0	0	0	0	0	0	0	0	0	0	0	0	0	0	0	0	0	4	0	0	0	0	0	0	0	0	0	0	0	0	0	0	0	0	0	0	1
Otu00732	0	0	0	0	0	1	0	0	0	0	0	0	0	0	0	0	0	0	0	0	0	0	0	1	0	0	0	0	0	0	0	0	0	0	0	0	0	0	2	0	0	0	0	0	0	0	1	0	0
Otu00733	0	0	0	0	0	0	0	0	0	0	0	0	2	0	0	0	0	0	1	0	0	0	0	0	0	0	0	0	0	0	0	0	0	0	0	0	0	3	3	0	0	0	0	0	0	0	0	0	0
Otu00734	0	0	2	0	0	0	0	0	0	0	0	0	0	0	0	0	0	0	0	0	0	0	0	0	6	0	0	0	0	0	0	0	0	0	0	0	0	0	0	0	0	0	0	0	0	0	0	0	0
Otu00735	0	0	0	0	0	0	0	0	0	3	0	0	0	0	0	0	0	0	0	0	0	0	0	0	0	0	0	1	0	0	0	2	0	0	2	0	1	0	0	0	0	0	0	2	0	0	0	0	0
Otu00736	0	0	1	0	0	0	0	0	0	0	0	0	0	0	0	0	0	0	8	0	0	0	0	0	0	0	0	0	0	0	0	2	0	0	0	0	0	0	0	0	0	0	0	0	0	0	0	0	0
Otu00737	2	0	0	0	0	0	0	0	0	0	0	5	0	0	0	0	0	0	0	0	0	2	0	0	0	0	0	0	0	0	0	0	0	0	0	0	0	0	0	0	0	0	0	0	0	2	0	0	2
Otu00738	0	0	0	0	0	0	0	0	0	0	0	0	0	0	0	0	0	2	0	0	0	0	0	0	0	0	0	0	0	0	0	0	1	0	0	3	0	1	0	0	0	0	0	0	0	1	0	0	0
Otu00739	0	0	0	0	0	0	0	0	0	0	0	0	0	0	1	0	0	6	0	0	0	0	0	0	0	0	0	0	0	0	0	1	0	0	0	0	0	0	0	0	0	0	1	0	0	0	0	0	0
Otu00740	0	0	0	0	0	0	0	0	0	0	0	0	0	0	2	2	2	1	0	0	0	0	0	0	0	0	0	0	0	0	0	0	0	2	1	0	0	0	0	3	1	0	0	0	0	0	0	0	0
Otu00741	0	0	1	0	0	0	0	0	0	0	0	0	0	0	0	0	0	0	0	0	0	0	0	0	0	0	0	0	0	0	0	0	1	0	0	0	0	0	0	0	0	0	1	0	2	1	1	0	0
Otu00742	5	0	0	0	0	0	0	0	0	0	0	0	0	0	0	0	0	0	0	0	0	0	0	0	0	7	0	0	0	0	0	1	0	0	0	0	0	0	0	0	0	0	0	0	0	0	0	0	0
Otu00743	0	0	1	0	0	0	0	0	0	0	0	0	0	0	0	1	0	0	0	0	0	1	0	0	0	0	0	0	0	0	0	0	0	0	0	0	0	0	0	0	0	0	0	0	0	0	0	0	0
Otu00744	0	0	0	0	0	0	0	0	0	0	0	0	1	0	1	0	0	0	0	1	0	0	0	0	0	0	0	6	0	0	0	0	0	0	0	0	0	0	0	0	0	0	0	0	0	0	0	0	0
Otu00745	0	0	0	1	0	1	0	0	0	0	0	0	0	0	0	0	0	0	0	0	0	0	0	0	1	0	0	0	0	0	0	1	0	1	0	0	0	0	0	0	0	0	2	0	0	0	0	0	0
Otu00746	0	2	0	0	0	0	0	0	0	0	0	0	0	0	3	1	0	0	0	0	0	1	0	0	0	0	0	0	0	0	0	0	0	0	0	0	0	0	0	0	0	0	0	0	0	0	0	0	0
Otu00747	0	0	0	0	0	0	0	0	0	0	0	0	0	0	0	0	0	0	0	0	0	0	0	0	0	0	0	0	0	0	0	0	0	0	0	0	0	0	0	0	0	0	0	0	0	0	0	0	0
Otu00748	0	0	3	3	0	0	0	0	0	0	0	0	0	0	0	0	0	0	0	0	0	0	0	0	0	0	0	0	0	0	0	0	3	2	0	1	0	1	0	0	0	0	0	0	0	1	0	0	0
Otu00749	1	0	0	0	0	0	0	0	0	0	0	0	0	2	0	0	0	0	0	0	0	0	0	0	0	0	0	0	1	0	0	2	0	0	0	0	0	0	0	0	0	0	0	0	0	0	0	0	0
Otu00750	0	0	0	0	0	0	0	0	0	0	0	0	0	2	1	0	0	0	0	0	0	0	0	0	0	0	0	0	0	0	0	0	0	0	0	0	1	0	0	0	0	1	0	0	0	0	0	0	0
Otu00751	0	0	0	0	0	0	0	0	0	0	0	0	2	0	0	3	0	0	0	0	0	0	0	0	0	0	0	0	0	0	0	0	0	0	0	0	0	0	0	0	1	0	0	0	0	0	0	0	0
Otu00752	0	0	0	0	1	0	0	0	0	0	0	0	0	0	0	0	0	0	0	0	0	0	0	0	0	0	0	0	0	5	0	1	1	0	0	0	0	0	0	0	0	0	0	0	3	1	0	0	0
Otu00753	0	0	0	0	0	0	0	0	0	0	0	0	1	2	2	0	2	0	0	1	0	0	0	0	0	0	0	0	0	0	0	0	0	0	0	0	0	1	0	0	0	0	0	0	0	0	0	0	0
Otu00754	0	0	0	0	0	0	0	0	0	0	0	0	2	0	0	0	0	0	0	1	0	0	0	0	0	0	0	0	0	0	0	0	0	0	1	1	1	0	0	0	0	0	0	0	0	3	0	0	0
Otu00755	0	0	0	0	0	0	0	0	0	0	0	0	0	0	2	1	0	0	0	0	0	0	0	0	0	0	0	0	0	0	0	0	0	0	0	2	0	0	2	0	0	0	0	0	0	0	0	0	0
Otu00756	0	0	0	0	0	0	0	0	0	0	0	0	0	0	0	0	0	0	0	0	0	2	0	0	0	0	0	0	0	2	0	0	0	0	0	2	0	0	0	0	0	0	0	0	0	2	0	0	0
Otu00757	0	0	0	0	0	0	0	0	0	0	0	0	0	0	0	0	0	0	0	0	0	0	0	0	0	0	0	0	0	0	0	0	0	0	0	0	0	0	0	0	0	0	0	3	0	0	0	0	0
Otu00758	0	0	0	0	0	0	0	0	0	0	0	1	0	0	0	0	0	0	0	0	0	0	0	0	0	0	0	0	0	0	0	0	2	0	0	0	0	0	0	0	0	0	0	0	0	0	0	0	0
Otu00759	0	0	0	0	0	0	0	0	0	0	0	0	0	0	0	0	0	0	0	0	0	0	0	6	0	0	0	0	0	0	0	0	2	0	0	0	0	0	0	0	0	0	0	0	0	0	0	0	0
Otu00760	0	0	0	0	0	0	0	0	0	0	0	0	0	0	0	0	0	0	0	0	0	0	0	0	0	0	0	0	0	3	0	1	0	0	0	0	0	2	1	0	0	0	0	1	2	3	2	0	0
Otu00761	0	0	0	0	0	0	0	1	0	0	0	0	0	0	0	0	0	0	0	0	0	3	0	0	0	0	1	0	1	0	0	0	0	0	0	0	0	0	0	0	0	0	0	2	0	0	0	0	0
Otu00762	0	0	0	0	0	0	3	0	0	0	0	0	0	0	0	0	0	0	1	0	0	0	0	0	0	0	0	0	0	0	0	0	0	0	0	0	0	0	0	0	0	0	0	0	0	0	0	0	0
Otu00763	0	0	0	0	0	0	0	0	0	0	1	3	0	0	0	0	0	0	0	0	0	0	0	0	0	0	0	0	0	0	7	0	0	0	0	0	0	0	0	0	0	0	0	0	0	0	0	0	0
Otu00764	0	0	1	0	0	0	0	0	0	0	0	0	0	1	0	0	0	1	0	0	0	0	0	5	0	0	0	0	0	0	0	0	0	0	0	0	0	0	0	0	0	0	0	0	0	0	0	0	0
Otu00765	0	1	0	0	0	0	0	0	0	1	0	0	0	1	0	0	0	0	0	0	0	0	0	1	0	0	0	0	0	0	0	0	0	0	0	0	0	0	0	0	0	0	0	3	0	0	0	0	2
Otu00766	0	0	0	0	0	0	0	0	0	0	0	0	0	0	0	0	0	1	1	1	0	0	0	0	0	0	0	0	0	0	0	0	0	0	0	0	1	0	0	2	0	0	0	0	0	0	0	0	0
Otu00767	0	0	0	0	0	0	0	0	0	0	0	0	0	0	0	0	0	0	0	0	0	0	0	0	0	0	0	0	0	0	0	0	0	0	0	0	3	0	0	0	0	0	0	0	0	0	0	2	0
Otu00768	0	0	0	0	0	0	0	0	0	0	0	0	0	0	0	0	0	0	0	0	0	0	0	0	0	0	0	0	0	0	0	1	0	0	0	0	0	0	1	0	0	0	0	0	0	0	0	0	0
Otu00769	0	0	0	0	0	0	0	0	0	0	0	0	0	0	0	0	0	0	0	0	0	0	0	0	0	0	0	0	0	0	0	0	2	0	0	0	0	2	0	0	0	0	0	0	0	0	0	1	0
Otu00770	0	0	0	0	0	0	0	0	0	0	0	1	0	0	0	0	0	0	0	0	0	0	0	0	7	0	1	0	0	0	0	0	0	0	0	0	0	0	0	0	0	0	0	0	0	0	0	0	0
Otu00771	0	0	0	0	1	0	0	0	0	0	0	0	0	0	0	0	0	0	1	0	0	0	0	0	0	0	0	0	0	1	0	0	0	0	0	0	0	0	0	0	0	0	0	0	0	0	0	0	2
Otu00772	0	0	0	0	0	0	0	0	0	0	0	0	0	0	0	0	0	0	0	0	0	0	0	0	0	0	0	0	0	0	0	0	1	0	4	0	0	1	0	0	1	1	0	0	0	0	0	0	0
Otu00773	0	0	0	0	1	0	0	0	0	4	0	0	0	0	0	0	0	0	0	0	0	0	0	0	0	0	0	0	0	0	0	2	0	0	0	0	0	0	0	0	0	0	1	2	0	2	0	0	0
Otu00774	0	0	0	0	0	0	3	0	0	1	1	0	0	0	0	0	0	0	3	7	0	0	0	0	0	0	0	0	0	0	0	0	0	0	0	0	0	0	0	0	0	0	0	0	0	0	0	0	0
Otu00775	3	0	0	0	0	0	0	0	0	2	0	0	0	0	0	0	0	0	0	0	0	0	0	3	1	0	0	0	0	0	0	0	0	0	0	0	0	0	0	0	0	0	0	0	0	0	0	0	0
Otu00776	0	0	2	0	0	0	0	0	0	0	0	0	0	0	0	0	0	0	0	0	0	0	0	0	0	0	2	1	0	0	0	0	0	0	0	0	0	0	0	0	0	0	1	3	1	0	0	0	0
Otu00777	0	0	0	0	0	0	0	0	0	0	0	0	0	0	0	0	0	1	0	0	0	0	0	0	0	0	0	0	0	0	0	0	0	0	0	0	0	0	0	0	0	0	0	0	0	0	0	0	0
Otu00778	0	0	0	3	0	8	0	0	0	0	0	0	0	0	0	0	0	0	0	0	0	0	0	0	0	0	0	0	0	0	1	0	0	0	0	0	0	0	0	0	0	0	0	0	0	1	1	0	0
Otu00779	0	0	0	0	0	0	0	0	0	0	0	0	0	0	7	0	0	0	1	0	0	0	0	0	0	0	0	0	0	0	0	0	0	1	0	0	0	0	0	0	0	0	0	0	0	0	0	0	0
Otu00780	0	0	0	0	0	0	0	0	0	0	0	0	0	0	0	0	0	0	0	0	0	0	0	0	0	0	0	0	3	0	0	0	0	0	0	0	0	0	0	0	0	0	0	0	0	0	0	0	0
Otu00781	0	0	0	0	0	0	0	0	0	0	0	0	0	0	0	0	0	0	0	0	0	0	0	0	0	0	0	0	0	0	0	0	0	0	0	0	0	0	0	0	0	0	0	0	0	0	0	0	0
Otu00782	0	0	0	0	0	0	0	0	0	0	0	0	0	0	0	0	0	0	0	0	0	0	0	0	4	0	0	0	0	0	0	0	0	0	0	0	0	0	0	0	0	0	0	0	0	0	0	0	0
Otu00783	0	0	0	0	0	0	0	0	0	0	0	0	0	0	0	0	0	0	0	0	0	1	0	0	0	0	0	0	0	4	0	0	0	0	0	0	0	0	0	0	0	0	0	3	0	0	0	0	0
Otu00784	0	0	0	0	0	0	0	0	0	0	0	0	0	0	0	0	0	0	0	0	0	0	0	1	0	1	0	2	0	0	0	1	0	0	0	0	0	0	0	0	0	0	0	0	0	4	0	0	0
Otu00785	0	0	0	0	0	0	0	0	0	0	0	1	0	0	0	0	0	0	0	0	0	0	0	0	0	1	0	0	0	0	0	0	0	0	0	0	0	0	0	0	0	0	0	0	0	0	0	0	0
Otu00786	0	0	0	0	0	0	0	0	0	0	0	0	0	0	0	0	0	1	0	0	0	0	0	0	0	0	0	0	0	0	0	0	0	0	0	3	0	0	0	0	0	1	0	0	0	0	0	0	0
Otu00787	0	0	0	0	0	0	0	5	0	0	0	0	0	0	0	0	0	0	0	0	0	0	0	0	0	0	0	0	0	0	0	0	0	0	0	0	0	0	0	0	0	0	2	0	3	0	0	0	0
Otu00788	0	0	0	0	0	0	0	0	0	0	0	0	0	0	0	0	0	0	0	0	0	0	0	0	0	0	0	0	0	0	0	0	0	0	0	0	0	0	0	0	0	0	0	0	0	0	0	0	1
Otu00789	0	0	0	0	0	0	0	0	0	0	0	0	0	0	0	0	0	2	0	0	0	0	0	0	0	0	0	0	0	0	0	0	0	0	0	0	0	0	0	0	0	0	0	0	0	0	0	0	0
Otu00790	0	0	0	0	0	0	0	0	0	0	0	0	0	0	2	0	0	0	0	0	0	0	0	0	0	0	0	0	0	0	1	0	0	0	0	2	5	0	0	0	0	0	0	0	0	0	0	0	0
Otu00791	0	0	0	0	0	0	0	0	0	0	0	0	0	0	0	0	0	0	0	0	0	0	0	0	0	0	0	0	0	0	0	0	0	0	0	0	0	0	0	0	0	0	1	0	0	0	0	0	0
Otu00792	0	0	2	0	0	0	0	0	0	0	0	0	0	0	0	0	0	0	0	0	1	0	0	2	0	0	0	1	0	0	0	0	1	0	0	0	0	1	0	0	0	0	0	1	0	1	0	0	0
Otu00793	0	0	0	0	0	0	0	0	0	0	0	0	0	0	0	0	0	0	0	0	0	0	0	0	0	0	0	0	0	0	0	0	0	0	0	0	0	0	0	0	0	0	0	0	0	0	0	0	0
Otu00794	0	0	0	0	0	1	0	0	0	0	0	0	0	0	0	0	0	1	0	0	0	0	0	0	1	0	0	3	0	0	0	0	0	0	1	2	2	0	0	0	0	0	0	0	0	0	2	0	0
Otu00795	0	0	0	2	0	0	0	2	0	0	0	0	0	0	0	0	0	0	0	0	0	0	0	0	0	0	0	0	0	0	0	0	0	0	0	0	0	0	0	0	0	0	0	0	0	0	0	0	0
Otu00796	0	0	0	0	0	0	0	0	0	0	0	0	0	0	0	0	0	0	0	0	0	0	0	0	0	0	0	0	0	0	0	0	0	0	0	0	0	0	0	0	0	0	0	0	0	0	0	0	0
Otu00797	0	0	0	0	0	0	0	0	0	0	0	0	2	0	0	0	0	0	0	0	0	0	0	0	0	0	0	0	0	0	0	0	1	2	1	1	0	0	0	0	0	0	0	0	0	0	0	0	0
Otu00798	0	0	0	0	0	0	0	0	0	0	0	0	2	0	3	0	0	0	0	0	0	0	0	0	0	0	0	0	0	0	0	0	0	0	0	1	0	1	0	0	0	2	0	1	0	0	0	0	0
Otu00799	0	0	0	0	0	0	0	3	0	0	0	0	0	0	0	0	0	0	0	1	1	0	0	0	0	0	0	0	0	0	0	0	1	0	0	0	0	0	0	1	0	0	0	3	0	0	0	0	0
Otu00800	0	0	0	0	0	0	0	0	0	0	0	0	0	0	8	1	0	0	0	0	0	0	0	0	0	0	0	0	0	0	0	0	0	0	1	0	0	0	0	1	0	0	1	0	0	1	0	0	0
Otu00801	0	0	0	0	0	0	0	0	0	0	0	0	0	0	0	0	0	0	0	0	0	0	0	0	0	0	0	0	0	0	1	0	0	0	0	0	0	0	0	0	0	0	0	0	0	0	0	0	0
Otu00802	0	0	0	0	0	0	0	0	0	0	0	0	0	0	0	0	0	0	0	0	0	0	0	0	0	0	0	0	0	0	1	0	0	0	0	0	0	0	0	0	0	0	0	0	0	3	0	0	0
Otu00803	0	0	0	0	0	0	6	0	0	0	0	0	0	0	0	0	0	0	0	0	0	0	0	0	0	0	0	0	0	0	0	0	0	0	0	0	0	0	0	0	0	0	0	0	0	0	0	0	0
Otu00804	8	0	0	0	0	0	0	0	0	8	0	0	0	0	0	0	0	0	2	0	0	0	0	1	0	0	0	0	0	0	0	2	0	0	0	0	0	0	0	0	0	0	0	0	1	0	0	0	0
Otu00805	2	0	1	0	0	0	0	0	0	1	0	0	0	1	0	0	0	0	0	0	0	0	0	0	0	0	0	0	0	6	0	0	0	0	0	0	0	0	0	0	0	0	0	2	0	0	0	0	0
Otu00806	0	0	0	0	0	0	0	1	0	0	0	0	0	0	0	0	0	0	0	2	0	0	0	1	0	0	0	0	0	0	0	0	0	0	1	1	1	0	0	0	1	0	0	0	0	0	0	0	0
Otu00807	0	0	0	0	0	0	0	0	0	0	0	0	0	0	0	0	0	0	0	0	0	0	0	0	1	0	0	0	0	0	0	0	1	0	0	0	0	0	0	0	0	0	0	0	0	0	0	0	0
Otu00808	0	0	0	0	0	0	0	0	0	0	0	0	0	0	0	0	0	0	0	0	0	0	0	0	0	0	0	0	0	0	0	0	0	0	0	0	0	0	0	0	0	0	0	0	0	0	0	0	0
Otu00809	3	0	0	0	0	0	0	0	0	0	0	0	0	0	0	0	2	0	0	0	2	0	0	3	0	0	0	0	0	1	0	0	0	0	0	0	1	0	0	0	0	0	0	0	0	0	0	0	0
Otu00810	0	0	0	0	0	0	3	0	0	0	0	0	0	0	0	0	0	0	0	0	0	0	0	0	0	0	0	0	0	0	0	0	0	0	0	0	0	0	0	0	0	0	0	0	0	0	0	0	0
Otu00811	0	0	0	0	0	0	0	0	0	0	0	0	0	0	0	0	0	0	0	0	0	0	0	0	0	0	0	0	0	0	0	0	0	0	0	0	0	0	0	0	0	0	0	0	0	0	0	0	0
Otu00812	0	0	0	3	0	0	0	0	0	0	0	0	0	0	0	0	0	0	0	0	0	0	0	2	0	0	0	0	0	0	0	0	3	4	0	0	0	0	0	0	1	0	0	0	0	0	0	0	0
Otu00813	0	0	0	0	0	1	0	0	0	0	0	0	0	0	0	0	0	0	0	0	0	0	0	0	0	0	0	3	0	0	0	0	0	0	0	0	0	0	0	0	0	0	0	0	0	0	0	0	2
Otu00814	0	0	0	0	0	0	0	0	0	0	0	0	0	0	0	0	0	0	0	0	0	2	0	0	0	0	0	0	0	0	0	0	0	0	0	0	0	0	0	0	0	0	0	0	0	0	0	0	7
Otu00815	0	0	0	1	0	0	0	0	0	0	0	0	0	0	0	0	0	0	0	0	0	0	0	0	0	0	0	0	0	0	0	0	0	0	0	0	0	0	0	0	0	0	0	0	0	0	0	0	1
Otu00816	0	0	0	0	0	0	0	0	0	0	0	0	1	2	0	0	1	1	2	0	0	0	0	0	0	0	0	0	0	0	0	0	0	0	0	0	0	0	0	2	0	0	0	0	0	0	0	0	0
Otu00817	0	0	0	0	0	0	0	0	0	0	0	0	0	0	0	0	0	0	0	0	0	0	0	0	0	0	0	0	0	0	0	0	0	0	0	0	0	0	0	0	0	0	0	0	0	0	0	0	0
Otu00818	0	0	0	0	0	1	0	0	0	0	0	0	0	0	0	0	0	0	0	0	0	0	0	0	0	0	0	0	0	3	0	0	1	0	0	1	0	0	0	0	0	0	0	0	0	0	2	0	0
Otu00819	0	0	0	0	0	0	0	0	0	0	0	0	0	0	0	0	0	3	2	0	0	0	0	0	0	0	0	0	0	0	0	0	1	0	1	1	3	0	0	1	0	0	0	0	0	0	0	0	0
Otu00820	0	0	0	0	0	0	0	0	0	0	0	0	0	0	0	0	0	0	0	0	0	0	0	0	0	0	0	0	0	3	0	0	0	0	0	1	0	0	0	0	0	0	0	0	2	0	0	0	1
Otu00821	0	0	0	0	0	0	0	0	0	0	0	0	0	0	0	0	0	0	0	0	0	0	0	0	0	0	0	0	0	0	0	0	0	0	0	0	0	0	0	0	0	0	0	0	0	0	0	0	0
Otu00822	0	1	0	0	0	0	0	0	0	0	0	0	0	0	2	0	1	0	0	0	0	0	0	0	0	0	0	1	0	0	0	0	0	0	0	4	0	0	0	0	0	0	0	0	0	0	0	0	0
Otu00823	0	0	0	0	0	0	0	0	0	0	0	0	0	0	0	0	0	0	0	0	0	0	0	0	0	0	0	0	0	0	0	0	0	0	0	0	0	0	0	0	0	0	0	0	0	0	0	0	0
Otu00824	0	0	0	0	0	0	0	0	0	0	0	0	0	0	0	0	0	0	0	0	0	0	0	0	0	0	1	0	0	0	0	0	0	0	0	0	0	0	0	0	0	0	0	0	0	0	0	7	1
Otu00825	0	0	0	0	0	0	0	0	0	0	0	1	0	0	0	4	2	0	0	0	0	0	0	0	0	0	0	0	0	0	0	3	0	3	0	0	0	0	2	0	0	0	0	0	0	0	0	0	0
Otu00826	0	0	0	0	0	0	0	0	0	0	0	1	0	0	0	0	0	0	0	0	0	0	0	0	0	0	0	0	0	0	0	0	0	0	0	0	0	0	0	5	1	0	0	0	1	0	0	0	0
Otu00827	0	2	0	0	0	0	0	0	0	0	0	0	0	0	0	0	0	0	2	0	0	0	0	0	0	0	0	1	0	0	2	0	1	0	0	0	0	0	5	0	0	0	0	0	0	0	0	0	0
Otu00828	0	0	0	0	0	0	0	0	0	0	0	0	0	0	0	0	0	0	0	0	0	0	0	0	0	0	0	0	1	0	0	0	0	0	0	0	0	0	0	0	0	0	0	0	0	0	0	0	0
Otu00829	0	0	0	0	0	0	0	0	0	0	0	0	0	0	0	0	0	0	0	0	0	0	0	0	0	0	0	0	0	0	0	0	0	0	0	0	0	0	0	0	0	0	0	0	1	0	0	0	0
Otu00830	0	0	0	0	0	0	0	0	0	0	0	0	0	0	0	0	0	0	0	0	0	0	0	3	0	0	0	0	0	0	0	1	1	0	0	0	0	0	0	0	0	0	0	0	0	0	0	5	0
Otu00831	0	0	0	0	0	0	0	0	0	0	0	0	0	0	0	0	0	0	0	0	0	0	0	0	0	0	0	0	0	0	0	0	3	0	0	0	0	0	0	0	0	0	0	0	0	0	0	0	0
Otu00832	0	0	0	0	0	0	0	0	0	0	0	0	0	0	0	0	0	1	0	0	0	0	0	0	0	0	0	0	0	0	0	0	0	0	0	0	0	0	0	1	0	0	0	0	0	0	0	0	0
Otu00833	0	0	0	0	0	0	0	0	0	0	0	0	0	0	0	0	0	0	0	0	0	0	0	0	0	0	0	0	0	0	0	0	0	0	0	0	0	0	0	0	0	0	0	0	0	0	0	0	0
Otu00834	0	0	0	0	0	0	0	0	0	0	0	0	0	0	0	0	0	0	0	0	1	0	0	0	0	0	0	0	0	0	0	0	0	0	0	0	0	0	0	0	0	0	0	0	0	0	0	0	0
Otu00835	0	0	6	0	0	0	0	0	0	0	0	0	0	0	0	0	0	0	0	0	0	0	0	0	0	0	0	0	0	1	0	0	0	0	0	0	0	0	0	0	0	0	2	0	0	0	0	0	0
Otu00836	0	0	0	0	0	0	0	0	0	0	0	0	1	1	1	0	0	0	0	0	0	0	0	0	0	0	0	2	0	0	0	0	0	0	0	0	1	0	0	0	0	0	0	0	0	0	0	0	0
Otu00837	0	0	1	0	1	0	0	0	0	3	0	0	0	0	0	0	0	0	0	0	0	0	0	0	0	0	0	0	0	0	0	0	0	0	0	0	0	0	0	0	0	0	0	0	0	1	0	0	0
Otu00838	0	3	0	0	0	0	0	0	0	0	0	0	0	0	0	0	0	0	0	0	0	0	0	0	6	0	0	0	0	0	0	0	0	0	0	0	0	0	0	0	0	0	0	0	0	0	0	0	0
Otu00839	0	0	0	0	0	0	0	0	0	0	0	0	0	0	0	0	0	0	0	1	0	0	0	0	0	0	0	0	0	0	0	2	2	0	0	2	0	0	0	0	0	0	0	0	0	0	0	0	0
Otu00840	0	0	0	0	0	0	6	0	0	0	2	0	0	0	0	1	0	0	2	0	0	0	0	0	0	0	0	0	0	0	0	0	0	0	0	0	0	0	0	0	0	0	0	0	0	0	0	0	0
Otu00841	0	0	0	0	0	0	0	0	0	0	0	0	0	0	0	0	0	0	0	0	0	0	0	0	1	0	0	0	0	0	0	0	0	0	0	0	0	0	0	0	0	0	0	0	0	0	0	0	0
Otu00842	0	0	0	0	0	0	0	0	0	0	0	0	0	0	0	0	0	0	0	0	0	4	0	0	1	0	0	0	0	0	0	0	2	0	0	0	1	0	0	0	0	0	0	0	0	0	0	0	0
Otu00843	3	0	0	0	0	0	0	0	0	0	0	0	0	0	0	0	0	4	0	0	0	0	0	0	0	0	0	0	0	0	0	2	0	0	1	0	0	3	0	0	0	0	0	0	0	0	0	0	0
Otu00844	0	6	0	0	0	0	0	0	0	0	0	0	0	0	0	0	0	0	0	0	0	0	0	0	1	0	0	0	0	0	0	0	0	0	0	0	0	0	0	0	0	0	0	0	0	0	0	0	0
Otu00845	0	0	0	0	0	0	0	0	0	0	0	0	0	0	0	0	0	1	0	0	0	0	0	0	0	0	0	0	0	0	0	0	0	0	0	0	0	0	0	0	0	0	0	0	0	0	0	0	0
Otu00846	0	0	0	0	0	0	0	0	0	0	0	0	1	0	0	0	0	0	0	0	1	0	0	1	0	0	0	0	0	1	0	1	0	0	0	0	0	0	0	0	0	0	0	0	0	0	0	0	0
Otu00847	0	0	0	0	0	0	0	0	0	0	0	0	0	0	0	0	0	0	0	0	0	0	0	0	0	0	0	0	0	0	0	0	0	1	5	1	2	0	0	0	0	0	0	1	0	0	0	0	0
Otu00848	0	0	0	0	0	1	0	0	0	0	0	0	0	0	0	0	0	0	0	0	0	0	0	0	0	0	0	0	0	0	0	0	0	0	0	0	0	0	0	0	0	0	0	1	0	1	0	0	0
Otu00849	0	0	0	0	0	0	0	0	0	0	0	0	0	0	0	0	3	2	0	0	2	0	0	0	0	2	0	0	0	0	0	0	0	0	0	0	0	0	0	1	0	0	0	0	0	0	0	0	0
Otu00850	0	0	1	0	0	0	0	0	0	0	0	0	0	0	0	0	0	0	0	0	0	0	0	0	0	0	0	0	0	0	0	0	0	0	0	0	0	0	0	0	0	0	0	3	0	0	2	0	0
Otu00851	0	0	0	0	0	0	0	0	0	0	0	0	0	0	0	0	0	0	0	0	0	0	0	0	0	0	0	0	0	0	0	0	0	0	0	0	0	0	0	0	0	0	0	0	0	0	0	0	0
Otu00852	0	0	0	0	0	0	0	0	0	0	0	0	0	0	0	0	0	5	0	0	0	0	0	0	0	0	0	1	1	0	0	0	0	0	0	3	4	0	0	0	0	0	0	0	0	0	0	0	0
Otu00853	0	0	0	0	0	0	0	0	0	0	0	0	0	0	0	0	0	0	0	0	0	0	0	0	0	0	0	0	0	0	0	0	0	0	0	3	1	0	0	0	0	0	0	0	0	0	0	0	0
Otu00854	0	0	0	0	0	0	0	0	0	0	0	0	0	0	0	0	0	0	0	0	0	0	0	0	0	0	0	0	0	0	0	0	0	0	0	0	0	5	9	0	0	0	0	0	0	0	0	0	0
Otu00855	0	0	0	0	0	0	0	0	0	0	0	0	0	0	0	0	1	0	0	0	0	0	0	0	0	0	0	0	0	0	0	0	1	0	0	0	0	3	1	0	0	0	0	0	0	0	0	0	0
Otu00856	0	0	0	0	0	0	0	0	0	0	0	0	0	0	0	0	0	0	0	0	0	0	0	0	0	0	0	0	0	0	3	0	0	0	0	2	3	0	0	0	0	0	0	2	0	0	0	0	0
Otu00857	0	0	0	0	0	0	0	0	0	5	0	0	0	0	0	0	0	0	0	0	1	0	0	0	0	0	0	0	0	0	3	0	0	0	0	0	0	0	0	0	0	0	0	0	0	3	0	0	0
Otu00858	1	0	1	0	0	0	0	0	0	0	0	0	2	0	1	0	0	0	0	0	0	0	0	0	0	0	0	0	0	4	0	0	1	0	0	0	0	0	0	0	0	1	0	0	0	0	0	0	0
Otu00859	0	0	0	0	0	0	0	1	0	0	0	0	2	0	0	0	0	0	1	0	0	0	0	0	0	0	0	0	0	0	0	0	0	0	0	0	0	0	0	0	0	0	0	0	0	0	0	0	0
Otu00860	1	0	0	0	0	0	0	0	0	0	0	0	0	0	0	1	0	1	0	2	1	0	0	0	0	0	0	0	0	0	0	0	0	0	0	0	0	1	0	0	0	0	0	0	0	0	0	0	0
Otu00861	0	0	0	0	0	0	0	0	0	0	0	0	0	0	0	1	0	0	0	0	0	0	0	0	0	0	0	0	0	0	0	0	0	0	0	2	0	0	0	0	0	0	0	0	0	0	0	0	0
Otu00862	0	0	0	0	0	0	0	0	0	0	0	0	0	0	0	0	0	0	0	0	0	0	0	0	0	0	0	0	0	0	0	0	0	0	0	0	0	0	0	0	0	0	0	0	0	0	0	0	0
Otu00863	0	0	0	2	0	0	0	0	0	0	0	0	0	0	0	0	0	0	0	0	0	0	0	0	2	1	0	0	0	0	0	0	0	0	0	0	0	0	0	0	0	0	0	0	0	0	0	0	0
Otu00864	0	0	0	0	0	0	0	0	0	0	0	0	0	0	0	0	0	0	0	0	0	0	0	0	0	0	0	0	0	0	0	0	0	0	0	0	0	0	0	0	0	0	0	0	0	0	0	0	0
Otu00865	0	0	0	0	0	0	0	0	0	0	0	0	3	0	0	0	2	0	1	0	0	0	0	0	0	0	0	0	0	0	0	0	0	0	0	3	0	0	0	0	0	0	0	0	0	0	0	0	0
Otu00866	0	0	0	0	0	0	0	0	0	0	0	0	0	0	0	0	0	0	0	0	0	0	0	0	0	0	0	1	0	0	0	0	0	0	0	0	0	0	0	0	0	0	0	0	0	0	0	0	2
Otu00867	0	1	0	0	0	0	0	0	0	0	0	0	0	0	0	0	0	0	0	0	0	0	0	0	2	0	0	0	0	2	0	0	3	0	0	0	0	0	0	0	0	0	0	0	0	0	0	0	0
Otu00868	0	2	0	0	0	0	0	0	0	0	0	0	0	0	0	0	0	0	0	0	0	0	0	0	0	0	0	0	0	0	0	0	0	0	0	0	0	0	0	0	0	0	2	0	0	0	0	0	1
Otu00869	0	0	0	0	3	0	0	0	0	0	0	0	0	0	0	0	0	0	0	0	0	0	0	0	0	0	0	0	0	0	0	0	0	0	0	0	0	0	0	0	0	0	0	0	0	0	0	0	0
Otu00870	0	0	0	0	0	0	0	0	0	0	0	0	0	0	0	0	0	0	0	0	0	0	0	0	0	0	0	1	0	0	1	0	0	0	0	0	0	0	0	0	0	0	0	0	0	0	0	3	0
Otu00871	0	0	0	0	0	0	0	0	0	0	0	0	0	0	0	0	0	0	0	0	0	0	0	0	0	0	0	0	7	0	0	0	0	0	0	0	0	0	0	0	0	0	0	0	0	0	0	0	0
Otu00872	0	0	0	0	0	0	0	0	0	0	0	0	0	0	0	0	0	0	0	0	0	0	0	0	0	0	0	0	0	0	0	0	0	0	0	0	0	0	0	0	0	0	0	0	0	0	0	0	0
Otu00873	0	0	2	0	0	0	0	5	0	0	0	0	0	0	0	0	0	0	0	0	0	0	0	0	0	0	0	0	0	0	0	0	0	0	0	0	0	0	0	0	0	0	0	0	0	0	0	0	0
Otu00874	0	0	0	0	0	0	0	0	0	0	0	0	0	0	0	0	0	0	0	0	0	0	0	0	0	0	0	0	0	0	0	0	0	0	0	0	0	1	0	0	0	0	0	0	0	0	0	0	0
Otu00875	0	0	0	0	0	0	0	0	0	0	0	0	0	0	3	0	0	0	0	0	0	0	0	0	0	0	0	0	0	0	0	0	0	0	0	0	0	0	0	0	0	0	0	0	0	0	0	0	1
Otu00876	0	0	0	0	0	0	0	0	0	0	0	0	1	0	0	0	2	1	0	0	0	1	0	0	0	0	0	0	0	0	0	0	0	0	0	0	0	0	0	0	0	0	0	0	0	0	0	0	0
Otu00877	0	0	0	0	0	0	0	1	0	0	0	0	0	0	0	0	0	0	0	0	0	1	0	0	0	0	0	0	0	0	0	0	0	0	0	0	0	0	0	0	0	0	0	0	0	0	0	0	0
Otu00878	0	0	0	0	0	0	0	0	0	0	0	0	0	0	0	0	0	0	0	0	0	0	0	0	0	0	0	0	0	0	0	0	0	0	0	0	0	0	0	0	0	0	0	1	0	0	3	0	1
Otu00879	0	0	0	0	0	0	0	0	0	0	0	0	0	0	0	0	0	0	0	0	0	0	0	0	0	0	0	0	0	0	0	0	1	0	1	1	0	0	0	0	0	0	0	0	3	0	1	0	0
Otu00880	0	0	0	0	0	0	0	0	0	0	0	0	0	0	0	0	0	0	0	0	0	0	0	0	0	0	0	0	0	0	0	0	0	0	0	0	0	0	0	0	0	0	0	0	0	0	0	0	0
Otu00881	0	0	1	0	0	0	0	0	0	0	0	0	0	0	0	0	0	0	0	0	0	0	0	3	0	0	1	0	0	0	0	0	0	0	0	0	0	0	0	0	0	0	0	0	0	0	3	0	0
Otu00882	0	0	0	0	0	0	0	0	0	0	0	0	0	0	0	0	0	0	0	0	0	0	0	0	0	0	0	0	0	0	0	0	0	0	0	0	1	0	0	0	0	0	0	0	3	0	0	0	0
Otu00883	0	0	0	0	0	0	0	0	0	0	0	0	2	0	0	0	0	1	0	0	0	0	0	0	0	0	0	0	0	0	0	0	0	0	0	0	0	0	0	0	0	0	0	1	1	0	0	0	0
Otu00884	0	0	0	0	0	0	0	0	0	0	0	0	0	0	0	0	5	0	3	2	0	0	0	0	0	0	0	0	0	0	0	0	0	0	0	0	0	0	0	0	0	5	0	0	3	0	3	0	0
Otu00885	2	0	1	0	0	0	0	0	0	0	0	0	0	0	0	0	0	0	0	0	0	0	0	0	0	0	0	0	0	0	0	0	0	0	0	0	0	0	0	0	0	0	0	2	0	0	0	0	0
Otu00886	0	0	0	0	0	0	0	0	0	0	0	0	3	0	0	0	3	0	0	0	0	0	0	0	0	0	0	0	2	0	0	0	0	1	0	0	0	0	0	1	0	0	0	0	0	0	0	0	0
Otu00887	0	0	0	0	0	0	0	1	0	0	0	0	2	1	0	0	0	0	0	0	0	0	0	0	0	0	0	0	0	0	0	0	0	0	0	0	0	0	1	0	0	0	0	0	0	0	0	0	0
Otu00888	1	0	0	0	0	0	0	0	0	0	0	0	0	0	0	0	0	0	0	0	0	0	0	0	0	0	0	0	0	0	0	0	0	0	0	0	0	0	0	0	0	0	0	1	0	1	0	0	0
Otu00889	0	0	0	0	0	0	3	0	0	0	0	0	0	0	0	0	0	0	0	0	0	0	0	0	0	0	0	0	0	0	0	0	0	0	0	0	0	0	0	0	0	0	0	0	0	0	0	0	0
Otu00890	0	0	0	1	0	0	0	0	0	0	6	0	0	0	0	0	0	0	0	0	0	0	0	0	0	0	0	3	0	1	0	0	0	0	0	0	0	0	0	0	0	0	0	0	0	1	0	0	0
Otu00891	0	0	0	0	0	0	0	0	0	0	0	0	0	0	0	0	0	2	0	0	0	0	0	0	0	0	0	0	0	0	0	1	0	0	0	1	0	0	0	0	0	0	0	0	0	0	0	0	0
Otu00892	0	0	0	0	0	1	0	0	0	0	0	0	0	0	1	2	1	0	0	0	0	0	0	0	0	0	0	0	0	0	0	0	0	0	0	0	0	0	0	0	0	0	0	0	0	0	5	0	0
Otu00893	0	0	0	0	0	0	0	0	0	0	0	0	0	0	0	0	0	0	0	0	0	0	0	0	0	0	0	0	0	0	0	0	0	0	2	0	0	0	0	0	0	0	0	0	0	0	0	0	0
Otu00894	0	0	0	0	0	0	0	0	0	0	0	0	0	0	0	0	0	0	0	0	0	0	0	0	0	0	0	0	0	0	0	0	0	0	0	0	0	0	0	0	0	0	0	0	0	0	0	0	0
Otu00895	0	0	0	0	0	0	0	0	0	0	0	0	0	0	0	0	0	7	0	0	1	0	0	0	0	0	0	0	0	0	0	0	0	0	0	2	6	0	0	0	0	0	0	0	0	0	0	0	0
Otu00896	0	0	0	0	0	0	0	0	0	0	0	0	0	0	1	0	0	0	0	0	0	0	0	0	0	0	0	0	0	0	0	0	0	0	0	0	0	0	0	0	0	0	0	0	0	0	0	0	0
Otu00897	0	0	2	0	0	0	0	0	0	0	0	0	0	0	0	0	0	0	0	0	0	1	0	0	0	0	0	0	0	0	0	0	0	0	0	0	0	0	0	0	0	0	0	0	0	0	0	0	0
Otu00898	0	0	0	0	0	0	0	0	0	0	0	0	1	1	3	0	0	0	0	0	0	0	0	0	0	0	0	0	0	0	0	0	0	0	0	0	0	0	0	0	0	0	0	0	0	0	0	0	1
Otu00899	0	0	0	0	0	0	0	0	0	0	0	0	0	0	0	0	0	0	0	0	0	0	0	0	0	0	0	0	0	0	0	0	1	0	0	3	4	0	0	1	0	0	0	0	0	0	0	1	0
Otu00900	0	0	2	0	0	1	0	0	0	0	0	0	0	0	0	0	0	0	0	0	0	0	0	0	0	0	0	0	0	0	0	0	0	0	0	0	0	0	0	0	0	0	0	0	0	0	0	0	0
Otu00901	0	0	0	0	0	0	0	0	0	0	0	0	1	0	0	0	0	0	0	0	0	0	0	0	0	0	0	0	0	0	0	0	0	0	0	1	1	0	0	0	0	0	0	0	0	0	0	0	0
Otu00902	0	0	0	0	0	0	0	0	0	0	0	0	0	0	2	1	1	0	0	0	0	0	0	0	0	0	0	0	0	0	0	0	0	0	0	0	0	0	1	0	2	0	0	0	0	0	0	0	2
Otu00903	0	0	0	0	0	0	0	2	0	0	0	0	0	0	0	0	0	0	0	0	0	0	0	1	0	0	0	0	0	0	0	0	0	0	0	0	0	0	0	0	0	0	0	0	0	0	0	0	0
Otu00904	0	0	0	0	0	0	0	0	0	0	0	0	0	0	0	0	0	0	0	0	0	0	0	0	0	0	0	0	0	0	0	0	0	0	0	0	0	0	0	0	0	0	1	0	0	0	0	0	0
Otu00905	0	0	0	0	0	0	0	0	0	0	0	0	2	0	0	0	0	0	0	0	0	0	0	0	0	0	0	0	0	0	0	0	0	0	0	0	0	0	0	2	1	0	0	0	0	0	0	0	0
Otu00906	0	0	0	0	0	0	0	0	0	0	0	0	0	0	0	0	0	0	0	0	0	2	0	0	3	0	0	2	1	0	0	0	0	0	0	0	0	0	0	0	0	0	0	0	0	0	0	0	0
Otu00907	0	0	0	0	0	0	0	0	0	23	0	0	0	0	0	0	0	0	0	0	0	0	0	0	0	0	0	0	0	0	0	0	0	0	0	0	0	0	0	0	0	0	0	0	0	0	0	0	0
Otu00908	0	0	0	5	0	0	0	0	0	0	0	0	0	0	0	0	0	0	0	0	0	0	0	0	0	0	0	0	0	0	0	0	0	0	0	0	0	0	0	0	0	0	0	0	0	9	1	0	0
Otu00909	0	0	0	0	0	0	0	0	0	0	0	0	0	0	0	0	0	0	0	0	0	0	0	0	0	0	0	0	0	0	0	0	0	0	0	0	0	0	0	0	0	0	0	0	0	0	0	0	0
Otu00910	0	0	0	0	0	0	0	0	0	0	0	0	0	0	0	0	0	0	0	0	0	0	0	0	0	0	0	0	0	0	0	0	0	0	0	0	0	0	0	0	0	0	0	0	0	0	0	0	0
Otu00911	0	0	0	0	0	0	0	0	0	0	0	0	0	0	0	0	0	0	0	0	0	0	0	0	0	0	0	0	0	0	0	0	0	0	0	0	0	0	0	0	0	0	0	0	0	0	0	0	0
Otu00912	0	1	0	0	0	0	0	0	0	0	0	0	0	0	0	0	0	0	0	0	0	0	0	0	0	0	0	0	0	0	0	0	0	0	2	0	0	0	0	0	0	1	0	0	0	0	0	2	0
Otu00913	0	0	1	0	0	0	0	0	0	0	0	0	0	0	0	1	1	0	0	0	0	0	0	0	0	0	0	0	0	0	0	0	0	0	0	0	0	0	0	0	0	0	0	0	0	0	0	0	0
Otu00914	0	0	0	0	0	0	0	0	0	0	0	0	3	0	0	0	0	1	0	0	0	0	0	0	0	0	0	2	0	0	0	0	0	0	1	1	1	2	0	2	0	0	0	0	0	0	0	0	0
Otu00915	0	0	0	0	0	0	0	0	0	0	0	0	0	0	0	0	0	0	0	0	0	0	0	0	3	0	0	0	0	0	0	0	0	0	0	0	0	0	0	0	0	0	0	0	0	0	0	0	0
Otu00916	0	0	0	0	0	0	0	0	0	0	0	0	0	0	0	0	0	0	0	0	0	0	0	4	0	0	0	0	0	2	0	0	0	0	0	0	0	0	0	0	0	0	0	0	0	0	0	0	0
Otu00917	0	0	0	0	0	0	0	2	0	0	0	0	0	0	0	0	0	0	0	0	0	0	0	0	0	0	0	1	0	0	0	0	0	0	3	0	0	0	0	0	1	0	0	1	0	0	0	0	0
Otu00918	0	0	0	0	0	0	0	0	0	0	0	0	0	0	0	0	0	0	0	0	1	0	0	0	0	0	0	0	1	1	0	1	0	0	0	3	0	1	0	0	0	0	0	0	0	0	0	0	0
Otu00919	0	0	1	0	0	0	0	0	0	3	0	0	0	0	0	0	0	0	0	0	0	0	0	0	0	0	0	0	0	0	0	0	0	0	0	0	0	0	0	0	0	0	0	0	0	0	0	0	0
Otu00920	0	0	0	0	0	0	0	0	0	0	0	0	1	0	0	1	0	0	0	0	0	0	0	0	0	0	0	0	0	0	0	0	0	0	0	0	0	0	0	0	0	0	0	0	0	1	0	0	0
Otu00921	0	0	0	0	0	0	0	0	0	0	0	0	0	0	0	1	0	0	0	0	0	0	0	3	0	0	0	0	0	0	0	0	0	0	0	0	0	0	0	0	0	1	0	0	0	0	0	0	0
Otu00922	0	0	0	0	0	0	0	0	0	0	0	0	1	0	1	0	0	0	2	0	0	0	0	0	0	0	0	0	0	0	0	0	0	0	0	0	0	0	3	0	0	0	0	0	0	0	0	0	0
Otu00923	0	0	0	0	0	0	0	0	0	0	0	0	1	0	0	0	0	0	0	0	0	1	0	2	0	0	0	0	0	0	0	0	0	0	0	0	0	0	0	0	0	0	0	0	1	1	0	0	0
Otu00924	0	0	0	0	2	0	0	0	0	0	0	0	0	0	0	0	0	0	0	0	0	0	0	0	0	0	0	0	0	0	0	0	0	0	0	0	0	3	0	0	0	0	1	0	0	0	0	0	0
Otu00925	0	2	0	0	0	0	0	2	0	0	0	0	0	0	0	0	0	0	0	0	0	0	0	0	0	0	0	0	0	0	0	1	0	0	0	0	0	0	0	0	0	0	0	0	0	7	0	0	0
Otu00926	0	0	0	0	0	0	0	0	0	0	0	0	0	0	0	0	0	0	0	0	0	0	0	0	0	0	0	0	0	0	0	0	0	0	0	0	0	0	0	0	10	0	0	0	0	0	0	0	0
Otu00927	0	0	0	0	0	0	0	0	0	0	0	0	0	0	0	0	0	0	0	0	0	0	0	0	0	0	0	0	0	0	0	0	0	0	0	0	0	1	2	1	0	0	0	0	0	0	0	0	0
Otu00928	0	3	0	0	0	0	0	0	0	0	0	0	0	0	0	0	0	0	0	0	0	0	0	0	3	0	0	0	0	0	0	1	0	0	0	0	0	0	0	0	0	0	0	0	0	0	0	0	0
Otu00929	0	0	0	0	0	0	0	0	0	0	0	0	0	0	0	0	1	1	0	0	0	0	2	0	1	1	0	0	0	0	0	0	0	0	0	0	0	2	0	0	0	4	0	0	0	0	0	0	0
Otu00930	2	0	0	0	0	0	0	0	0	0	0	0	0	0	0	0	0	0	0	0	0	0	0	0	0	0	0	0	0	0	0	0	1	0	0	0	0	0	0	0	0	0	1	2	0	0	0	0	0
Otu00931	0	0	0	0	0	0	0	0	0	0	0	0	0	2	0	0	0	0	0	0	0	0	0	0	0	0	0	0	0	0	0	0	0	0	0	0	0	0	0	0	0	0	0	0	0	0	0	0	0
Otu00932	0	0	0	0	0	0	0	0	0	0	0	0	0	0	0	0	0	0	1	0	0	0	0	1	0	0	0	0	3	0	0	0	0	0	0	0	0	0	0	0	0	0	0	0	0	0	0	0	0
Otu00933	1	1	0	0	0	0	0	0	0	0	0	0	0	0	0	0	0	0	0	0	0	0	0	0	0	0	0	1	2	0	0	0	0	0	0	1	0	0	0	0	0	0	0	0	1	0	0	0	0
Otu00934	0	0	0	0	0	0	0	0	0	0	0	0	2	0	0	0	0	0	0	0	0	0	0	0	0	0	0	0	0	0	0	0	0	0	0	0	0	0	0	0	2	0	0	0	0	0	0	0	0
Otu00935	0	0	1	1	0	0	0	0	0	0	0	0	0	0	0	0	0	0	0	0	0	0	0	0	0	0	0	0	0	1	0	0	0	0	0	0	0	1	0	0	0	0	0	0	0	0	0	0	1
Otu00936	0	0	0	0	0	0	0	0	0	0	0	0	0	0	0	0	0	1	0	1	0	0	0	0	0	0	0	0	0	0	0	0	0	0	0	0	0	0	0	0	0	0	0	0	0	0	3	0	0
Otu00937	0	0	0	0	0	4	0	0	0	0	0	3	0	0	0	0	0	0	0	0	0	0	0	0	0	0	0	1	1	0	0	0	0	0	0	0	0	0	0	0	0	0	0	0	0	0	0	0	1
Otu00938	0	0	0	0	0	0	0	0	0	0	0	1	0	0	0	0	0	0	0	0	0	0	0	0	0	0	0	1	0	0	0	0	0	0	0	0	0	0	0	0	0	0	0	0	0	0	0	0	0
Otu00939	0	0	0	0	0	0	0	0	0	0	0	0	0	0	0	0	0	0	0	0	0	0	0	0	0	0	0	0	0	0	0	0	0	0	0	0	0	1	0	0	0	0	0	0	0	0	0	0	0
Otu00940	0	0	0	0	0	0	0	0	0	0	0	0	0	0	0	0	0	0	0	0	0	0	0	0	0	0	0	0	0	0	0	0	0	0	0	0	0	3	2	0	0	0	0	0	0	0	0	0	0
Otu00941	1	0	0	0	0	0	0	7	0	0	0	0	0	0	0	0	0	0	0	0	0	0	0	0	0	0	0	0	0	0	0	0	0	0	0	0	0	0	0	0	0	0	0	0	0	0	0	0	0
Otu00942	1	7	0	0	0	1	0	0	0	0	0	0	0	0	0	0	0	0	0	0	0	0	0	0	0	0	0	0	0	0	0	0	0	0	0	0	0	0	0	0	0	0	0	0	0	0	0	0	0
Otu00943	2	0	0	0	0	0	0	0	0	0	0	0	0	0	0	0	0	0	0	0	0	0	0	0	0	0	0	0	0	1	0	0	0	0	0	0	0	0	0	0	0	11	0	0	0	0	0	0	0
Otu00944	0	0	0	0	0	0	0	0	0	0	0	0	0	0	0	0	0	0	0	0	0	0	0	0	0	0	0	0	0	0	0	0	0	0	0	0	0	0	0	0	0	0	0	0	0	0	0	0	0
Otu00945	0	0	0	0	0	0	0	0	0	0	0	0	0	0	0	0	2	0	0	0	0	0	0	0	0	0	0	0	0	0	0	0	0	0	0	0	0	0	0	0	0	0	0	0	0	1	0	0	0
Otu00946	0	0	0	0	0	0	0	0	0	0	0	0	1	0	0	0	0	0	0	0	0	0	0	0	0	0	0	2	0	0	0	0	1	0	1	1	3	0	0	0	0	0	0	0	0	0	0	0	0
Otu00947	0	0	0	0	0	0	0	0	0	0	0	0	0	0	0	0	0	0	0	2	0	0	0	0	0	0	0	0	0	0	0	0	0	0	0	7	0	1	0	0	0	0	0	0	0	0	0	0	0
Otu00948	0	0	1	0	0	0	0	0	0	0	0	0	0	0	0	0	0	0	0	0	0	0	0	5	1	0	0	0	0	0	0	0	0	0	0	0	0	0	0	0	0	0	0	0	0	3	0	0	0
Otu00949	0	0	0	0	0	0	0	0	0	0	0	0	0	0	0	0	0	0	0	0	0	0	0	2	0	0	0	0	0	0	1	0	1	0	0	0	0	0	0	0	0	0	0	0	0	0	0	0	0
Otu00950	0	0	0	0	0	0	0	0	0	0	0	0	1	0	0	0	0	1	0	0	0	0	0	0	0	0	0	0	0	0	0	0	0	0	0	0	0	0	1	1	0	0	0	0	1	0	0	0	0
Otu00951	0	0	0	1	0	0	0	1	0	0	0	0	0	0	0	0	0	0	0	0	0	0	0	0	0	0	0	1	0	1	0	3	0	0	0	0	0	0	0	0	0	0	0	0	0	4	0	0	0
Otu00952	1	0	0	0	0	0	0	1	0	0	0	0	0	0	0	0	0	0	0	0	0	0	0	0	0	0	0	0	0	0	2	0	0	0	0	0	0	0	0	0	0	0	0	1	3	0	0	0	3
Otu00953	0	1	0	0	0	0	0	0	0	0	0	0	0	0	0	0	0	0	0	0	0	0	0	0	1	0	0	0	0	0	0	0	0	0	0	0	0	0	0	0	0	0	0	0	1	0	0	0	0
Otu00954	0	0	0	0	0	3	0	0	0	0	0	0	0	0	0	0	0	0	0	0	0	0	0	0	0	0	0	3	0	0	0	0	0	0	0	0	0	0	0	0	0	0	0	0	0	1	0	0	0
Otu00955	0	0	0	0	0	0	0	0	0	0	0	0	0	0	0	0	0	0	0	0	0	2	0	0	0	0	0	0	0	0	0	0	3	0	0	0	0	0	0	0	0	0	0	0	0	0	0	0	0
Otu00956	0	0	0	0	0	0	0	0	0	0	0	0	1	0	1	0	0	4	0	1	0	0	0	0	0	0	0	0	0	0	0	0	0	0	0	2	0	0	0	0	0	0	0	0	0	0	0	0	0
Otu00957	3	0	0	0	0	0	0	0	0	0	0	0	0	0	0	0	0	0	0	0	0	0	0	0	0	0	0	0	0	0	0	0	0	0	0	0	0	0	0	0	0	0	0	0	0	0	0	0	0
Otu00958	0	0	0	0	0	0	0	0	0	0	0	0	0	0	0	0	0	0	0	0	0	1	0	1	0	0	0	0	0	0	0	0	0	0	0	0	0	0	0	0	0	0	0	2	1	0	0	0	0
Otu00959	0	0	0	0	0	0	0	0	0	0	0	0	0	0	0	0	0	0	0	0	0	0	0	0	11	0	0	0	0	0	0	0	0	0	0	0	0	0	0	0	0	0	0	0	0	0	0	0	0
Otu00960	0	0	0	0	0	0	0	0	0	0	0	0	0	0	0	0	0	0	0	0	0	0	0	0	0	0	0	2	0	0	0	0	0	0	0	0	0	0	0	0	0	0	0	0	0	0	2	0	0
Otu00961	0	0	0	0	0	0	0	0	0	0	0	1	0	0	3	0	0	4	3	0	0	0	0	0	0	1	0	0	0	0	0	0	0	0	1	0	0	0	0	0	0	1	0	0	0	0	0	1	0
Otu00962	0	0	0	0	0	0	0	0	0	0	0	0	0	0	0	0	1	0	1	0	0	0	0	0	0	0	0	0	0	0	0	0	0	0	1	0	1	0	0	0	0	0	1	0	0	0	2	0	0
Otu00963	0	0	0	0	0	0	0	0	0	0	0	0	0	0	0	0	0	0	0	0	0	0	0	0	0	0	0	0	0	0	0	0	0	0	0	0	0	0	0	0	0	0	0	0	0	0	0	0	0
Otu00964	0	0	0	0	0	0	0	0	0	0	0	0	0	0	0	0	0	1	0	0	0	0	0	0	0	0	0	0	0	0	0	0	0	0	0	0	0	0	1	0	0	0	0	0	0	1	0	0	0
Otu00965	0	0	0	0	0	0	0	0	0	0	0	0	0	0	0	0	1	0	0	0	0	0	0	0	0	0	0	0	0	0	0	0	0	0	0	0	0	0	0	1	0	0	0	0	0	0	0	0	0
Otu00966	8	2	0	0	0	0	0	0	0	0	0	0	0	0	0	0	0	0	0	0	0	0	0	0	0	0	0	1	0	0	0	1	0	0	0	0	0	0	0	0	0	0	0	0	0	0	0	0	0
Otu00967	0	0	0	0	0	0	0	0	0	0	0	0	0	5	0	0	0	0	0	0	0	0	0	0	0	0	0	1	0	0	0	0	0	0	0	1	0	0	0	1	0	0	0	0	0	0	0	0	0
Otu00968	0	0	0	0	0	0	0	0	0	0	0	0	0	0	0	0	0	0	0	0	0	0	0	0	0	0	0	0	0	0	0	0	0	0	0	0	0	0	0	0	0	0	0	0	0	0	0	0	7
Otu00969	0	0	0	0	0	0	0	0	0	0	0	0	0	0	0	0	0	0	0	0	0	0	0	0	0	0	0	0	0	0	0	0	0	0	0	0	1	0	0	0	0	0	0	0	0	0	0	0	0
Otu00970	0	1	0	0	0	0	0	0	0	0	0	0	0	0	0	0	0	0	0	0	0	0	0	0	0	0	0	3	0	0	0	0	0	0	0	0	0	0	0	0	0	0	0	0	1	0	0	0	0
Otu00971	0	0	0	0	0	0	0	0	0	0	0	0	0	0	0	0	0	0	0	0	0	0	0	1	0	0	0	0	0	0	0	0	0	0	0	0	0	0	0	0	0	0	2	0	0	0	0	0	0
Otu00972	0	0	0	0	0	0	0	0	0	0	0	0	0	0	0	0	0	0	0	0	0	0	0	0	0	0	0	0	0	0	0	0	0	0	0	0	0	0	0	0	0	0	0	0	0	1	0	0	0
Otu00973	1	0	2	0	0	0	0	0	0	0	1	0	0	0	0	0	0	0	1	0	0	0	0	0	0	0	0	0	0	0	0	1	0	1	0	0	0	0	0	0	0	0	0	0	0	0	0	0	0
Otu00974	0	0	0	0	0	0	0	0	0	0	0	0	0	0	0	5	0	0	0	0	0	0	0	0	0	0	0	0	0	0	0	0	0	0	0	0	2	0	0	0	0	0	0	0	0	0	0	1	0
Otu00975	0	0	0	0	0	0	0	0	0	0	0	0	0	0	0	0	0	0	0	0	0	0	0	0	0	0	0	0	0	0	0	0	0	0	0	0	0	0	0	0	0	0	0	0	0	0	0	0	4
Otu00976	0	0	0	0	0	0	0	0	0	0	0	0	0	0	0	0	0	0	0	0	0	0	0	0	0	0	0	0	0	0	0	0	0	0	0	0	0	0	0	0	0	0	0	0	0	0	0	0	0
Otu00977	0	0	0	0	0	0	0	0	0	0	0	0	0	0	0	0	0	0	0	0	0	0	0	0	0	0	0	0	0	0	0	0	1	0	0	0	0	0	0	0	0	0	0	0	0	0	0	0	0
Otu00978	0	0	0	0	0	0	0	0	0	0	0	0	0	0	0	0	0	1	0	0	0	0	0	0	0	0	0	0	0	0	0	0	0	0	0	0	3	0	0	0	0	0	0	0	0	0	0	0	0
Otu00979	0	1	0	0	0	0	0	2	0	0	0	0	0	0	0	0	0	0	0	0	0	0	0	0	0	0	0	0	0	0	0	0	0	0	0	0	0	0	3	0	0	0	0	0	0	0	0	0	0
Otu00980	0	0	0	0	0	0	0	0	0	0	0	0	0	0	0	0	0	0	0	0	0	0	0	0	0	0	0	0	0	0	0	0	0	0	0	0	0	0	0	0	0	0	0	0	0	0	0	0	0
Otu00981	0	0	0	0	0	0	0	0	0	0	0	0	0	0	0	0	0	0	0	0	0	0	0	0	0	0	0	0	0	0	0	1	0	0	0	0	0	0	0	0	0	0	0	0	0	0	0	0	0
Otu00982	0	0	0	0	0	0	0	0	0	0	0	0	0	0	0	0	0	0	0	0	0	0	0	0	0	0	0	0	0	0	0	0	0	0	0	0	0	1	0	0	0	0	0	0	0	1	0	0	0
Otu00983	0	0	0	1	0	1	0	0	0	0	0	0	0	0	0	0	0	0	0	0	0	0	0	0	0	0	0	0	0	0	0	0	0	0	0	0	0	0	0	0	0	0	0	0	0	0	0	0	0
Otu00984	0	0	0	0	0	0	0	0	0	0	0	0	0	0	0	0	0	0	0	0	0	4	0	3	0	0	0	0	0	0	0	0	0	0	0	0	0	0	0	0	0	0	0	1	0	0	0	0	0
Otu00985	1	0	0	0	0	1	0	0	0	0	0	0	0	0	0	0	0	0	0	0	0	0	0	0	0	0	0	0	0	0	0	0	0	0	0	0	0	0	0	0	0	0	1	0	0	2	0	0	0
Otu00986	0	0	0	0	0	0	0	0	0	0	0	0	0	0	0	0	0	0	0	0	0	0	0	0	0	0	0	0	0	0	0	0	0	0	0	0	0	0	0	0	0	0	0	0	0	0	0	0	1
Otu00987	0	0	0	0	0	0	0	0	0	0	0	0	0	0	0	0	0	0	0	0	0	0	0	0	0	0	0	0	0	0	0	0	0	0	0	0	2	0	0	0	0	0	0	0	0	0	0	0	0
Otu00988	0	0	0	0	0	0	0	0	0	0	0	0	0	0	0	0	0	0	0	0	0	0	0	0	0	0	0	0	0	0	0	0	0	0	0	0	0	0	0	0	0	0	0	0	0	0	0	0	0
Otu00989	0	0	0	0	0	0	0	0	0	0	0	0	1	0	0	0	1	0	0	0	0	0	0	0	0	1	0	0	0	1	0	0	0	0	0	0	0	0	3	0	0	0	0	0	0	2	2	4	0
Otu00990	0	0	0	0	0	0	0	0	0	0	0	0	0	0	0	0	0	0	2	0	0	0	0	0	0	0	0	0	0	0	0	0	2	0	0	1	0	2	0	0	0	0	0	0	0	0	0	0	0
Otu00991	0	0	0	0	0	0	0	0	0	0	0	0	0	0	0	0	0	0	0	0	0	0	0	0	0	0	0	0	0	0	0	0	0	0	1	0	2	0	0	0	0	0	0	0	0	0	0	0	0
Otu00992	0	0	0	0	0	0	0	0	0	0	0	0	0	0	1	0	0	0	0	0	0	0	0	0	0	0	0	0	0	0	0	0	0	0	0	0	0	0	0	0	1	0	0	0	0	0	0	0	0
Otu00993	0	0	0	0	0	0	0	0	0	0	0	0	0	0	0	0	0	0	0	0	0	0	0	0	0	0	0	6	1	0	0	0	0	0	0	0	0	0	0	0	0	0	0	0	0	0	0	0	0
Otu00994	0	0	0	0	0	0	0	0	0	0	0	0	0	0	0	0	0	0	0	0	0	0	0	0	0	0	0	0	0	0	0	0	1	0	0	0	0	0	0	0	0	0	0	0	0	0	0	0	0
Otu00995	0	0	0	0	0	0	0	0	0	0	0	0	0	0	0	0	0	0	0	0	0	0	0	0	0	0	0	0	0	0	0	0	1	0	1	0	0	0	0	0	0	1	1	0	0	0	0	0	0
Otu00996	0	1	0	0	0	0	0	0	0	0	0	0	0	0	0	0	0	0	0	0	0	0	0	2	0	0	0	0	0	0	0	0	0	0	0	0	0	0	0	0	0	0	0	0	0	0	0	0	0
Otu00997	0	0	0	0	0	0	0	0	0	0	0	0	0	0	0	0	0	0	0	0	0	0	0	0	0	0	0	0	0	0	0	0	0	0	0	0	0	0	0	0	0	0	0	0	0	0	0	0	0
Otu00998	0	0	0	0	0	0	0	0	0	0	0	0	0	0	0	0	0	0	0	0	0	0	0	0	0	0	0	0	0	0	0	0	0	0	0	0	0	0	0	0	0	0	0	1	0	1	0	0	0
Otu00999	0	0	0	0	0	0	0	0	0	0	0	0	0	0	0	0	0	0	0	0	0	3	0	0	0	0	0	0	0	0	0	0	0	0	0	0	0	0	0	0	0	0	0	0	0	2	0	0	0
Otu01000	0	0	0	0	0	0	0	0	0	0	0	0	0	0	0	0	0	0	0	0	0	0	0	0	0	0	0	0	0	0	0	0	0	0	12	0	0	0	0	0	0	0	0	0	0	0	0	0	0
Otu01001	0	0	0	0	0	0	0	0	0	0	0	0	0	0	0	0	0	0	0	0	0	0	0	0	0	0	0	0	0	0	0	0	0	0	0	0	0	0	0	0	0	0	0	0	0	0	0	0	8
Otu01002	0	0	0	0	0	0	0	0	0	0	0	0	0	0	0	0	0	2	0	0	0	0	0	0	0	0	0	0	0	0	0	0	0	0	1	0	0	0	0	0	0	0	0	0	0	0	0	0	0
Otu01003	0	0	0	0	1	0	0	0	0	0	1	0	0	0	0	0	0	0	0	0	0	0	0	0	0	0	1	0	0	0	0	0	1	0	0	0	0	0	0	0	0	0	0	0	0	0	0	0	0
Otu01004	0	0	0	0	0	0	0	0	0	0	0	0	0	0	0	0	0	0	0	0	0	0	0	0	0	0	0	0	0	0	0	0	0	0	0	0	0	2	0	0	0	0	0	0	0	0	0	0	0
Otu01005	0	0	1	0	0	0	0	0	0	0	0	0	0	0	0	0	0	0	0	0	0	0	0	3	1	0	0	0	0	0	0	0	0	0	0	0	0	0	0	0	0	0	0	1	0	0	4	0	0
Otu01006	0	0	0	0	0	0	0	0	0	0	0	0	0	0	0	0	0	0	1	0	0	0	0	0	0	0	0	1	0	0	0	0	0	0	0	0	0	0	0	0	0	0	0	0	0	0	0	0	0
Otu01007	0	0	0	0	0	0	0	0	0	0	0	0	0	0	0	0	0	1	0	0	0	0	0	0	0	0	0	0	0	0	0	0	0	0	0	0	0	0	0	0	1	0	0	0	0	0	0	0	0
Otu01008	1	2	0	0	0	0	0	0	0	0	0	1	0	0	0	0	0	0	0	0	0	0	0	0	0	0	0	2	0	0	0	3	0	0	0	0	0	0	0	0	0	0	0	0	0	4	0	0	0
Otu01009	1	0	0	0	0	0	0	0	0	0	0	1	0	0	0	0	0	0	0	0	0	0	0	0	0	0	0	0	0	0	0	0	0	0	0	0	0	0	0	0	0	0	1	0	0	0	1	0	0
Otu01010	0	8	0	0	0	0	0	0	0	0	0	0	0	0	0	0	0	0	0	0	0	0	0	0	0	0	0	0	0	0	0	0	0	0	0	0	0	0	0	0	0	0	0	0	0	0	0	0	0
Otu01011	0	0	0	0	0	0	0	0	0	0	0	0	0	0	0	0	0	0	0	0	0	0	0	0	0	0	0	0	0	0	0	0	0	0	0	0	0	0	0	0	0	0	0	0	0	0	0	0	0
Otu01012	0	9	0	0	0	0	0	0	0	0	0	0	0	0	0	0	0	0	0	0	0	0	0	0	0	0	0	0	0	0	0	0	0	0	0	0	0	0	0	0	0	0	0	0	0	0	0	0	0
Otu01013	0	0	0	0	0	0	0	0	0	0	0	0	0	0	0	0	0	0	0	0	0	0	0	0	0	0	0	0	0	0	0	0	0	0	0	0	0	0	0	0	0	0	0	0	0	0	0	0	0
Otu01014	0	0	0	0	0	0	0	0	0	0	0	0	0	0	0	0	0	0	0	0	0	0	0	0	4	0	0	0	0	0	0	0	0	0	0	0	0	0	0	0	0	0	0	0	0	0	0	0	0
Otu01015	0	0	0	0	0	0	0	0	0	0	0	0	0	0	0	0	0	0	0	0	0	0	0	0	0	0	1	0	0	0	0	0	0	0	0	0	0	0	0	0	0	0	0	0	0	0	0	0	0
Otu01016	3	0	0	0	0	0	0	0	0	0	0	0	0	0	0	0	0	0	0	0	0	0	0	0	0	0	0	0	0	0	0	4	0	0	0	0	0	0	0	0	0	0	0	0	0	0	0	0	0
Otu01017	0	0	0	0	0	0	0	0	0	0	0	1	0	0	0	0	0	0	0	0	0	0	0	1	0	0	0	0	0	1	0	2	0	0	0	0	0	0	0	0	0	0	0	0	0	0	0	0	0
Otu01018	0	0	0	0	0	0	0	0	0	0	0	0	0	0	0	0	0	2	0	0	0	0	0	0	0	0	0	0	0	0	0	0	0	0	0	0	0	0	0	0	0	0	0	0	0	0	0	0	0
Otu01019	0	0	0	0	1	0	0	0	0	0	0	0	0	0	0	0	0	0	0	0	0	1	0	0	0	0	0	0	0	0	0	0	0	0	0	0	0	0	0	0	0	0	0	0	0	0	0	0	0
Otu01020	0	0	0	0	0	0	0	0	0	0	0	0	0	0	0	0	0	0	0	0	0	0	0	0	0	0	0	0	0	0	0	0	0	0	0	0	0	0	0	0	0	0	0	0	0	0	0	0	0
Otu01021	0	0	0	0	0	0	0	0	0	0	0	0	0	0	1	0	0	2	0	0	0	0	0	0	0	0	0	0	0	0	0	0	0	0	1	0	1	4	0	2	0	0	0	0	0	0	0	0	0
Otu01022	0	0	0	0	0	0	0	0	0	0	0	0	0	0	0	0	0	0	0	0	0	1	0	0	0	0	0	0	0	0	0	0	0	0	0	0	0	0	0	0	0	0	0	0	3	0	0	0	0
Otu01023	0	0	0	0	0	0	0	19	0	0	0	0	0	0	0	0	0	0	0	0	0	0	0	0	0	0	0	0	0	0	0	0	0	0	0	0	0	0	0	0	0	0	0	0	0	0	0	0	0
Otu01024	0	0	0	0	0	0	0	0	0	0	0	0	0	0	0	0	0	0	0	0	0	0	0	0	0	0	0	0	0	0	0	0	2	0	0	0	0	0	0	2	0	0	0	0	0	0	0	0	0
Otu01025	0	0	0	0	0	0	0	0	0	0	0	0	0	0	0	0	0	0	0	0	0	0	0	1	0	0	0	0	0	1	0	0	0	0	0	0	0	1	8	0	0	0	0	0	0	0	0	0	0
Otu01026	0	0	0	0	0	1	0	0	0	0	0	0	0	0	0	0	0	0	0	0	0	0	0	2	1	0	0	0	0	0	0	0	0	0	0	0	0	0	0	0	0	0	0	0	0	0	0	0	0
Otu01027	0	0	0	0	0	0	0	0	0	0	0	0	0	1	0	0	0	0	0	0	0	0	0	0	0	0	0	0	0	0	0	0	3	0	0	0	0	0	2	0	0	0	0	0	0	0	0	0	0
Otu01028	0	0	0	0	0	0	0	0	0	0	0	0	0	0	0	0	0	0	0	0	0	0	0	0	0	0	0	0	1	0	0	0	0	0	1	0	0	0	1	1	0	2	0	0	0	0	0	0	0
Otu01029	0	2	1	1	0	0	0	0	0	0	0	0	0	0	0	0	0	0	0	0	0	0	0	0	0	0	0	0	0	0	0	0	0	0	0	0	0	0	0	0	0	0	1	0	0	0	0	0	0
Otu01030	0	6	0	0	0	0	0	0	0	0	0	0	0	0	0	0	0	0	0	0	0	0	0	0	0	0	0	0	5	0	0	0	0	0	0	0	0	0	0	0	0	0	0	0	0	0	0	0	0
Otu01031	0	0	0	0	0	0	0	0	0	0	0	0	0	0	0	0	0	0	0	56	0	0	0	0	0	0	0	0	0	0	0	0	0	0	0	0	0	0	0	0	0	0	0	0	0	0	0	0	0
Otu01032	0	0	1	0	0	0	0	0	0	0	0	0	0	0	0	0	0	0	0	0	0	0	0	0	1	0	0	1	0	0	0	0	0	0	0	0	0	0	0	0	0	0	0	0	0	0	3	0	0
Otu01033	0	0	0	0	0	0	0	0	0	0	0	0	0	0	0	0	0	0	0	0	0	0	0	0	0	0	0	0	0	0	0	0	0	0	0	0	0	0	0	0	0	0	0	0	0	0	0	0	0
Otu01034	0	0	0	0	0	0	0	0	0	0	0	0	2	0	0	0	0	0	0	0	0	0	0	0	0	0	0	0	0	0	0	0	0	0	0	0	0	0	0	0	0	0	0	0	0	1	0	0	0
Otu01035	0	0	0	0	0	0	0	0	0	0	0	0	0	0	0	0	0	0	0	0	0	0	0	0	0	0	0	0	0	0	0	0	0	0	0	0	0	0	0	0	0	0	0	0	0	0	0	0	0
Otu01036	0	0	0	0	0	0	0	0	0	0	0	0	0	0	0	0	0	0	0	0	4	0	0	0	0	0	0	0	0	4	0	14	0	0	0	0	0	1	0	0	0	0	0	0	0	0	1	0	0
Otu01037	0	0	0	0	0	0	0	0	0	0	0	0	0	0	0	0	0	0	0	0	0	0	0	0	0	0	0	0	0	0	0	0	0	2	0	0	0	0	0	0	0	0	0	0	0	0	0	0	0
Otu01038	0	0	0	0	0	0	0	0	0	0	0	0	0	0	0	0	0	0	0	0	0	0	0	0	0	0	0	0	0	0	0	0	0	0	0	0	0	0	0	0	0	0	0	0	0	0	0	0	4
Otu01039	0	0	0	0	0	0	0	0	0	0	0	0	0	0	0	0	0	0	0	0	0	0	0	0	0	0	0	0	0	0	0	0	0	0	0	0	0	0	0	0	0	0	0	1	0	0	0	0	0
Otu01040	0	0	0	0	0	0	0	0	0	0	0	0	0	0	0	0	0	2	0	0	0	0	0	0	0	0	0	0	0	0	0	0	2	0	0	3	2	0	0	0	0	0	0	0	0	0	0	0	0
Otu01041	0	0	0	0	0	0	0	0	0	0	0	0	0	0	0	0	0	0	0	0	0	0	0	0	0	0	0	0	0	0	0	0	0	0	0	1	0	0	0	0	0	0	0	0	0	0	0	0	0
Otu01042	0	0	0	0	0	0	0	0	0	0	0	0	0	0	0	0	0	0	0	0	0	0	0	3	0	0	0	0	0	1	0	3	0	0	0	0	0	0	0	0	0	0	0	0	0	0	0	0	0
Otu01043	0	0	0	0	0	0	0	0	0	0	0	0	0	0	0	0	0	0	0	0	0	0	0	0	0	0	0	0	1	0	0	0	0	0	0	0	0	0	0	0	0	0	0	0	0	0	0	0	0
Otu01044	0	7	0	0	0	1	0	0	0	0	0	0	0	0	0	0	0	0	0	0	0	0	0	0	2	0	0	1	0	0	0	0	0	0	0	0	0	0	0	0	0	0	0	0	0	0	0	0	0
Otu01045	0	0	0	0	0	0	0	3	0	0	0	0	0	0	0	0	0	0	0	0	0	0	0	0	1	0	0	0	0	0	0	0	0	0	0	0	1	0	0	0	0	0	0	0	0	0	0	0	0
Otu01046	0	0	0	0	0	0	0	0	0	0	0	0	3	1	0	0	0	2	0	0	0	0	0	0	0	0	0	0	0	0	0	0	0	1	0	0	0	0	0	0	0	0	0	0	0	0	0	0	0
Otu01047	0	0	0	0	0	0	0	0	0	0	0	0	0	0	0	0	0	0	0	0	0	0	0	0	0	0	0	0	0	0	0	0	0	0	0	0	0	0	0	0	10	5	1	0	0	0	0	0	0
Otu01048	0	0	0	0	0	2	0	2	0	0	0	0	0	0	0	0	0	0	0	0	0	0	0	0	5	0	0	0	0	0	0	3	1	0	0	0	0	0	0	0	0	0	0	0	0	0	0	0	0
Otu01049	0	0	0	0	0	0	0	0	0	0	0	0	0	0	0	0	8	0	0	0	0	0	0	0	0	0	0	0	0	0	0	0	0	0	0	0	4	0	0	1	0	0	0	0	0	0	0	0	0
Otu01050	0	0	0	0	0	0	0	0	0	0	0	0	0	0	0	0	0	0	0	0	0	0	1	3	0	0	0	0	0	0	0	0	0	0	0	0	0	0	0	0	0	0	0	0	0	0	0	0	0
Otu01051	0	0	0	0	0	0	0	0	0	0	0	0	0	0	0	0	0	0	0	0	0	0	0	0	0	0	0	0	0	0	0	0	0	0	0	0	0	0	0	0	0	0	0	0	0	0	0	0	0
Otu01052	0	0	0	0	0	0	0	0	0	0	0	0	0	0	0	0	0	0	0	0	1	0	0	0	0	0	0	0	0	0	0	0	0	1	0	1	0	0	2	0	0	0	0	0	0	0	0	0	0
Otu01053	0	0	0	2	0	5	0	0	0	0	0	0	0	0	0	0	0	0	0	0	0	0	0	0	0	0	0	0	0	0	0	0	0	0	0	0	0	0	0	0	0	0	0	0	1	0	0	0	0
Otu01054	0	0	0	0	0	0	0	0	0	0	0	0	0	0	0	0	0	0	0	0	0	0	0	0	0	2	1	0	0	0	0	0	0	0	0	0	0	0	0	0	0	0	0	0	0	0	0	0	0
Otu01055	0	0	0	0	0	0	0	0	0	0	0	0	0	0	0	0	0	0	0	0	0	0	0	0	0	0	0	0	0	0	0	0	0	0	1	0	0	0	2	0	0	0	3	0	0	0	0	0	0
Otu01056	0	0	0	1	0	0	0	0	0	0	0	0	0	0	0	0	0	1	0	0	0	0	0	0	0	0	0	0	0	1	0	0	0	0	0	0	0	0	0	0	0	0	1	1	0	0	0	0	0
Otu01057	0	0	0	0	0	0	0	0	0	0	0	0	0	0	1	0	0	0	0	0	0	0	0	1	0	0	0	0	0	0	0	0	0	3	0	0	0	0	0	0	0	0	0	0	0	0	0	0	0
Otu01058	5	0	0	0	0	0	0	0	0	0	0	0	0	0	0	0	0	0	0	0	0	0	0	0	0	0	0	0	0	0	0	0	0	0	0	2	0	0	0	0	0	0	0	0	0	0	0	0	0
Otu01059	0	0	0	0	0	0	0	0	0	0	0	0	1	0	0	0	10	0	0	0	3	0	0	0	0	0	0	1	0	0	0	0	0	0	0	0	0	0	0	2	0	0	0	0	0	0	0	0	0
Otu01060	0	0	0	0	0	0	0	0	0	0	0	0	0	0	0	0	1	2	0	0	0	0	0	0	0	0	0	0	0	0	0	0	0	0	0	0	0	0	0	0	0	0	0	0	0	0	0	0	0
Otu01061	0	0	0	0	0	0	0	0	0	0	0	0	0	0	0	0	0	0	7	0	0	0	0	0	0	0	0	0	0	0	0	0	0	0	0	0	0	0	0	0	0	0	0	0	0	0	0	0	0
Otu01062	0	0	0	0	0	0	0	0	0	0	0	0	0	0	0	0	0	0	0	0	0	0	0	3	0	0	0	0	0	0	0	0	0	0	0	0	0	0	0	0	0	0	0	0	0	0	0	1	0
Otu01063	0	0	0	0	0	0	0	0	0	0	0	0	0	0	0	0	2	0	1	0	0	0	0	0	0	0	0	0	0	0	0	1	0	0	1	0	0	0	0	0	1	0	0	0	0	0	0	0	0
Otu01064	0	0	0	0	0	0	0	0	0	0	0	0	0	0	0	0	0	0	0	0	0	0	0	0	0	0	0	0	0	0	0	0	0	0	0	0	0	0	0	0	0	0	0	0	0	0	0	0	0
Otu01065	0	0	0	0	0	0	0	0	0	0	0	0	0	0	0	0	0	0	0	0	0	0	0	0	0	0	0	0	0	0	0	0	0	0	0	0	0	0	0	0	0	0	0	0	0	3	2	0	2
Otu01066	0	0	0	0	0	0	0	0	0	0	0	0	0	0	0	0	0	0	1	3	0	0	0	0	0	0	0	0	0	1	0	0	0	0	0	0	2	0	0	0	0	0	0	0	1	0	0	0	0
Otu01067	0	0	0	0	0	0	0	0	0	0	0	0	0	0	0	0	0	0	0	0	0	0	0	5	0	0	0	0	0	0	0	0	0	0	0	0	0	0	0	0	0	0	0	0	1	0	0	0	0
Otu01068	0	0	0	0	0	0	0	0	0	0	0	0	0	0	0	0	0	0	0	0	0	0	0	0	0	0	0	0	0	0	0	0	0	0	0	0	0	0	1	0	0	0	0	0	0	0	3	1	0
Otu01069	0	0	0	0	0	0	0	0	0	0	0	0	1	0	0	1	0	0	0	0	0	0	0	0	0	1	0	0	0	0	0	0	0	0	0	0	1	0	0	0	0	6	1	0	0	0	0	0	0
Otu01070	0	0	0	0	0	0	0	0	0	0	0	0	0	0	0	0	0	0	0	0	0	7	0	0	0	0	0	0	0	0	0	1	0	0	0	0	0	0	0	0	0	0	0	0	0	0	0	0	0
Otu01071	0	0	0	0	0	0	0	0	0	0	0	0	0	0	0	0	0	1	0	0	0	0	0	0	0	0	0	0	0	0	0	0	0	0	0	0	0	0	0	0	0	0	0	0	0	0	0	0	0
Otu01072	0	3	0	0	0	0	0	0	0	0	0	0	0	0	0	0	0	0	0	0	0	0	0	0	0	0	0	0	0	0	0	0	0	0	0	0	0	0	0	0	0	0	0	0	0	0	0	0	0
Otu01073	0	0	0	0	0	2	0	0	0	0	0	2	0	0	0	0	0	0	0	0	0	0	0	0	1	0	0	1	0	0	0	2	1	0	0	0	0	0	0	0	0	0	0	0	0	0	0	0	1
Otu01074	0	0	0	0	0	0	0	0	0	0	0	1	0	0	1	0	0	1	0	1	0	0	0	0	0	0	0	0	0	0	0	0	0	0	0	0	0	0	0	0	0	0	0	0	0	0	0	0	0
Otu01075	0	1	1	0	0	0	0	0	0	0	0	0	0	0	0	0	0	0	0	0	0	2	0	1	0	0	0	0	0	0	0	2	0	0	0	0	0	0	0	0	0	0	0	0	0	0	0	0	0
Otu01076	0	0	1	0	0	0	1	3	0	0	0	0	0	0	0	0	0	0	0	0	0	0	0	1	0	0	0	2	0	0	0	0	0	0	0	0	0	0	0	0	0	0	0	0	1	2	0	0	0
Otu01077	0	0	0	6	0	0	0	0	0	2	2	0	0	0	0	0	0	0	0	0	0	0	0	1	0	0	0	0	0	0	2	0	0	0	0	0	0	0	0	0	0	0	0	0	0	1	0	0	0
Otu01078	0	0	0	0	0	0	0	0	0	0	0	0	0	0	0	0	0	0	0	0	0	0	0	0	0	0	0	0	0	0	0	0	0	0	0	0	0	0	0	0	0	0	0	0	0	0	0	0	0
Otu01079	0	0	0	0	0	0	0	0	0	0	0	0	1	0	0	0	0	0	0	1	1	0	0	0	0	0	0	0	0	0	0	0	0	0	0	0	0	1	0	0	0	0	0	0	0	0	0	0	0
Otu01080	0	0	0	0	0	0	0	0	0	1	0	0	0	0	0	0	0	0	0	0	0	0	0	0	0	0	0	3	0	0	0	0	0	0	0	0	0	0	0	0	0	0	0	0	0	0	2	0	0
Otu01081	0	0	0	0	0	0	0	0	0	0	0	0	0	0	0	0	0	0	0	0	0	0	0	4	0	0	0	0	0	0	0	0	0	0	0	0	0	0	0	0	0	0	0	0	0	2	0	0	0
Otu01082	0	0	0	0	0	0	0	0	0	0	0	0	0	0	0	0	0	0	0	0	0	0	0	0	0	0	0	0	0	0	0	0	0	0	0	0	0	0	0	0	0	0	0	0	0	0	0	0	0
Otu01083	0	0	1	2	1	0	0	0	0	0	0	0	0	0	0	0	0	0	0	0	0	0	0	0	0	0	0	0	0	0	0	0	0	0	0	0	0	0	0	0	0	0	0	0	0	0	4	0	0
Otu01084	0	0	0	0	0	0	0	0	0	0	0	0	0	0	0	0	0	0	0	0	0	0	0	0	0	0	0	0	0	0	0	0	0	0	0	0	0	0	0	0	0	0	0	0	4	0	0	0	0
Otu01085	0	0	0	0	0	0	0	0	0	0	0	0	0	1	1	0	0	0	2	0	2	0	0	0	0	0	1	0	0	0	0	0	0	0	0	0	1	0	0	0	0	1	0	0	0	0	0	0	0
Otu01086	0	0	0	0	0	0	0	0	0	0	0	0	0	0	2	0	1	0	2	3	0	0	0	0	0	0	0	0	0	0	0	0	0	0	0	0	0	1	0	0	0	0	0	0	0	0	0	0	0
Otu01087	0	0	2	0	0	0	0	0	0	0	0	0	0	0	0	0	0	0	0	0	0	0	0	0	0	0	0	0	0	0	0	0	0	0	0	0	0	0	0	0	0	0	0	0	0	0	0	4	0
Otu01088	0	0	0	0	0	1	0	0	0	0	0	0	0	0	0	0	0	0	0	0	0	0	0	0	0	0	0	0	0	1	0	0	0	0	0	0	0	0	0	0	0	0	0	0	2	0	0	0	0
Otu01089	0	0	0	0	0	0	0	0	0	0	0	0	0	0	0	0	0	0	0	0	0	0	0	0	0	0	0	0	0	0	0	0	0	0	0	0	0	0	0	0	0	1	0	0	0	0	0	0	0
Otu01090	0	4	0	0	0	0	0	0	0	0	0	0	0	0	0	0	0	0	0	0	0	0	0	0	0	0	0	0	0	0	0	0	0	0	0	0	0	0	0	0	0	0	0	0	1	0	0	0	0
Otu01091	0	0	0	0	0	0	0	0	0	0	0	0	0	0	0	0	0	0	0	0	0	0	0	1	0	0	0	0	0	0	0	0	0	0	0	0	0	0	0	0	0	0	0	0	0	0	0	0	0
Otu01092	2	0	0	0	0	0	0	0	0	0	0	0	0	0	0	0	0	0	0	0	0	0	0	0	0	0	0	0	0	0	0	0	0	0	0	0	0	0	0	0	0	0	0	0	0	0	0	0	0
Otu01093	0	0	0	1	0	1	0	0	0	0	0	0	0	0	0	0	0	0	0	0	0	0	0	0	0	0	0	0	0	0	0	0	0	0	1	1	0	0	1	0	0	0	0	0	0	0	0	0	0
Otu01094	0	0	0	0	0	0	0	0	0	0	0	0	0	2	0	0	0	0	0	0	0	0	0	0	0	0	0	1	0	0	0	0	0	0	3	2	3	0	0	0	0	0	0	0	0	0	0	0	0
Otu01095	0	0	0	0	0	1	0	0	0	0	0	0	0	0	0	0	0	0	0	0	0	0	0	0	0	0	0	0	0	0	0	0	0	0	0	0	0	0	0	0	0	0	0	0	0	0	0	0	0
Otu01096	0	0	0	0	0	2	0	0	0	0	0	0	0	0	0	0	0	0	0	0	0	0	0	0	0	0	0	0	3	0	0	0	0	0	0	0	0	0	0	0	0	0	0	0	0	0	0	0	0
Otu01097	0	0	0	0	0	0	0	0	0	0	0	0	0	0	0	3	0	0	0	0	0	0	0	0	0	0	0	0	0	0	0	0	0	2	0	0	0	0	0	0	0	0	0	0	0	0	0	0	0
Otu01098	0	0	0	0	0	0	0	0	0	0	0	0	0	2	0	0	0	0	0	0	0	0	0	0	0	0	0	0	0	0	0	0	1	0	0	0	0	0	0	0	2	0	0	0	0	0	0	0	0
Otu01099	0	0	0	0	0	0	0	0	0	0	0	0	0	0	0	0	0	0	0	0	0	0	0	0	0	0	0	0	0	0	0	0	0	1	0	0	0	0	0	0	0	0	0	0	0	2	0	0	0
Otu01100	0	0	0	0	0	0	0	0	0	0	0	0	0	0	0	1	0	0	0	0	0	0	0	0	0	0	0	0	0	0	0	0	0	0	0	0	0	0	0	0	0	0	0	4	0	0	0	0	0
Otu01101	0	0	0	0	0	0	0	0	0	0	0	0	1	0	0	0	0	0	0	0	0	0	0	0	0	0	0	0	0	0	0	0	0	0	0	0	0	0	0	0	0	0	0	0	0	0	0	0	0
Otu01102	0	0	0	0	0	1	0	0	0	0	0	0	0	0	0	0	0	0	0	0	0	0	0	0	0	0	0	0	0	1	0	0	0	0	0	0	0	0	0	0	0	0	0	0	0	0	0	0	0
Otu01103	0	0	0	0	0	0	0	9	0	0	0	0	0	0	0	0	0	0	0	0	0	1	0	0	0	0	0	0	0	0	0	0	1	0	0	0	0	0	0	0	0	0	0	0	0	0	0	0	0
Otu01104	0	0	0	0	0	0	0	0	0	0	0	0	0	0	0	0	0	0	0	0	0	0	0	0	0	0	0	0	0	0	0	0	0	0	0	0	0	0	0	0	0	0	0	0	0	0	0	0	0
Otu01105	0	0	0	0	0	0	0	0	0	0	0	0	0	0	0	1	0	0	0	0	0	0	0	0	0	0	0	0	0	0	0	0	0	0	0	0	0	3	0	0	0	0	0	0	0	0	0	0	0
Otu01106	0	0	0	0	0	0	0	0	0	0	0	0	0	0	0	0	0	0	0	0	0	0	0	0	0	0	0	0	0	0	0	0	0	0	0	0	0	0	0	0	0	0	0	0	0	0	0	0	0
Otu01107	0	0	0	0	0	2	0	0	0	0	0	0	0	0	0	0	0	0	0	0	0	0	2	0	0	0	0	0	0	0	0	0	0	0	0	0	0	0	0	0	0	0	0	0	0	0	0	0	0
Otu01108	0	0	0	0	0	0	0	0	0	0	0	1	0	0	1	0	0	0	3	0	0	0	0	0	0	0	0	0	0	0	0	0	0	1	0	0	0	0	1	1	0	0	0	0	0	0	0	0	0
Otu01109	0	3	0	0	0	0	0	0	0	0	0	0	0	0	0	0	0	0	0	0	0	0	0	1	0	0	0	0	0	0	0	0	0	0	0	0	0	0	0	1	0	0	0	0	0	0	0	0	0
Otu01110	0	0	0	0	0	0	0	0	0	0	0	0	0	0	2	0	0	1	0	0	0	0	0	0	0	0	0	0	0	0	0	0	0	1	0	0	0	0	0	1	0	0	0	1	0	0	0	0	0
Otu01111	0	0	0	0	0	0	0	0	0	0	0	0	0	0	0	0	0	0	0	0	0	0	0	0	0	0	0	0	0	1	0	0	1	0	0	0	0	0	0	0	0	0	0	0	0	0	0	0	0
Otu01112	0	0	0	0	0	0	0	0	0	0	0	0	0	0	0	0	0	0	0	0	0	0	0	0	0	0	0	0	0	0	0	0	0	0	0	0	0	0	0	0	0	0	0	0	0	0	0	0	0
Otu01113	0	0	0	0	0	0	0	0	0	0	0	0	1	0	0	0	0	0	0	0	0	0	0	0	0	0	0	0	0	0	0	0	0	0	0	1	0	0	0	0	0	0	0	0	0	0	1	0	0
Otu01114	0	0	0	0	0	0	0	0	0	0	0	0	0	0	0	0	0	0	2	0	0	0	0	0	0	0	0	0	0	0	0	0	0	0	0	2	0	1	2	0	0	0	0	0	2	0	0	0	0
Otu01115	0	0	2	0	0	0	0	0	0	0	0	0	0	0	0	0	0	0	0	0	0	0	0	0	0	0	0	0	0	0	0	0	0	0	0	0	0	0	0	0	0	0	0	0	4	0	0	0	0
Otu01116	0	0	0	0	0	0	0	0	0	0	0	0	0	0	0	0	0	0	2	0	0	0	0	0	0	0	0	0	0	0	0	0	0	0	1	1	0	0	0	0	0	0	0	0	0	0	0	0	0
Otu01117	0	0	0	0	0	0	0	0	0	0	0	0	0	0	0	0	0	0	0	0	0	0	1	0	0	0	0	0	0	0	0	0	0	0	0	0	0	0	0	0	0	0	0	1	0	0	0	0	0
Otu01118	0	0	0	0	0	0	0	0	0	0	0	0	0	0	0	0	0	0	0	0	0	0	0	0	0	0	0	0	0	0	0	0	0	0	0	0	0	0	0	0	0	0	1	0	2	0	0	0	0
Otu01119	0	0	0	0	0	0	0	4	0	0	0	0	0	0	0	0	0	0	0	0	0	0	0	0	0	0	1	4	0	0	0	0	0	0	0	0	0	0	0	0	0	0	0	0	0	0	0	0	0
Otu01120	0	0	0	0	0	0	0	0	0	0	0	0	0	0	0	0	0	1	0	0	0	0	0	0	0	0	0	0	0	0	0	0	0	0	0	6	1	0	0	0	0	0	0	0	0	0	0	0	0
Otu01121	0	0	1	2	0	0	0	0	0	0	0	0	0	0	0	0	0	0	0	0	0	0	0	0	0	0	1	0	0	0	0	0	0	0	0	0	0	0	0	0	0	0	0	0	2	0	0	0	0
Otu01122	0	0	0	0	0	0	0	0	0	0	0	0	0	0	0	0	0	2	2	0	0	0	0	0	0	0	0	0	2	0	0	0	0	0	0	0	1	0	0	0	0	0	0	0	0	0	0	0	1
Otu01123	0	0	0	0	0	0	0	0	0	0	0	0	0	0	0	0	0	0	0	0	3	0	0	2	0	0	0	0	0	0	0	0	0	0	0	0	0	0	0	0	1	0	0	0	0	0	0	0	0
Otu01124	0	0	0	0	0	0	3	0	0	0	0	0	0	0	0	0	0	0	1	0	0	0	0	0	0	0	0	0	0	0	0	0	0	0	0	0	0	0	0	0	0	0	0	0	0	0	0	0	0
Otu01125	1	4	0	0	0	0	0	0	0	0	0	0	0	0	0	0	0	0	0	0	0	0	0	0	5	0	0	0	0	0	0	0	0	0	0	0	0	0	0	0	0	0	0	0	0	0	0	0	0
Otu01126	1	0	0	0	0	0	0	0	0	0	0	0	0	0	0	0	0	0	0	0	0	3	0	0	0	0	0	0	0	2	0	0	0	0	0	0	0	0	0	0	0	0	0	0	0	0	0	0	0
Otu01127	0	1	0	0	0	0	0	0	0	0	0	0	0	0	0	0	0	0	0	0	0	0	0	0	0	0	0	0	0	0	0	0	0	0	0	0	0	0	0	0	0	0	0	0	0	0	3	0	0
Otu01128	3	0	1	0	0	0	0	0	0	0	0	0	0	0	0	0	0	0	0	0	0	0	0	0	0	0	0	0	0	0	0	0	0	0	0	0	0	0	0	0	0	0	0	0	1	0	0	0	0
Otu01129	0	0	0	0	0	1	0	0	0	0	0	0	0	0	0	0	0	0	0	0	0	0	0	0	0	0	0	0	0	0	0	0	1	0	0	0	0	0	0	0	1	0	0	0	0	0	0	0	2
Otu01130	0	0	0	0	0	0	0	0	0	0	0	9	0	0	0	0	0	0	0	0	2	0	0	0	0	0	0	0	0	0	0	0	0	0	1	0	0	0	2	0	5	0	0	0	0	0	0	0	0
Otu01131	0	0	0	0	0	0	0	0	0	0	0	0	0	0	0	0	0	0	0	0	0	0	0	0	0	0	0	0	0	0	0	0	5	0	0	0	0	0	0	0	0	0	0	0	0	0	0	0	0
Otu01132	1	0	0	0	0	0	0	0	0	3	0	0	0	0	0	0	0	0	0	0	0	0	0	0	0	0	0	0	0	0	0	3	0	0	0	0	0	0	0	0	0	0	0	0	0	0	0	0	0
Otu01133	0	0	0	0	1	0	0	0	0	0	0	0	0	0	0	0	0	0	0	0	0	0	0	0	0	0	0	0	0	0	0	2	0	0	0	0	0	0	0	0	0	0	0	0	0	0	0	0	0
Otu01134	0	0	0	0	0	0	0	0	0	0	0	0	0	0	0	1	0	0	0	0	0	0	0	0	0	0	0	0	0	0	0	0	0	0	0	0	0	0	0	0	0	8	0	0	0	0	0	0	0
Otu01135	0	0	0	0	0	0	0	3	0	0	0	0	0	0	0	0	0	0	0	0	0	0	0	0	0	0	0	0	0	0	0	0	0	0	0	0	0	0	0	0	0	0	0	0	0	0	0	0	0
Otu01136	0	0	0	0	0	0	0	0	0	0	0	0	0	0	0	0	0	0	0	0	0	0	0	0	0	0	0	0	0	0	0	0	0	0	0	0	0	0	0	0	0	0	0	0	1	1	0	0	0
Otu01137	8	0	0	0	1	0	0	0	0	0	0	0	0	0	0	0	0	0	0	0	0	0	0	0	0	0	0	0	0	5	0	0	0	0	0	0	0	0	0	0	0	0	0	0	1	0	0	0	0
Otu01138	0	0	0	0	0	0	0	0	0	0	0	0	0	0	0	0	0	0	0	0	0	0	0	0	0	0	0	0	0	0	0	0	0	0	1	0	0	1	0	1	1	0	0	0	0	0	0	0	0
Otu01139	0	0	0	0	0	0	0	0	0	0	0	0	0	0	0	0	0	0	0	0	0	0	0	1	0	0	0	0	0	0	0	0	0	0	0	0	0	0	0	0	0	0	0	1	0	0	0	0	0
Otu01140	0	0	0	0	0	0	0	0	0	0	1	0	0	0	0	0	0	0	0	0	0	1	0	0	0	0	0	0	0	0	0	0	1	0	0	0	0	0	0	0	0	0	1	0	0	0	0	0	0
Otu01141	0	0	0	0	0	0	0	0	0	0	0	0	0	0	0	0	0	0	0	0	0	0	0	0	0	0	0	0	0	0	0	0	0	0	0	0	0	0	0	0	0	0	0	0	0	0	0	0	0
Otu01142	0	0	0	0	0	0	0	0	0	0	0	0	0	0	0	0	0	0	0	0	0	0	0	0	0	0	0	0	0	0	0	0	0	0	0	0	1	0	0	0	0	0	0	0	0	0	0	0	0
Otu01143	0	0	0	0	0	0	0	0	0	0	0	0	0	0	0	0	1	0	0	0	0	0	0	0	0	0	0	0	0	0	0	2	0	0	0	0	0	0	0	0	0	0	0	0	3	0	0	0	0
Otu01144	0	0	0	0	0	0	0	0	0	0	0	0	0	0	0	0	0	0	0	0	0	0	0	3	0	0	0	0	0	2	0	0	0	0	0	0	0	0	0	0	0	0	0	0	0	0	0	0	0
Otu01145	0	0	0	0	0	0	0	0	0	0	0	0	0	0	0	0	0	0	1	0	0	0	0	0	0	0	0	0	0	0	0	0	0	0	0	0	1	0	2	1	1	0	0	0	0	0	0	0	0
Otu01146	0	0	0	0	0	0	0	0	0	0	0	0	0	0	0	0	0	0	0	1	0	0	0	0	0	0	0	0	0	0	0	0	0	0	0	4	0	0	0	0	0	0	0	0	0	0	0	0	0
Otu01147	0	0	0	2	1	0	0	0	0	0	0	0	0	0	0	0	0	0	0	0	0	0	0	0	0	0	0	0	0	0	0	0	0	0	0	0	0	0	0	0	0	0	0	0	0	0	0	0	0
Otu01148	0	0	0	0	0	0	0	0	0	0	0	0	0	0	0	0	0	0	0	0	0	0	0	0	0	0	0	0	0	0	0	0	0	0	1	2	0	0	0	0	0	0	0	0	0	0	1	0	0
Otu01149	0	0	0	0	0	0	1	0	0	0	2	0	0	0	0	0	0	0	0	0	0	0	0	0	0	0	0	0	0	0	0	0	0	0	0	0	0	0	0	0	0	0	0	0	0	0	0	0	0
Otu01150	0	0	1	0	0	0	0	0	0	0	0	0	0	0	0	0	0	0	0	0	0	0	0	0	0	0	0	0	0	0	0	0	0	0	0	0	0	0	0	0	0	0	0	0	0	0	0	0	0
Otu01151	0	0	0	0	0	0	0	0	0	0	0	1	0	0	0	0	0	0	0	0	0	0	1	5	0	0	0	0	0	0	0	0	0	0	0	0	0	0	0	0	0	0	0	0	0	0	0	0	0
Otu01152	0	0	0	0	0	0	0	0	0	1	0	0	0	0	0	0	0	0	0	0	0	0	0	0	0	0	0	0	0	0	0	0	0	0	0	0	0	0	0	0	0	0	0	0	0	0	0	0	0
Otu01153	0	0	0	0	0	0	0	0	0	0	0	0	1	0	0	0	0	0	0	2	0	0	0	0	0	0	0	0	0	0	0	0	0	0	0	0	0	0	0	0	0	0	0	0	0	0	0	0	0
Otu01154	0	0	2	0	0	0	0	0	0	0	0	0	0	0	0	0	0	0	0	0	0	0	0	0	0	0	0	0	0	0	0	0	1	0	0	0	0	0	0	0	0	0	2	0	0	0	0	0	0
Otu01155	2	0	1	0	0	0	0	0	0	0	0	0	0	0	0	0	0	0	0	1	0	0	1	0	1	0	0	0	0	0	0	0	0	0	0	0	0	0	0	0	0	0	0	1	0	0	0	0	0
Otu01156	0	0	0	0	0	0	0	0	0	0	0	0	0	0	0	0	0	0	0	0	0	0	0	0	0	0	0	0	0	0	0	0	5	0	0	0	0	0	0	0	0	0	0	0	0	0	0	0	0
Otu01157	0	0	0	0	0	0	0	0	0	0	0	0	0	0	0	0	0	0	0	0	0	0	0	0	0	0	0	0	0	0	0	0	0	0	0	0	0	0	0	0	0	0	0	0	0	0	0	0	0
Otu01158	0	0	0	0	0	0	0	0	0	0	0	0	3	0	0	0	0	0	0	0	0	0	0	0	0	0	0	0	1	0	0	0	0	0	0	0	0	0	0	0	0	1	0	0	0	0	0	0	0
Otu01159	0	0	0	0	0	0	0	0	0	0	0	0	0	0	0	1	0	1	0	0	0	0	0	0	0	1	0	0	0	0	0	0	1	0	0	1	0	0	0	2	0	0	1	0	0	0	0	1	0
Otu01160	1	0	0	0	0	1	0	0	0	0	0	0	0	0	0	0	0	0	1	0	0	0	0	1	0	0	0	0	0	0	0	0	0	0	0	0	0	0	0	1	0	0	0	0	1	0	0	0	0
Otu01161	0	0	0	0	0	0	0	0	0	0	0	0	0	0	0	0	0	0	0	0	0	0	0	0	0	0	0	0	0	0	0	0	0	0	0	0	0	0	0	0	0	0	0	2	0	0	0	0	0
Otu01162	0	0	0	0	0	0	0	0	0	0	0	0	0	0	0	0	1	0	0	0	0	0	0	0	0	0	0	1	0	0	0	2	0	0	0	0	0	0	0	0	0	0	0	0	0	0	0	0	0
Otu01163	0	0	0	1	0	0	0	0	0	0	0	0	0	0	0	0	0	0	0	0	0	0	0	0	0	0	1	0	0	0	0	1	0	0	0	0	0	0	0	0	0	0	0	1	0	4	0	0	0
Otu01164	0	0	0	0	0	0	0	0	0	0	0	0	0	0	0	0	0	0	0	1	2	0	0	0	0	0	0	0	0	0	0	1	0	0	0	0	0	0	1	0	0	0	0	0	0	0	1	0	0
Otu01165	0	0	0	0	0	0	0	0	0	0	0	0	0	0	0	0	3	0	0	0	0	0	0	0	0	0	0	0	0	0	0	0	0	0	0	0	0	0	0	0	1	0	0	0	0	0	0	0	0
Otu01166	0	1	0	0	0	0	0	0	0	0	0	0	0	0	0	0	0	2	0	0	0	0	0	0	0	0	0	0	1	0	1	0	0	0	0	0	0	0	0	1	0	0	0	0	0	0	1	0	0
Otu01167	0	0	0	0	0	0	0	0	0	0	0	0	0	0	0	0	1	0	0	0	0	0	0	0	0	0	0	0	0	0	0	0	0	0	0	1	0	0	0	0	0	0	0	0	0	0	1	0	0
Otu01168	0	0	0	0	0	0	0	0	0	0	0	0	0	0	0	0	0	0	5	0	0	0	0	0	0	0	0	0	0	0	0	0	0	0	0	0	0	0	0	0	5	0	0	0	0	0	0	0	0
Otu01169	0	0	0	0	0	0	0	1	0	0	0	0	0	0	0	0	0	0	0	0	0	0	0	0	0	0	0	3	0	0	0	0	0	0	0	0	0	0	0	0	0	0	0	0	0	2	0	0	0
Otu01170	0	0	0	0	0	0	0	0	0	0	9	0	0	0	0	0	0	0	0	0	0	0	0	0	0	0	0	0	0	0	0	0	0	0	0	0	0	0	0	0	0	0	0	0	0	0	0	0	0
Otu01171	0	0	0	1	0	0	0	0	0	0	0	0	0	0	0	0	0	0	0	0	0	0	0	0	0	0	0	0	0	0	0	0	0	0	0	0	0	0	0	0	0	0	0	1	0	3	0	0	0
Otu01172	0	0	0	0	0	0	0	0	0	0	0	0	0	0	0	0	0	0	0	0	0	0	0	0	0	0	0	0	0	0	0	0	0	2	0	0	0	0	2	0	0	0	0	0	0	0	0	0	0
Otu01173	0	0	0	0	1	0	0	0	0	0	0	0	0	0	0	0	0	0	0	0	0	0	0	0	0	0	0	0	0	0	0	0	0	0	0	0	0	0	0	0	0	0	0	0	0	0	0	0	0
Otu01174	0	0	0	0	0	0	0	0	0	0	0	0	0	0	0	0	1	2	0	0	0	0	0	0	0	0	0	0	0	0	0	1	0	0	0	0	0	0	0	2	1	0	0	0	0	0	0	0	0
Otu01175	0	0	0	0	0	0	0	1	0	0	0	0	0	0	0	0	0	0	0	0	0	0	0	0	0	0	0	0	0	0	0	0	0	0	0	0	0	0	0	0	0	0	1	0	0	0	0	0	0
Otu01176	0	0	0	0	0	0	0	0	0	0	0	0	0	0	0	0	0	0	0	0	0	0	0	0	1	0	0	0	0	0	0	0	0	0	0	0	0	0	0	0	0	0	0	3	1	0	0	0	0
Otu01177	0	0	0	0	0	0	0	0	0	0	0	0	0	0	0	2	0	0	0	0	0	0	0	0	0	0	0	0	0	0	0	0	0	0	1	0	0	0	4	0	1	0	0	0	0	0	0	0	0
Otu01178	0	0	0	0	0	0	0	0	0	0	0	0	0	0	0	0	0	0	0	0	0	0	0	2	0	0	0	0	0	0	0	0	0	0	0	0	0	0	0	0	1	0	0	0	0	0	0	0	0
Otu01179	0	0	0	0	0	0	0	2	0	0	0	0	0	0	0	0	0	0	0	0	0	0	0	0	0	0	0	0	0	0	0	0	0	0	0	0	0	0	0	0	0	0	0	0	0	0	0	0	0
Otu01180	0	0	0	0	0	0	0	0	0	0	0	0	0	0	0	0	0	0	0	0	0	0	0	0	0	0	0	5	0	0	0	0	0	0	0	0	0	0	0	0	0	0	0	0	0	0	0	0	0
Otu01181	0	0	0	1	0	0	0	0	0	0	0	0	0	0	0	0	0	0	2	0	0	0	0	0	0	0	0	0	0	1	0	0	0	0	0	0	0	0	0	0	0	1	0	0	2	0	0	0	0
Otu01182	0	0	0	0	0	0	0	0	0	0	0	0	0	0	0	0	0	0	0	0	0	0	0	0	0	0	0	1	0	0	0	0	0	0	0	0	0	0	0	0	1	0	0	3	0	0	0	0	0
Otu01183	0	0	0	0	0	0	0	0	0	0	0	0	1	0	0	0	0	0	0	0	0	0	0	0	0	0	1	0	0	0	0	0	0	0	0	0	0	0	0	0	0	0	3	3	0	0	0	0	0
Otu01184	0	0	0	0	0	0	0	0	0	0	0	0	0	0	0	0	0	0	0	0	0	0	0	0	1	0	0	0	0	0	2	1	1	0	0	0	0	0	0	1	0	0	0	0	0	0	0	0	0
Otu01185	0	0	0	1	0	0	0	0	0	0	0	0	0	0	0	0	0	2	0	0	0	0	0	0	0	0	0	0	0	0	0	0	0	0	0	0	0	0	0	0	0	0	0	0	0	0	0	0	3
Otu01186	0	0	0	0	0	0	0	0	0	0	0	0	0	0	0	0	0	2	0	0	0	0	0	0	0	0	0	0	0	0	0	0	1	0	0	0	0	0	1	0	0	0	0	0	0	0	0	0	0
Otu01187	0	0	0	0	0	0	0	12	0	0	0	0	0	0	0	0	0	0	0	0	0	0	0	0	0	0	0	0	0	2	0	3	0	0	0	0	0	0	0	0	0	0	0	0	0	0	0	0	0
Otu01188	0	0	0	0	0	0	0	0	0	0	0	0	0	0	0	0	0	0	0	0	0	0	0	0	0	0	0	0	0	0	0	0	0	0	5	0	0	0	0	0	0	0	0	0	0	0	0	0	0
Otu01189	0	0	0	0	0	0	0	0	0	0	0	0	0	0	0	0	0	0	0	0	0	0	0	0	0	0	0	2	4	0	0	0	0	0	0	0	0	0	0	0	0	0	0	2	1	0	0	0	0
Otu01190	0	0	0	0	0	0	0	0	0	0	0	0	0	0	0	0	0	0	0	0	0	0	0	0	0	0	0	0	1	2	0	4	0	0	0	0	0	0	3	0	0	0	0	0	0	0	0	0	0
Otu01191	0	0	0	0	0	0	4	0	0	0	0	0	0	0	0	0	0	0	0	0	0	0	0	0	0	0	0	0	0	0	0	0	0	0	0	0	0	0	0	0	0	0	0	0	0	0	0	0	0
Otu01192	0	0	0	0	0	0	0	0	0	0	0	0	1	0	0	0	0	0	0	0	0	0	0	0	0	0	1	0	0	0	0	0	0	0	0	0	0	0	2	1	0	0	0	0	0	0	0	0	0
Otu01193	0	0	0	0	0	0	0	0	0	0	0	0	0	0	0	0	0	0	0	0	0	0	0	0	0	0	0	0	0	0	0	0	0	0	0	0	0	0	0	0	0	0	0	0	0	0	0	0	0
Otu01194	0	0	0	0	0	0	0	0	0	0	0	0	0	0	0	0	3	0	0	0	0	0	0	0	0	0	0	0	0	0	0	0	0	0	0	0	0	0	0	0	0	1	0	0	0	0	0	0	0
Otu01195	0	0	0	0	0	0	0	0	0	0	0	0	0	0	0	0	0	0	0	0	0	0	0	0	0	0	0	0	0	0	0	2	0	0	0	0	0	0	0	0	0	0	0	0	0	0	0	0	0
Otu01196	0	0	0	0	0	0	0	0	0	0	0	0	0	0	0	0	0	0	0	0	0	0	0	0	0	0	0	0	0	0	0	0	0	0	0	0	0	0	2	0	0	0	0	0	0	0	0	0	0
Otu01197	0	1	0	0	0	0	0	0	0	0	0	0	0	0	0	0	0	0	0	0	0	0	0	0	0	0	1	0	0	0	0	0	0	0	0	0	0	0	0	0	0	0	0	0	0	0	0	0	0
Otu01198	0	0	0	0	0	0	0	0	0	0	0	0	0	0	0	0	0	0	0	0	0	0	0	0	0	0	0	0	0	0	0	0	0	0	0	0	0	0	0	0	0	0	0	0	0	0	2	0	0
Otu01199	0	0	0	0	0	0	0	0	0	0	0	0	0	0	0	0	0	0	0	0	0	0	0	0	3	0	0	0	0	0	0	0	0	0	0	0	0	0	0	0	0	0	0	0	0	0	0	0	0
Otu01200	0	0	0	0	0	0	0	0	0	0	0	0	0	0	0	0	0	0	0	0	0	0	0	0	0	0	0	1	0	0	0	0	0	0	0	0	0	0	0	0	0	0	0	0	2	0	0	0	0
Otu01201	0	0	0	0	0	0	0	0	0	0	0	0	0	0	0	0	0	0	0	0	0	0	0	0	0	0	0	0	0	0	0	0	0	0	0	0	0	0	0	0	0	0	0	0	0	0	0	0	0
Otu01202	0	0	0	0	0	0	0	0	0	0	0	0	0	0	0	0	0	0	1	0	0	0	0	0	0	0	0	0	0	0	0	0	1	0	0	4	0	0	0	0	0	0	0	0	0	0	0	0	0
Otu01203	0	0	0	0	0	0	0	0	0	0	0	0	1	0	0	0	0	0	0	0	0	0	0	0	0	0	0	1	0	0	0	0	0	0	3	0	0	0	0	0	0	0	0	0	0	0	0	0	0
Otu01204	0	1	0	0	0	0	0	0	0	0	0	0	0	0	0	0	0	0	0	0	1	0	0	0	0	0	0	0	0	0	0	0	1	0	0	0	0	0	0	1	1	0	0	0	0	0	0	0	0
Otu01205	0	0	0	0	0	0	0	0	0	0	0	0	0	0	0	3	0	0	0	0	0	0	0	0	0	0	0	0	0	0	0	0	0	0	0	0	0	0	0	0	0	0	0	0	0	0	0	0	0
Otu01206	0	0	0	0	0	0	0	0	0	0	0	0	0	0	0	0	0	0	0	0	0	0	0	0	0	0	0	0	0	0	0	0	0	0	0	0	0	0	0	0	0	0	0	0	0	0	0	0	0
Otu01207	0	0	0	0	0	0	0	0	0	0	0	0	0	0	0	0	0	1	0	0	0	0	0	0	0	0	0	0	0	0	0	0	0	0	0	0	0	0	0	1	0	0	0	0	0	0	0	0	1
Otu01208	0	0	0	0	0	0	0	0	0	0	0	0	0	0	0	2	0	0	0	0	0	0	0	0	0	0	0	0	0	0	0	0	0	0	0	0	0	0	1	4	0	0	0	0	0	0	0	0	0
Otu01209	0	0	0	0	0	1	0	0	0	0	0	0	0	0	0	0	0	0	0	0	0	0	0	0	0	0	0	1	0	0	0	0	0	0	0	0	0	0	0	0	0	0	0	0	0	1	4	0	0
Otu01210	0	0	0	0	0	0	0	0	0	0	0	0	0	0	0	0	0	0	0	0	0	0	0	0	0	0	0	0	2	0	0	0	0	0	0	0	0	0	0	0	0	0	0	0	0	0	0	0	0
Otu01211	0	0	0	0	0	0	0	0	0	0	0	0	0	0	0	1	0	0	0	2	0	0	0	0	0	0	0	0	0	0	0	0	0	0	0	0	0	0	0	1	0	1	0	0	0	0	0	1	0
Otu01212	0	1	0	0	0	0	0	0	0	0	0	0	0	0	0	0	0	0	0	0	0	0	0	0	0	0	0	0	0	0	0	0	1	0	0	0	0	0	0	0	0	0	0	0	0	0	1	0	0
Otu01213	0	0	0	0	0	0	0	0	0	0	0	0	1	0	0	1	0	0	0	0	0	0	0	0	0	0	0	0	0	0	0	0	0	0	0	0	0	0	0	0	0	0	0	0	0	0	0	0	0
Otu01214	0	0	0	0	0	0	0	0	0	0	0	0	0	0	0	0	1	1	0	0	0	0	0	0	0	0	0	0	0	0	0	0	0	0	0	0	0	0	0	2	0	0	0	0	0	0	0	0	0
Otu01215	0	0	0	0	0	0	0	0	1	0	0	0	0	0	0	0	0	0	0	0	0	0	3	0	0	0	0	0	0	0	0	0	0	0	0	0	0	0	0	0	0	0	0	0	0	0	0	0	0
Otu01216	0	0	0	0	0	0	0	0	0	0	1	0	0	0	0	0	0	0	0	0	0	0	0	0	0	0	0	1	0	0	0	0	0	0	0	0	0	0	0	0	0	0	0	0	0	0	0	0	0
Otu01217	0	0	0	0	0	0	1	0	0	0	0	0	0	0	0	0	0	0	0	4	0	0	0	0	0	0	0	0	0	0	0	0	0	0	0	0	0	1	0	0	0	0	0	0	0	0	0	0	0
Otu01218	2	0	0	0	0	0	0	0	0	0	0	0	0	0	1	1	0	0	1	0	0	0	0	0	0	0	0	0	0	0	0	1	0	0	0	2	0	0	0	0	0	0	0	0	0	0	0	0	0
Otu01219	0	0	0	0	0	0	0	0	0	0	0	0	2	0	1	1	0	0	0	0	0	0	0	0	0	0	0	0	0	0	0	0	0	0	0	0	0	0	0	0	0	0	0	0	0	0	0	0	0
Otu01220	0	1	0	0	0	0	0	0	0	2	0	0	0	0	0	0	0	0	0	0	0	0	0	0	0	0	0	0	0	0	0	0	0	0	0	1	0	0	0	0	0	0	0	0	0	1	0	0	0
Otu01221	0	0	0	0	0	0	0	2	0	0	0	0	0	0	0	0	0	0	0	0	0	0	0	0	1	1	0	1	0	0	0	0	0	0	0	0	0	0	0	0	0	0	0	0	0	1	0	0	0
Otu01222	0	0	0	0	0	0	0	0	0	0	0	0	0	0	0	0	0	0	0	0	0	0	0	0	0	0	0	1	3	0	0	0	0	0	0	0	0	0	0	0	0	0	0	1	0	0	0	0	0
Otu01223	0	0	1	0	0	0	0	0	0	0	0	0	1	0	0	0	0	0	0	0	0	0	0	0	0	0	0	0	0	0	0	0	0	1	0	0	0	0	0	0	0	0	0	1	0	0	1	0	0
Otu01224	0	0	0	0	0	0	0	13	0	0	0	0	0	0	0	0	0	0	0	0	0	0	0	0	0	0	0	0	1	0	0	0	0	0	0	0	0	0	0	0	0	0	0	0	0	0	0	0	0
Otu01225	0	0	0	0	0	0	0	0	0	0	0	0	0	0	0	0	0	0	0	0	0	0	0	0	0	0	0	0	0	0	0	0	0	0	2	0	2	0	0	0	0	0	0	0	0	0	0	0	0
Otu01226	0	0	0	0	0	0	0	0	0	0	0	0	0	0	0	0	0	0	0	0	0	0	0	0	0	0	0	0	0	0	0	0	0	0	0	0	0	0	0	0	0	0	0	0	0	0	0	0	0
Otu01227	0	0	0	0	0	0	0	0	0	0	0	0	0	0	0	0	0	0	0	0	0	0	0	0	0	0	0	0	0	0	0	0	1	0	0	0	0	0	0	0	0	0	0	0	0	0	0	0	2
Otu01228	0	0	0	0	0	0	0	0	0	0	0	0	0	0	0	2	0	0	0	0	0	0	0	0	0	0	0	0	0	0	0	0	0	2	3	0	0	0	0	0	0	0	0	0	0	0	1	0	0
Otu01229	3	0	0	0	0	0	0	0	0	0	0	0	0	0	0	0	0	0	0	0	0	0	0	0	0	0	0	0	0	0	0	0	0	0	0	0	0	0	0	0	0	0	0	0	0	0	0	0	0
Otu01230	0	0	0	0	0	0	0	0	0	0	0	0	0	0	0	1	1	0	0	0	0	0	0	0	0	0	0	0	0	1	0	0	0	0	0	0	0	0	0	2	0	0	0	0	0	0	0	0	0
Otu01231	0	0	0	0	0	0	0	0	0	0	0	0	0	0	0	0	0	0	0	0	0	0	0	0	6	0	0	0	0	0	0	0	0	0	0	0	0	0	0	0	0	0	0	0	0	0	0	1	0
Otu01232	2	0	0	0	0	0	0	0	0	0	0	0	0	0	0	0	0	0	0	0	0	0	0	0	0	0	0	0	0	0	0	0	0	0	0	0	0	0	0	0	0	0	1	0	0	0	0	0	0
Otu01233	0	0	0	0	1	0	0	0	0	0	0	0	0	0	0	0	0	0	0	0	0	0	0	0	0	0	0	0	0	0	0	0	0	0	0	0	0	0	0	0	0	0	0	0	0	0	0	0	0
Otu01234	0	0	0	0	0	0	0	0	0	0	0	0	0	0	0	2	0	0	0	0	0	0	0	0	0	0	0	0	0	0	0	0	0	0	1	0	0	0	1	0	0	0	0	0	0	0	0	0	0
Otu01235	0	0	0	0	0	0	0	0	0	0	0	0	0	0	0	0	0	0	0	0	0	0	0	0	0	0	0	0	0	0	0	0	0	0	0	0	0	0	0	0	0	0	0	0	0	0	0	0	0
Otu01236	0	0	0	0	0	0	0	0	0	0	0	0	0	0	0	3	0	0	0	0	0	0	0	0	0	0	0	0	0	0	0	2	0	0	0	0	0	0	0	0	0	0	0	0	1	0	0	0	0
Otu01237	0	0	0	0	0	0	0	0	0	0	0	0	0	0	0	0	0	0	0	0	0	0	0	0	0	0	1	0	0	0	0	0	0	0	0	0	0	0	0	0	0	0	0	0	0	0	0	0	0
Otu01238	0	0	0	0	0	0	0	0	0	0	0	0	0	0	0	0	0	0	0	0	0	0	0	0	0	0	0	0	0	0	0	0	0	0	0	0	0	0	0	0	0	0	0	0	0	0	0	0	0
Otu01239	0	0	0	0	0	0	0	0	0	0	0	0	0	0	0	0	0	0	0	0	0	0	0	0	0	0	0	0	0	0	0	0	0	0	0	0	0	0	2	2	0	0	0	0	0	0	0	0	0
Otu01240	0	0	0	0	0	0	0	0	0	0	0	0	0	0	0	0	0	0	0	0	0	0	0	5	0	0	0	0	0	0	0	0	1	0	0	0	0	0	0	0	0	0	0	0	0	1	0	0	0
Otu01241	0	0	0	0	0	0	0	0	0	0	0	0	0	0	2	1	0	0	0	1	0	0	0	0	0	0	0	0	0	0	0	0	0	0	0	0	0	0	0	0	0	0	0	0	0	0	0	0	0
Otu01242	0	0	0	0	0	0	0	0	0	0	0	0	0	0	1	0	0	1	0	0	0	0	0	0	0	0	0	0	0	0	0	0	0	0	0	1	0	0	0	0	0	0	0	0	0	0	0	0	0
Otu01243	0	0	0	0	0	0	0	0	0	0	0	0	0	0	0	0	0	0	0	0	0	0	0	0	0	0	0	0	0	0	0	0	0	0	0	0	0	0	0	0	0	0	0	0	0	0	0	12	0
Otu01244	0	10	0	0	0	0	0	0	0	0	0	0	0	0	0	0	0	0	0	0	0	0	0	0	0	0	0	0	0	0	0	0	0	0	0	0	0	0	0	0	0	0	0	0	0	1	0	0	0
Otu01245	0	0	0	0	0	0	0	0	0	0	0	0	0	2	0	7	1	0	1	0	0	0	0	0	0	0	0	0	0	0	0	0	1	0	0	0	0	1	0	0	0	0	0	0	0	0	0	0	0
Otu01246	1	0	0	0	0	0	0	0	0	0	0	0	0	0	0	1	0	0	0	0	0	0	0	0	0	0	0	0	0	2	0	0	0	0	0	0	0	0	0	0	0	0	0	0	0	0	3	0	0
Otu01247	0	0	0	0	0	0	0	0	0	0	0	0	0	0	0	0	0	0	0	0	0	0	0	0	0	0	0	0	0	0	0	0	0	0	0	0	0	0	0	0	0	0	0	0	0	0	2	0	0
Otu01248	0	2	0	0	0	0	0	0	0	0	0	0	0	0	0	0	0	0	0	0	0	0	0	0	0	0	0	0	0	0	0	4	0	0	0	0	0	0	0	0	0	0	0	0	0	0	0	0	0
Otu01249	1	1	0	0	0	0	0	0	0	0	1	0	0	0	0	0	0	0	0	0	0	0	0	0	0	0	1	1	0	0	0	0	0	0	0	0	0	0	0	0	0	0	0	0	0	1	0	0	0
Otu01250	0	0	0	0	1	0	0	0	0	0	0	0	0	0	0	0	0	0	0	0	0	0	0	0	0	0	0	0	0	0	0	0	0	0	0	0	0	0	0	0	0	0	0	0	0	0	0	0	0
Otu01251	0	0	0	19	0	0	0	0	0	0	0	0	0	0	0	0	0	0	0	0	0	0	0	0	0	0	0	0	0	0	0	0	0	0	0	0	0	0	0	0	0	0	0	0	0	0	0	0	0
Otu01252	0	0	0	0	0	0	0	0	0	0	0	0	0	0	0	0	0	0	0	0	0	0	0	0	0	1	0	0	0	0	0	0	0	0	0	0	0	0	0	0	0	0	0	0	0	0	0	0	0
Otu01253	0	0	0	0	0	0	0	0	0	0	0	0	0	0	0	0	0	0	0	0	0	7	0	0	0	0	0	0	0	0	0	0	0	0	0	0	0	0	0	0	0	0	0	0	0	0	0	0	0
Otu01254	0	0	0	0	0	0	0	0	0	0	0	0	1	0	1	0	0	0	0	0	0	0	0	0	0	0	0	0	0	0	0	1	0	0	0	0	0	0	0	0	0	0	0	0	0	0	0	0	0
Otu01255	0	0	0	4	0	0	0	0	0	0	0	0	0	0	0	0	0	0	0	16	0	0	0	0	0	0	0	0	0	0	0	0	0	0	0	0	0	1	0	0	0	0	0	0	0	0	0	0	0
Otu01256	0	0	1	0	0	0	0	0	0	0	0	0	0	0	4	0	0	0	0	0	10	0	0	0	0	0	0	0	0	0	0	0	0	0	0	0	0	0	0	0	0	0	0	0	0	0	0	0	0
Otu01257	0	0	0	0	0	0	0	0	0	0	0	0	0	0	0	0	0	0	0	0	0	0	0	0	1	0	0	0	0	0	0	0	0	0	0	0	0	0	0	0	0	0	0	0	0	0	0	0	0
Otu01258	0	0	0	0	0	0	0	1	0	0	0	0	0	0	0	0	0	0	0	0	0	0	0	0	0	0	0	0	1	0	0	0	0	0	0	0	0	0	0	0	0	0	0	0	0	0	0	0	0
Otu01259	0	0	0	0	0	5	0	2	0	0	0	0	0	0	0	0	0	0	0	0	0	0	0	0	0	0	0	1	0	0	0	0	0	0	0	0	0	0	0	0	0	0	0	0	0	0	0	0	0
Otu01260	0	0	0	5	0	0	0	0	0	0	0	0	0	0	0	0	0	0	0	0	0	0	0	0	0	0	0	0	0	0	0	0	0	0	0	0	0	0	0	0	0	0	0	0	0	0	0	0	0
Otu01261	0	0	0	0	0	5	0	0	0	0	0	0	0	0	0	0	0	0	0	0	0	0	0	0	0	0	0	0	0	0	0	0	0	0	0	0	0	0	0	0	0	0	0	0	0	0	1	0	1
Otu01262	0	0	0	0	0	0	0	0	0	0	0	0	0	0	0	0	0	0	0	0	0	0	1	0	0	0	0	0	0	0	0	2	0	0	0	0	0	0	0	0	0	0	0	0	2	0	0	0	0
Otu01263	0	0	0	0	0	1	0	0	0	0	0	0	0	0	0	0	0	0	0	0	0	0	0	0	0	0	0	0	0	0	0	0	0	0	0	0	0	0	0	0	0	0	0	0	2	0	0	0	0
Otu01264	0	0	0	0	0	0	0	0	0	0	0	0	0	2	0	0	0	1	0	0	0	0	0	0	0	0	0	0	0	0	0	0	0	0	0	0	0	0	0	0	0	0	0	0	0	0	0	0	0
Otu01265	0	0	0	0	0	0	0	0	0	0	0	0	0	0	0	0	0	0	0	0	0	0	0	0	0	0	0	0	0	0	0	0	0	0	0	0	0	0	0	0	0	0	0	0	0	0	0	0	0
Otu01266	0	0	0	0	0	0	0	0	0	0	0	0	0	0	0	0	0	0	0	0	0	0	0	0	0	0	3	0	0	0	0	0	0	0	0	0	0	0	0	0	0	0	0	0	0	0	0	0	0
Otu01267	0	0	0	0	0	0	0	0	0	0	0	0	0	0	0	0	0	0	0	0	0	0	0	0	0	0	0	0	0	0	0	0	0	0	0	3	0	0	0	0	0	0	0	0	0	0	0	0	0
Otu01268	0	0	0	0	0	0	0	0	0	0	0	0	0	0	0	0	0	0	0	0	0	0	0	0	0	0	0	0	0	2	0	0	0	0	0	0	0	0	0	0	0	0	0	0	0	0	0	0	0
Otu01269	0	0	0	0	0	0	0	0	0	0	0	1	0	0	0	0	0	0	0	0	0	0	0	0	0	0	0	0	0	2	1	0	0	0	0	0	0	0	0	0	0	0	0	0	0	0	0	0	0
Otu01270	0	0	0	0	0	0	0	0	0	0	0	0	0	0	1	0	0	0	0	0	0	0	0	0	0	0	0	0	0	0	0	0	0	0	0	1	0	0	0	0	0	0	0	0	0	0	1	0	0
Otu01271	0	0	0	0	0	0	0	0	0	0	0	0	0	0	0	0	0	1	0	0	0	0	0	0	3	0	0	0	0	0	0	1	0	0	0	0	0	0	0	0	0	0	0	0	0	0	0	0	0
Otu01272	0	0	0	0	0	0	0	0	0	0	0	0	0	0	0	1	0	0	0	0	0	0	0	0	0	0	0	0	0	0	0	0	0	0	0	0	1	0	1	3	0	0	0	0	0	0	0	0	0
Otu01273	0	0	0	0	0	0	0	0	0	0	0	0	0	0	0	0	1	3	0	0	0	0	0	0	0	0	0	0	0	0	0	0	0	0	0	0	0	0	0	0	0	0	0	0	0	0	0	0	0
Otu01274	0	0	0	0	0	0	0	0	0	0	0	0	0	0	0	0	0	0	0	0	0	0	0	0	0	0	0	0	0	0	0	0	0	0	0	0	0	0	0	0	0	0	0	0	0	0	2	0	0
Otu01275	0	0	4	0	0	0	0	0	0	0	0	0	0	0	0	0	0	0	0	0	0	0	0	0	0	0	0	0	0	0	0	0	0	0	0	0	0	0	0	0	0	0	0	0	0	0	0	0	0
Otu01276	0	0	0	0	0	0	0	0	0	0	0	0	0	0	0	0	0	0	0	0	0	0	0	0	0	0	0	0	0	0	0	0	0	0	0	0	0	0	0	0	0	0	11	0	0	0	0	0	0
Otu01277	0	0	0	0	1	0	0	0	0	0	0	0	0	0	0	0	0	0	0	0	0	0	0	0	0	0	0	0	0	0	0	0	0	0	0	0	0	0	0	0	0	0	1	0	0	0	0	0	0
Otu01278	0	0	0	0	0	0	0	0	0	0	0	0	2	0	0	0	0	0	0	0	0	0	0	0	0	0	0	0	0	0	0	0	1	1	0	0	0	0	0	1	0	0	0	0	0	0	0	0	0
Otu01279	0	0	0	1	0	2	0	0	0	0	0	0	0	0	0	0	0	0	0	0	0	0	0	0	0	0	0	0	0	0	0	0	0	0	0	0	0	0	0	0	0	0	0	4	0	0	0	0	0
Otu01280	0	0	1	0	0	0	0	0	0	0	0	0	0	0	0	0	0	0	0	0	0	0	0	0	0	0	0	0	0	0	0	0	0	0	0	0	0	0	0	0	0	0	0	2	0	1	0	0	0
Otu01281	0	0	0	0	0	0	0	0	0	0	0	0	0	0	0	0	0	0	0	0	0	1	0	0	0	0	0	0	0	0	0	0	0	0	0	0	0	0	0	0	0	0	0	0	0	0	0	0	0
Otu01282	0	0	0	0	0	0	0	0	0	0	0	0	0	0	0	0	0	0	0	0	0	0	0	0	0	0	0	0	0	0	0	0	0	0	0	0	0	0	0	0	0	0	0	0	0	0	0	0	0
Otu01283	0	0	1	0	0	0	0	0	0	0	0	0	0	0	0	0	1	0	0	0	0	0	0	0	0	0	0	0	0	0	0	0	0	0	0	0	0	0	0	0	0	0	0	1	0	2	0	0	0
Otu01284	0	0	0	0	0	0	0	0	0	0	0	0	0	0	0	0	0	0	0	0	0	0	0	0	0	0	0	0	0	0	0	0	0	0	2	1	0	0	0	0	2	1	0	0	0	0	0	0	0
Otu01285	0	0	0	0	0	0	0	0	0	0	0	0	1	0	0	0	1	0	0	0	0	0	0	0	0	0	0	0	0	0	0	0	0	0	0	0	0	0	0	0	0	0	0	0	1	0	0	0	0
Otu01286	0	0	0	0	0	0	0	0	0	0	0	0	0	0	3	0	0	0	0	0	0	0	0	0	0	0	0	0	1	0	0	0	0	0	0	0	0	0	0	0	0	0	0	0	0	0	0	0	0
Otu01287	0	1	0	0	0	0	0	0	0	0	0	0	0	0	0	0	0	0	0	0	0	0	0	2	0	0	0	0	0	0	0	0	0	0	0	0	0	0	0	0	0	0	0	0	0	0	0	0	0
Otu01288	0	0	1	0	0	0	0	0	0	0	0	0	0	0	0	0	0	0	0	0	0	2	0	0	0	0	0	0	0	1	0	0	0	0	0	1	0	0	0	0	0	0	0	0	0	0	0	0	0
Otu01289	0	0	1	0	0	0	0	0	0	0	0	0	0	0	0	0	0	0	0	0	0	0	0	1	0	0	1	0	0	0	0	0	0	0	0	0	0	0	0	0	0	0	0	0	0	0	1	0	0
Otu01290	0	0	0	0	0	0	0	0	0	0	0	0	0	0	0	0	0	0	0	0	0	0	1	0	0	0	0	0	0	0	0	0	0	0	0	0	0	0	0	0	0	0	0	0	2	0	0	0	0
Otu01291	0	0	0	2	0	0	0	0	0	0	0	0	0	0	0	0	0	0	0	0	0	0	0	0	0	0	0	0	0	0	0	0	0	0	0	0	0	0	0	0	0	0	0	0	4	0	0	0	0
Otu01292	0	0	0	0	0	1	0	0	0	0	0	0	0	0	0	0	0	0	0	0	0	0	0	0	0	0	0	0	0	0	0	0	0	0	0	0	0	0	0	0	0	0	0	0	0	0	0	0	0
Otu01293	0	0	0	0	0	0	0	0	0	0	0	0	1	0	0	0	0	0	0	0	0	0	0	0	0	0	0	0	0	0	1	0	0	0	0	0	0	1	0	0	0	0	0	0	0	0	0	0	0
Otu01294	0	0	1	0	1	0	0	0	0	0	0	0	0	0	0	0	0	0	0	0	0	2	0	0	0	0	0	0	0	1	0	0	0	0	0	0	0	0	0	0	0	0	0	2	0	0	0	0	0
Otu01295	0	0	0	0	0	0	3	0	0	0	0	0	0	0	0	0	0	0	0	2	0	0	0	0	0	0	0	0	0	0	0	0	0	0	0	0	0	0	0	0	0	0	0	0	0	0	0	0	0
Otu01296	0	0	0	0	0	0	0	0	0	0	0	0	1	0	0	0	0	0	0	0	0	0	0	0	0	0	0	0	0	0	0	0	0	0	0	0	0	1	0	0	0	0	0	0	0	0	0	0	0
Otu01297	0	0	0	2	0	0	0	0	0	0	0	0	0	0	0	0	1	0	0	0	0	0	0	2	0	0	0	0	0	0	0	0	0	0	0	0	0	0	0	0	0	0	0	1	0	0	0	0	0
Otu01298	0	0	0	0	0	0	0	0	0	0	0	0	0	1	1	0	2	2	0	0	0	0	0	0	0	0	0	0	0	0	0	0	0	0	1	2	0	0	0	0	0	0	0	0	0	0	0	0	0
Otu01299	0	0	0	0	0	0	0	0	0	0	0	0	0	0	0	0	0	0	0	0	0	0	0	0	0	0	0	0	0	0	0	0	0	0	0	0	0	0	0	0	0	0	0	1	0	0	0	0	0
Otu01300	0	0	0	0	0	0	0	0	0	0	3	0	0	0	0	0	0	0	0	0	0	0	2	0	0	0	0	0	0	0	0	0	0	0	0	0	0	0	0	0	0	0	0	0	0	0	0	0	0
Otu01301	0	0	0	0	0	0	0	0	0	0	1	0	0	0	0	0	0	0	0	0	0	0	0	0	0	0	0	0	1	1	0	0	0	0	0	0	0	0	0	0	0	0	0	0	0	0	0	0	0
Otu01302	15	0	0	0	0	0	0	0	0	0	0	0	0	0	0	0	0	0	0	0	0	0	0	0	0	0	0	0	0	0	0	0	0	0	0	0	0	0	0	0	0	0	0	0	0	0	0	0	0
Otu01303	0	0	0	0	0	1	0	3	0	0	0	0	0	0	0	0	1	0	0	0	0	0	0	0	0	0	0	0	0	0	0	0	0	0	0	0	0	0	0	0	0	0	1	1	0	0	0	0	0
Otu01304	0	0	0	0	0	0	0	0	0	0	0	0	0	2	3	0	0	0	0	0	0	0	0	0	0	0	0	0	0	0	0	0	0	0	0	0	0	0	0	0	0	0	0	0	0	0	0	0	0
Otu01305	0	2	0	0	0	3	0	0	0	0	0	2	0	0	0	0	0	0	0	0	0	0	0	0	0	0	0	0	0	0	0	0	0	0	0	0	0	0	0	0	0	0	0	1	0	0	0	0	0
Otu01306	0	0	0	0	1	0	0	0	0	0	0	0	0	0	0	0	0	0	0	0	0	0	0	0	0	0	0	0	0	0	0	0	0	0	0	0	0	0	0	0	0	0	0	0	0	7	0	0	0
Otu01307	0	0	0	0	0	0	0	0	0	0	0	0	0	0	0	0	0	0	0	0	0	0	0	0	0	0	0	0	0	0	0	0	0	0	0	0	0	0	0	0	0	0	0	0	4	0	0	0	0
Otu01308	0	0	0	0	0	0	0	0	0	0	0	0	0	0	3	0	0	0	0	0	0	0	0	0	0	0	0	0	0	0	0	0	0	0	0	0	0	0	1	0	0	0	0	0	0	0	0	0	0
Otu01309	0	0	0	0	0	0	0	0	0	0	0	0	0	0	0	0	0	0	0	0	0	0	0	0	0	0	0	0	0	0	0	0	0	0	0	0	0	0	0	0	0	0	0	0	0	0	0	0	0
Otu01310	0	0	0	0	0	0	0	0	0	0	0	0	1	0	0	0	0	0	0	0	0	0	0	1	0	0	0	0	0	0	0	0	0	0	0	0	0	0	0	0	6	0	0	0	0	0	0	0	0
Otu01311	0	0	0	0	0	0	0	0	0	0	0	0	0	1	0	0	0	0	0	0	0	0	0	0	0	0	0	0	0	0	0	0	0	0	0	0	0	0	4	1	0	0	0	0	0	0	0	0	0
Otu01312	0	0	0	0	0	1	0	0	0	0	0	0	0	0	0	0	0	0	0	0	0	0	0	0	0	0	0	0	0	0	0	0	0	0	0	2	0	0	0	0	0	0	0	0	0	0	0	0	0
Otu01313	0	0	0	0	0	0	0	0	0	0	0	0	0	0	0	0	0	0	0	0	0	0	0	0	0	0	0	0	0	0	0	2	0	0	0	0	0	0	0	1	0	0	0	0	0	0	0	0	0
Otu01314	0	0	0	0	0	0	0	0	0	0	0	3	0	0	0	0	0	0	0	0	0	0	0	0	0	0	0	0	0	0	0	0	0	0	0	0	0	0	0	0	0	0	0	0	0	0	0	0	0
Otu01315	0	0	0	0	0	0	0	0	0	0	0	0	0	0	0	0	0	0	0	0	0	0	1	0	0	0	0	0	0	0	0	0	0	0	0	0	0	0	0	0	0	0	0	0	0	0	0	0	0
Otu01316	0	0	0	0	0	0	0	0	0	0	0	0	0	0	0	0	0	0	0	0	0	0	0	0	0	0	0	0	0	0	0	0	0	0	0	0	0	0	0	0	0	0	0	0	0	0	0	0	0
Otu01317	0	0	0	0	0	0	0	0	0	0	0	0	0	0	0	0	0	0	0	0	0	0	0	0	0	0	0	0	0	0	0	0	0	0	0	0	0	0	0	0	0	0	0	2	0	0	0	0	0
Otu01318	0	0	0	0	0	0	0	0	0	2	0	0	0	0	0	0	0	0	0	0	0	0	0	0	0	0	0	0	0	0	0	0	0	0	0	0	0	0	0	0	0	0	0	0	0	0	1	0	0
Otu01319	0	0	0	0	0	0	0	0	0	0	0	0	0	0	0	0	0	0	0	0	0	0	0	0	0	0	0	0	0	0	0	0	3	0	0	0	0	0	0	0	0	0	0	0	1	0	0	0	0
Otu01320	0	0	0	0	2	0	0	0	0	0	0	0	0	0	0	0	0	0	0	0	0	0	0	0	0	0	0	0	0	0	0	0	0	0	0	0	0	0	0	0	0	0	0	0	0	0	0	0	0
Otu01321	0	0	0	0	0	0	0	0	0	0	0	0	0	0	0	0	0	0	0	0	0	0	0	0	0	0	0	0	0	0	0	0	0	0	0	0	0	0	0	0	0	0	0	0	0	0	0	0	0
Otu01322	0	0	0	0	0	0	0	0	0	0	0	0	0	0	0	0	5	0	0	0	0	0	0	0	0	0	0	0	0	0	0	0	0	0	0	0	0	0	0	2	0	0	0	0	0	0	0	0	0
Otu01323	0	0	0	0	0	0	0	0	0	0	0	0	0	0	1	0	0	0	0	0	2	0	0	0	0	0	0	0	0	0	0	0	0	0	1	1	0	0	0	1	0	0	0	0	0	0	0	0	0
Otu01324	0	0	0	0	0	0	0	0	0	0	0	0	0	0	0	0	0	0	0	0	0	0	0	0	6	0	0	1	0	0	0	0	0	0	0	0	1	0	0	0	0	0	0	0	0	0	0	0	0
Otu01325	1	0	0	0	1	0	0	0	0	0	0	0	0	0	0	0	0	0	0	0	0	0	0	0	0	0	0	0	0	0	0	0	0	0	0	0	0	0	1	1	0	0	0	0	0	0	0	0	0
Otu01326	2	1	0	0	0	0	0	0	0	0	0	0	0	0	0	0	0	0	0	0	0	0	0	0	0	0	0	2	0	0	0	0	0	0	0	0	0	0	0	2	0	0	0	0	0	1	0	0	0
Otu01327	0	0	0	0	0	0	0	0	0	0	0	0	0	0	0	0	1	0	0	0	0	1	0	0	0	0	0	0	1	0	0	0	0	0	0	0	0	0	0	0	0	0	0	0	0	0	0	0	0
Otu01328	0	0	0	0	0	0	0	2	0	0	0	0	0	0	0	0	0	0	0	0	0	0	0	0	0	0	0	0	0	0	0	0	0	0	0	0	0	0	0	0	0	0	2	0	0	0	0	0	0
Otu01329	0	0	0	0	0	0	0	0	0	0	0	0	2	1	0	1	0	0	0	0	0	0	0	0	0	0	0	0	0	0	0	0	0	0	0	0	0	1	0	0	0	0	0	0	1	0	0	0	0
Otu01330	0	0	0	0	0	0	0	0	0	0	0	0	0	0	0	0	0	0	2	0	0	0	0	0	0	0	0	0	0	3	0	0	1	0	0	0	0	0	1	0	0	0	1	0	0	0	0	0	0
Otu01331	0	0	0	0	0	0	0	2	0	0	0	0	0	0	0	0	0	0	0	0	0	1	0	0	0	0	0	0	0	1	0	0	0	0	0	0	0	0	0	0	0	0	0	0	0	0	0	0	0
Otu01332	0	0	0	0	0	0	0	0	0	0	0	0	0	0	0	0	0	1	0	0	1	0	0	0	0	0	0	0	0	0	0	0	0	1	0	0	0	0	0	0	0	0	0	0	0	0	0	0	0
Otu01333	0	0	0	0	0	0	0	0	0	0	0	0	0	0	1	0	0	0	0	0	0	0	0	0	0	0	0	0	0	0	1	0	0	0	0	0	0	0	0	0	0	0	0	0	0	0	0	0	0
Otu01334	0	0	0	0	0	0	0	0	0	0	0	0	0	0	0	0	0	0	0	0	0	0	0	0	3	0	0	0	0	0	0	0	0	0	0	0	0	0	0	0	0	0	0	0	0	0	0	0	0
Otu01335	0	0	0	0	0	0	0	0	0	0	0	0	0	1	0	0	0	0	0	0	0	1	0	0	0	0	0	0	0	0	0	0	0	0	0	0	0	0	0	0	0	2	0	0	0	0	0	0	0
Otu01336	0	0	0	0	0	0	0	0	0	0	0	0	0	0	0	0	0	0	0	2	0	0	0	0	0	0	0	0	0	0	0	0	0	0	0	0	0	0	0	0	0	0	0	0	0	0	0	0	0
Otu01337	0	0	0	0	0	0	0	0	0	0	0	0	0	0	0	0	0	0	0	0	0	0	0	0	0	0	0	0	0	0	0	1	0	0	0	0	0	0	0	0	0	0	0	0	0	0	0	0	0
Otu01338	0	0	0	0	0	0	0	0	0	0	0	0	1	0	0	0	0	0	0	0	0	0	0	0	0	0	0	0	0	0	0	0	0	0	0	0	2	1	0	0	0	0	0	1	0	0	0	0	0
Otu01339	0	0	2	0	0	0	0	0	0	0	0	0	0	0	0	0	0	0	0	0	0	0	0	0	0	0	0	0	0	0	0	0	0	0	0	0	0	0	0	0	0	0	0	2	0	0	0	0	0
Otu01340	0	0	0	0	0	0	0	0	0	0	0	0	0	2	0	0	0	0	0	0	0	0	0	0	0	0	0	0	0	0	0	0	0	1	0	0	0	0	0	2	0	2	0	0	0	0	0	0	0
Otu01341	0	0	0	0	0	0	0	0	0	0	0	0	0	0	0	0	0	0	0	0	0	0	0	0	0	0	0	0	0	0	0	0	0	0	0	0	0	0	0	0	0	0	0	0	0	0	0	0	0
Otu01342	0	0	0	0	0	0	0	0	0	0	0	0	0	0	1	4	0	0	0	1	0	0	0	0	0	0	0	0	0	0	0	0	0	0	0	0	0	0	0	2	0	0	0	0	0	0	0	0	0
Otu01343	0	0	0	0	0	0	0	0	0	0	0	0	2	0	0	0	0	0	2	0	0	0	0	0	0	0	0	0	0	0	0	0	0	1	0	0	0	2	0	0	0	1	0	0	0	0	0	0	0
Otu01344	0	0	0	0	0	0	0	0	0	0	0	0	0	0	0	0	0	0	0	26	0	0	0	0	0	0	0	0	0	0	0	0	0	0	0	0	0	0	0	0	1	0	0	0	0	0	0	0	0
Otu01345	0	0	0	0	0	0	0	0	0	0	0	0	0	0	0	0	0	0	0	0	0	0	0	0	0	0	0	0	0	0	0	0	0	0	0	0	0	0	0	0	0	0	0	0	0	0	0	0	0
Otu01346	0	0	1	0	0	0	0	0	0	0	0	0	0	0	0	0	0	1	0	0	0	0	0	0	0	0	0	0	0	0	0	0	1	0	0	0	0	0	0	0	0	1	0	0	0	0	0	0	0
Otu01347	0	0	0	0	0	0	0	0	0	0	0	0	0	0	0	0	0	0	0	0	0	0	0	0	0	0	0	0	0	0	0	0	1	0	0	0	0	0	0	0	0	2	0	0	0	0	0	0	0
Otu01348	0	0	0	0	0	0	0	0	0	0	0	0	1	0	0	0	1	0	0	0	0	0	0	0	0	0	0	0	0	0	0	0	0	0	0	0	0	1	1	0	0	0	0	0	0	0	0	0	0
Otu01349	0	0	0	0	0	0	0	0	0	0	0	0	0	0	0	0	0	0	0	0	0	0	0	0	0	0	0	0	0	0	0	0	0	0	0	0	0	0	0	0	0	0	0	0	0	0	0	0	0
Otu01350	0	0	0	0	0	0	0	0	0	0	0	0	0	0	0	0	0	0	0	0	0	0	0	0	1	0	0	0	0	0	0	0	0	0	0	0	0	0	0	0	0	0	0	0	0	0	0	0	0
Otu01351	0	0	0	0	1	0	0	0	0	0	0	0	0	0	0	0	1	0	0	0	0	0	0	0	0	0	0	0	0	0	0	0	0	0	0	0	0	0	0	0	0	0	0	0	0	0	0	0	0
Otu01352	0	0	0	0	0	0	0	0	0	0	0	0	0	0	0	0	0	0	0	0	0	0	0	0	0	0	0	0	0	0	0	0	0	0	0	0	0	0	0	0	0	0	0	0	0	0	0	5	0
Otu01353	0	0	0	0	0	0	0	0	0	0	2	0	0	0	0	0	0	0	0	0	0	0	0	0	0	0	0	0	0	0	3	0	0	0	0	0	0	0	0	0	0	0	0	0	0	0	1	0	0
Otu01354	0	0	0	0	0	0	0	0	0	0	0	0	2	0	0	0	0	0	1	1	0	0	0	0	0	0	0	0	0	0	0	0	0	0	0	0	0	0	0	0	0	0	0	0	0	0	0	0	0
Otu01355	0	0	1	0	0	0	0	0	0	0	0	0	0	0	0	0	0	0	0	0	0	0	0	0	1	0	0	0	0	0	0	0	0	0	0	0	0	0	0	0	0	0	0	3	0	0	0	0	0
Otu01356	0	0	2	0	0	0	0	0	0	0	0	0	0	0	0	0	0	0	0	0	0	0	0	0	1	0	0	0	0	0	0	0	0	0	0	0	0	0	0	0	0	1	0	0	0	1	0	0	1
Otu01357	0	0	0	0	0	0	0	0	0	0	0	0	0	0	0	0	0	0	0	0	0	0	0	0	0	0	0	0	0	0	0	0	0	0	0	0	0	0	4	0	0	0	0	0	0	0	0	0	0
Otu01358	0	0	0	3	0	0	0	0	0	0	0	0	0	0	0	0	0	0	0	0	0	0	0	0	0	0	1	0	1	0	0	0	0	0	0	0	0	0	0	0	0	0	0	0	0	0	0	0	0
Otu01359	0	0	0	0	0	0	0	0	0	0	0	0	0	0	0	0	0	0	0	0	0	0	0	0	0	0	0	0	0	0	0	0	0	0	0	0	0	0	0	0	0	0	0	0	0	0	0	0	0
Otu01360	0	0	0	0	0	0	0	0	0	0	0	0	0	0	0	0	0	0	0	0	0	0	0	0	0	0	0	0	0	0	0	0	0	0	0	0	0	0	5	0	0	0	0	0	0	0	0	0	0
Otu01361	0	0	0	0	0	0	0	0	0	0	0	0	0	0	0	0	0	0	0	0	0	0	0	0	0	0	0	0	0	0	0	0	0	0	0	0	0	0	0	0	0	0	0	0	0	0	0	0	0
Otu01362	0	0	0	0	0	0	0	0	0	0	0	0	0	0	0	0	0	0	0	0	0	0	0	2	0	0	0	2	0	0	1	0	0	0	0	0	0	0	0	0	0	0	0	0	0	1	0	0	0
Otu01363	0	0	0	0	0	0	0	0	0	0	0	0	0	0	0	0	0	2	0	0	0	0	0	0	0	0	0	0	0	0	0	0	0	0	0	0	0	0	0	0	1	0	0	0	0	0	0	0	0
Otu01364	0	0	0	0	0	0	0	0	0	0	0	0	1	0	0	1	1	0	0	0	0	0	0	0	0	0	0	0	0	0	0	0	0	0	1	0	0	0	0	0	2	0	0	0	0	0	0	0	0
Otu01365	0	0	0	0	0	0	0	0	0	0	0	0	0	0	0	0	0	0	0	0	0	0	1	0	0	0	0	0	0	0	0	0	0	0	0	0	0	0	0	0	0	0	0	0	0	0	0	0	0
Otu01366	0	0	0	0	2	0	0	0	0	0	0	0	0	0	0	0	0	0	0	0	0	0	0	0	0	0	0	1	0	0	0	0	0	0	0	0	0	0	0	0	0	0	0	0	0	0	0	0	0
Otu01367	0	0	0	0	0	0	0	0	0	0	0	0	0	0	0	0	0	0	0	0	0	1	0	0	0	0	0	0	0	0	0	0	0	0	0	0	0	0	0	0	0	0	0	0	0	0	0	0	0
Otu01368	0	0	0	0	0	0	0	0	0	0	0	0	3	0	0	0	0	1	0	0	0	0	0	0	0	0	0	0	0	0	0	0	0	0	0	0	0	0	0	0	0	1	0	0	0	0	0	0	0
Otu01369	0	0	0	0	0	1	0	0	0	0	0	0	0	0	0	0	0	0	0	0	0	0	0	0	0	0	0	0	0	0	0	0	1	0	0	0	0	0	0	0	0	0	0	0	0	0	0	0	0
Otu01370	0	0	0	0	0	0	0	0	0	0	0	0	0	0	0	0	4	0	0	0	0	0	0	0	0	0	0	0	0	0	0	0	0	0	0	0	0	0	0	0	0	0	0	0	0	0	0	0	0
Otu01371	0	0	0	0	0	0	0	0	0	1	0	0	0	0	0	0	0	0	0	0	0	2	0	1	0	0	0	0	0	0	0	0	0	0	0	0	0	0	0	0	0	0	0	0	0	0	0	1	0
Otu01372	0	0	0	0	0	0	0	1	0	0	0	0	0	0	0	0	0	0	0	0	0	0	0	0	0	0	0	0	0	0	0	0	0	0	0	0	0	0	0	0	0	0	0	0	0	0	0	0	0
Otu01373	0	0	0	0	0	0	0	0	0	0	0	0	0	0	0	2	0	0	0	0	0	0	0	0	0	0	0	0	0	0	0	0	0	0	0	0	0	0	0	0	0	0	0	0	0	0	0	0	0
Otu01374	0	0	0	0	0	0	0	0	0	0	0	0	0	0	0	0	0	1	0	0	0	0	0	1	0	0	0	0	0	0	0	0	0	0	0	0	0	0	0	0	0	0	0	0	0	0	0	0	1
Otu01375	0	0	0	0	0	0	0	0	0	0	0	0	0	0	0	0	0	0	0	0	0	0	0	0	0	0	0	0	0	0	0	0	0	0	0	0	0	0	0	0	0	0	0	0	4	0	0	0	0
Otu01376	0	0	0	0	0	0	0	0	0	0	0	0	1	0	0	0	0	0	0	0	0	0	0	0	0	0	0	0	0	0	0	0	0	0	0	0	0	2	0	4	0	0	0	0	0	0	0	0	0
Otu01377	0	0	0	0	0	0	0	0	0	0	0	0	0	0	0	0	0	0	0	0	0	0	0	0	0	0	0	0	0	0	0	0	0	0	0	0	0	0	0	0	0	0	0	0	0	0	0	0	0
Otu01378	0	0	0	0	0	0	0	0	0	0	1	0	0	0	0	0	0	0	0	0	0	0	0	0	0	0	0	0	0	0	0	0	0	0	0	0	0	0	0	0	1	0	0	0	0	0	0	0	0
Otu01379	0	0	0	0	0	0	0	0	0	2	0	0	0	0	0	0	0	0	0	0	0	0	0	0	0	1	0	0	0	0	0	0	0	0	0	0	0	0	0	0	0	0	0	0	0	0	0	0	0
Otu01380	0	0	0	0	0	0	0	0	0	0	0	0	4	0	0	0	0	0	0	0	0	0	0	0	0	0	0	0	0	0	0	0	0	0	0	0	0	0	0	0	0	0	0	0	0	0	0	0	0
Otu01381	0	0	0	0	0	0	0	0	0	0	0	0	0	0	0	0	0	0	0	0	0	0	0	0	0	0	0	0	0	0	0	0	0	0	0	0	0	0	0	0	0	0	0	0	0	0	0	0	0
Otu01382	11	0	0	0	0	0	0	0	0	0	0	0	0	0	0	0	0	0	0	0	0	0	0	0	0	0	0	0	0	0	0	0	0	0	0	0	0	0	0	0	0	0	0	0	0	0	0	0	0
Otu01383	0	0	0	0	0	0	0	0	0	0	0	0	0	0	0	0	0	1	0	0	0	0	0	0	0	0	0	0	0	0	0	0	0	0	0	0	0	0	0	0	0	0	0	0	0	0	0	0	0
Otu01384	0	0	0	0	0	0	0	0	0	0	0	0	1	0	0	0	0	0	0	0	0	0	0	0	0	0	0	0	0	0	0	0	0	0	0	0	0	0	0	0	0	0	0	2	0	0	0	0	0
Otu01385	0	0	0	0	0	0	0	0	0	0	0	0	0	0	0	0	0	0	0	0	0	0	0	0	0	0	0	0	0	0	2	0	0	0	0	0	0	0	0	0	0	0	0	0	1	0	0	0	0
Otu01386	0	0	0	0	0	0	0	0	0	0	0	0	0	0	0	0	0	0	0	0	0	0	0	0	0	0	0	0	0	0	0	0	0	0	0	0	0	0	0	0	0	0	0	0	0	0	0	0	0
Otu01387	0	0	0	0	0	0	0	0	0	0	0	0	0	0	1	2	1	0	0	0	0	0	0	0	0	0	0	0	0	0	0	0	0	0	2	0	0	0	0	0	0	0	0	0	0	0	0	0	0
Otu01388	0	0	0	0	0	0	0	0	0	0	0	0	0	0	0	0	0	2	0	0	0	0	0	0	0	0	0	0	0	0	0	0	0	0	0	0	0	0	0	0	0	0	0	0	0	0	0	0	0
Otu01389	0	0	0	0	0	0	0	0	0	0	0	0	0	0	0	0	0	0	0	0	0	0	0	0	0	0	0	0	0	0	0	0	0	0	0	0	0	0	0	0	0	0	0	0	3	0	0	0	0
Otu01390	0	0	0	0	0	0	0	0	0	0	0	0	0	0	0	0	0	0	0	0	0	3	2	0	0	0	0	0	0	0	3	0	0	0	0	0	0	0	0	0	0	0	0	0	0	0	0	0	0
Otu01391	0	1	0	0	3	0	0	0	0	0	0	0	0	0	0	0	0	0	0	0	0	0	0	0	0	0	0	0	0	0	0	0	0	0	0	0	0	0	0	0	0	0	0	0	0	0	0	0	0
Otu01392	0	0	0	0	0	0	0	0	0	0	0	0	0	0	0	0	0	0	0	0	0	0	0	0	0	0	0	0	0	0	0	0	0	0	0	0	0	0	0	0	0	0	0	0	0	0	0	0	0
Otu01393	0	0	0	0	0	0	0	0	0	0	0	0	0	1	0	0	0	1	0	0	0	0	0	0	0	0	0	0	0	0	0	0	0	0	0	1	0	0	0	0	0	0	0	0	0	0	0	0	0
Otu01394	0	0	0	2	0	0	0	0	0	5	0	0	0	0	0	0	0	0	0	0	0	0	0	1	0	0	0	0	0	0	0	0	0	0	0	0	0	0	0	0	0	0	1	0	0	0	0	0	0
Otu01395	0	0	0	0	0	0	0	0	0	0	0	0	0	0	0	0	0	0	0	0	0	0	0	0	0	0	0	0	0	0	0	0	0	0	0	0	0	0	0	0	0	0	0	2	0	0	3	0	0
Otu01396	0	0	0	0	0	0	0	0	0	0	0	2	0	0	0	0	0	0	0	0	0	1	0	0	0	0	0	0	0	0	0	0	0	0	0	0	0	0	0	0	0	0	0	0	0	0	0	0	1
Otu01397	0	0	0	0	0	0	0	0	0	0	0	0	1	1	0	0	0	0	0	0	0	1	0	0	0	0	0	0	0	0	0	0	0	0	0	0	0	0	0	0	0	0	0	0	0	0	0	0	0
Otu01399	0	0	0	0	0	0	0	2	0	0	0	0	0	0	0	0	0	0	0	0	0	0	0	0	0	0	0	0	0	0	0	0	0	0	0	0	0	0	0	0	0	0	0	0	0	0	0	0	1
Otu01400	0	0	0	0	0	0	0	6	0	0	0	0	0	0	0	0	0	0	0	0	0	0	0	0	0	0	0	0	0	0	0	0	0	0	0	0	0	0	0	0	0	0	0	0	0	0	0	0	0
Otu01401	0	0	0	0	0	0	0	0	0	0	0	0	0	0	0	0	0	0	0	0	0	6	0	0	1	0	0	0	0	0	0	0	0	0	0	0	0	0	0	0	0	0	0	0	0	0	0	0	0
Otu01402	0	0	0	0	0	0	0	0	0	0	0	0	0	2	0	0	0	0	0	0	0	0	0	0	0	0	0	0	0	0	0	0	0	1	0	0	0	0	0	0	0	0	0	0	0	0	0	0	0
Otu01403	0	0	0	0	0	1	0	0	0	0	0	0	0	0	0	0	0	0	0	0	0	0	0	0	1	0	0	0	0	0	2	0	0	0	0	0	0	2	0	0	0	0	0	0	0	0	0	0	0
Otu01404	0	1	0	0	0	1	0	0	0	0	0	0	0	0	0	0	0	0	0	0	0	0	0	0	0	0	0	0	0	3	0	1	0	0	0	0	0	0	0	0	0	0	0	0	0	1	0	0	0
Otu01405	0	0	0	0	0	0	0	0	0	0	0	0	0	0	0	0	0	0	0	0	0	0	0	0	5	0	0	0	0	0	0	0	0	0	0	0	0	0	0	0	0	0	0	0	0	0	0	0	0
Otu01406	0	0	0	0	0	0	0	2	0	0	0	0	1	0	0	0	0	0	4	0	0	0	0	0	0	0	0	0	0	0	0	0	0	0	0	0	0	0	0	0	0	2	0	0	0	0	0	0	0
Otu01407	0	0	0	0	0	0	0	0	0	0	0	0	0	0	0	0	0	0	0	0	0	0	0	0	0	0	0	0	0	0	0	0	0	0	0	0	0	0	0	0	0	0	9	0	0	0	0	0	0
Otu01408	0	0	0	0	0	0	0	0	0	0	0	0	0	0	0	0	0	0	0	0	0	0	0	3	0	0	0	0	0	0	0	1	0	0	0	0	0	0	0	0	0	0	0	0	0	0	0	0	0
Otu01409	0	0	0	0	0	0	0	0	0	0	0	0	3	0	3	0	0	0	0	0	0	0	0	0	0	0	0	0	0	0	0	0	0	0	0	1	0	0	0	0	0	0	0	1	0	0	0	0	0
Otu01410	0	0	0	0	0	0	0	0	0	0	0	0	0	0	0	0	0	0	0	0	0	0	0	0	0	0	0	3	0	0	0	0	0	0	0	0	0	0	0	0	0	0	0	0	0	0	0	0	0
Otu01411	0	0	0	0	0	0	0	0	0	0	0	0	0	0	0	0	0	0	0	0	0	0	0	0	0	0	0	0	0	0	0	0	1	0	0	0	0	0	0	0	0	0	0	0	0	0	0	0	0
Otu01412	0	0	1	0	0	0	0	0	0	0	0	0	0	0	0	0	0	0	0	0	0	0	0	0	2	0	0	0	0	0	0	0	0	0	0	0	0	0	0	0	0	0	0	0	0	1	0	0	0
Otu01413	0	0	0	0	0	0	0	0	0	0	0	0	0	0	0	0	0	0	0	0	0	0	0	0	0	0	0	0	0	0	0	0	0	0	0	0	0	0	0	0	0	0	0	0	0	0	0	0	0
Otu01414	0	0	0	5	0	0	0	0	0	0	0	0	0	0	0	0	0	0	0	0	0	0	0	0	0	0	0	5	0	0	0	0	0	0	0	0	0	0	0	0	0	0	0	0	0	0	0	0	0
Otu01415	0	0	0	0	0	0	0	0	0	0	0	0	1	0	0	0	3	0	0	0	0	0	0	0	0	0	0	0	0	0	0	0	0	0	0	0	0	0	0	0	0	0	0	0	0	0	0	0	0
Otu01416	0	0	0	0	0	0	0	0	0	0	0	0	0	0	0	0	0	0	0	0	0	0	0	0	0	0	0	0	0	0	0	0	0	0	3	0	0	0	0	0	0	2	0	0	1	0	0	0	0
Otu01417	0	0	0	0	0	0	0	0	0	0	0	0	0	0	0	0	0	0	0	0	0	0	0	0	0	0	0	0	0	0	0	0	0	0	0	0	0	0	0	0	0	0	0	0	0	0	0	0	0
Otu01418	0	0	0	1	0	0	0	0	0	0	0	0	0	0	0	0	0	0	0	0	0	0	0	0	0	0	0	0	0	0	0	0	0	0	0	0	0	0	0	0	0	0	0	0	0	0	0	0	3
Otu01419	0	0	1	0	0	0	0	0	0	0	0	0	0	0	0	0	0	0	0	0	0	0	0	0	0	0	0	0	0	0	0	0	0	0	0	0	0	0	0	0	0	0	0	1	0	0	5	0	0
Otu01420	0	2	1	0	0	0	0	2	0	0	0	0	0	0	0	0	0	0	0	0	0	0	0	0	0	0	0	0	0	0	0	0	0	0	0	0	0	0	0	0	0	0	0	0	0	0	0	0	0
Otu01421	0	0	0	0	0	0	0	0	0	0	0	0	0	1	0	0	0	0	0	0	0	0	0	0	0	0	0	0	0	0	0	0	0	0	1	0	0	0	0	0	0	0	0	0	0	0	0	0	0
Otu01422	0	0	0	0	0	0	0	0	0	0	0	0	0	0	0	2	0	0	0	0	0	0	0	0	0	0	0	0	0	0	0	0	0	0	0	0	0	0	1	0	0	0	0	0	0	0	0	0	0
Otu01423	0	0	0	0	0	0	0	0	0	0	0	0	0	0	0	0	0	0	0	0	0	0	0	0	0	0	0	0	0	0	0	0	0	0	0	0	0	0	0	0	0	0	0	0	0	0	0	0	0
Otu01424	0	0	0	2	0	0	0	0	0	0	0	0	0	0	0	0	0	0	0	0	0	0	2	0	0	0	0	0	0	0	0	0	0	0	0	0	0	0	0	0	0	0	0	0	0	0	0	0	0
Otu01425	0	0	0	0	0	0	0	0	0	0	0	3	0	0	0	0	0	0	0	0	0	2	0	0	0	0	0	0	0	0	0	0	2	0	0	0	0	0	0	0	0	0	0	0	0	0	0	0	0
Otu01426	0	0	0	0	0	0	0	0	0	0	0	0	0	1	0	0	0	0	0	0	0	0	0	0	0	0	0	0	0	0	0	0	0	0	0	0	0	0	0	0	0	0	0	0	0	1	0	0	0
Otu01427	0	0	0	0	0	0	0	0	0	0	0	0	0	0	0	0	0	0	0	0	0	0	0	0	0	0	0	0	0	0	0	0	0	0	0	1	0	2	0	0	0	0	0	0	0	0	0	0	0
Otu01428	0	0	0	3	0	0	0	1	0	0	0	0	0	0	0	0	0	0	0	0	0	0	0	0	0	0	0	0	0	3	0	0	0	0	0	0	0	0	0	0	0	0	0	1	0	0	0	0	0
Otu01429	0	0	0	0	0	0	0	0	0	0	0	0	0	0	0	0	0	0	0	0	0	0	0	0	0	0	0	0	0	0	0	0	0	0	0	0	0	0	12	0	0	0	0	0	0	0	0	0	0
Otu01430	0	0	0	0	0	0	0	0	0	0	0	0	1	0	0	0	0	0	0	0	0	0	0	0	0	0	0	0	0	0	0	0	0	0	0	0	0	0	0	0	1	1	0	0	0	0	0	0	0
Otu01431	0	0	0	0	0	0	0	0	0	0	0	0	0	0	0	0	0	0	0	0	0	0	0	0	0	0	0	0	0	0	6	0	0	0	0	0	0	0	0	0	0	0	0	0	0	0	0	0	0
Otu01432	0	0	0	0	0	0	0	0	0	0	0	0	0	0	0	0	1	0	1	0	0	0	0	0	0	0	1	0	0	0	0	1	0	0	0	0	1	0	0	0	0	0	0	0	0	0	0	0	0
Otu01433	0	0	0	0	0	0	0	0	0	0	0	0	0	0	0	3	0	0	0	0	0	0	0	1	0	0	0	0	0	0	0	0	0	0	0	0	0	0	0	0	0	0	0	0	0	0	0	0	0
Otu01434	0	0	0	0	0	0	0	0	0	0	0	0	0	1	0	0	0	0	1	0	0	0	0	0	0	0	0	0	0	0	0	0	0	0	0	0	0	0	0	0	0	0	0	0	0	0	0	0	0
Otu01435	0	0	0	0	0	0	0	0	0	0	0	0	0	0	0	0	0	0	0	0	0	0	0	0	0	0	0	0	0	0	0	0	0	0	0	0	0	0	0	0	0	0	0	0	0	0	0	0	0
Otu01436	0	5	0	0	0	0	0	0	0	0	0	0	0	0	0	0	0	0	4	0	0	0	0	0	0	0	0	0	0	0	0	0	0	0	0	0	1	1	0	0	1	0	0	0	0	0	0	0	1
Otu01437	0	0	0	0	0	0	0	0	0	0	0	0	0	0	0	0	0	0	0	0	0	0	1	0	0	0	0	0	0	0	0	0	0	0	0	0	0	0	0	0	0	0	0	0	0	0	0	0	0
Otu01438	0	0	0	0	0	0	0	0	0	0	0	0	0	0	0	0	0	0	0	0	0	0	0	0	0	0	0	0	0	0	0	0	0	0	0	0	2	0	0	3	0	0	0	0	0	0	0	0	0
Otu01439	0	0	0	0	0	0	0	0	0	0	0	0	1	0	0	0	0	0	0	0	0	0	1	1	0	0	0	0	0	0	0	0	0	0	0	1	0	0	0	0	0	0	0	0	0	0	0	0	0
Otu01440	0	0	0	0	0	0	0	0	0	0	0	0	0	0	0	0	0	0	0	0	0	0	0	0	0	0	0	0	0	0	0	0	0	0	0	0	0	0	0	0	0	0	0	0	0	0	0	0	0
Otu01441	0	0	0	0	0	0	0	0	0	0	0	0	0	0	0	0	1	0	0	0	0	0	0	0	0	0	0	0	0	0	0	0	0	0	0	0	0	0	2	0	0	0	0	0	0	0	0	0	0
Otu01442	0	0	0	0	0	0	0	0	0	0	0	0	0	0	0	0	0	0	0	0	0	0	0	0	0	0	0	0	0	0	0	0	0	0	0	0	0	0	0	0	0	0	0	0	0	0	0	0	0
Otu01443	0	0	0	0	0	0	0	0	0	0	0	0	0	0	0	0	1	0	0	0	0	0	0	0	0	0	0	0	0	0	0	0	2	0	0	0	0	0	0	0	0	0	0	0	0	1	0	0	0
Otu01444	0	0	0	0	0	0	0	0	0	0	0	0	0	0	0	0	0	0	0	0	1	0	0	0	0	0	0	0	0	0	0	0	0	0	0	0	0	2	0	0	0	0	0	0	0	0	0	0	0
Otu01445	0	0	0	0	0	2	0	0	0	0	2	0	0	0	0	0	0	0	0	0	0	0	0	0	0	0	0	0	0	1	0	0	0	0	0	0	0	0	0	0	0	0	0	0	0	3	0	0	0
Otu01446	0	0	0	0	0	0	0	0	0	0	0	5	0	0	0	0	0	0	0	0	0	0	0	0	0	0	0	0	0	0	0	0	0	0	0	0	0	0	0	0	0	0	0	0	0	0	0	0	0
Otu01447	0	0	0	0	0	0	0	0	0	0	0	0	0	0	0	0	0	0	0	0	0	0	0	0	0	0	0	0	0	0	0	0	0	0	0	0	0	0	0	0	0	0	0	0	0	0	0	0	0
Otu01448	0	0	0	0	0	0	0	0	0	0	0	0	0	0	2	0	0	0	0	0	0	0	0	0	0	0	0	0	0	0	0	0	0	0	1	0	0	0	0	0	0	0	0	0	0	0	0	0	0
Otu01449	0	0	0	0	0	0	0	0	0	0	0	0	0	0	0	0	0	1	0	0	0	0	0	0	0	0	0	0	0	0	0	0	0	0	0	0	0	1	0	0	0	0	0	0	0	0	0	0	0
Otu01450	0	0	0	0	0	0	0	0	0	0	0	0	0	0	0	0	0	0	0	0	1	0	0	0	0	0	0	0	0	0	0	0	0	0	0	0	0	0	0	2	0	0	0	0	1	0	0	0	0
Otu01451	0	0	3	0	0	0	0	0	0	0	0	0	0	0	0	0	0	0	0	0	0	0	0	2	0	0	0	0	0	0	0	0	0	0	0	0	0	0	0	0	0	0	0	0	0	0	0	0	0
Otu01452	0	0	0	0	0	0	0	0	0	0	0	0	0	0	0	0	0	0	0	0	0	0	0	0	0	0	0	0	0	13	0	0	0	0	0	0	0	0	0	0	0	0	0	0	0	0	0	0	0
Otu01453	0	0	0	0	0	0	0	0	0	0	0	0	0	0	0	0	0	0	0	0	0	0	0	0	0	0	0	0	0	0	0	0	0	0	0	0	0	0	0	0	0	0	0	0	0	0	0	0	0
Otu01454	0	0	0	0	0	0	0	0	0	0	0	0	0	0	0	0	0	0	0	0	0	0	0	0	0	0	0	0	0	0	0	0	0	0	1	0	0	1	0	0	0	0	0	0	0	0	0	0	0
Otu01455	0	0	0	0	0	0	0	0	0	0	0	0	0	0	0	0	0	0	0	0	0	0	0	0	0	0	0	0	0	0	0	0	2	0	0	0	0	0	0	0	0	0	0	0	0	0	0	0	0
Otu01456	1	0	0	0	0	0	0	0	0	0	0	0	0	0	0	0	0	0	0	0	0	0	0	0	0	0	0	0	0	0	0	0	0	0	0	2	2	0	0	0	0	0	0	0	0	0	0	0	0
Otu01457	0	0	0	0	0	0	0	0	0	0	0	0	0	0	0	4	0	0	0	0	0	0	0	0	0	0	1	0	2	0	0	0	0	0	0	0	0	0	0	0	0	0	0	0	0	0	0	1	0
Otu01458	2	0	0	0	0	0	0	0	0	0	1	0	0	0	0	0	0	1	0	0	0	0	0	0	0	0	0	0	0	2	0	0	1	0	0	0	0	0	0	0	0	0	0	1	0	0	0	0	0
Otu01459	0	0	0	0	0	0	0	0	0	0	0	0	0	0	0	0	0	0	0	0	0	0	0	0	0	0	0	0	1	0	0	0	0	0	0	0	0	0	1	0	0	0	2	0	0	0	0	0	0
Otu01460	0	0	0	0	0	0	0	0	0	0	0	0	0	0	1	0	0	0	0	0	0	0	0	0	0	0	0	0	0	0	0	0	0	0	0	0	0	0	0	0	0	0	0	0	0	0	0	0	0
Otu01461	0	0	0	0	0	0	0	0	0	0	0	0	0	0	0	0	0	0	0	0	0	0	0	0	0	1	0	0	0	0	0	0	0	0	0	0	0	0	0	0	0	0	0	0	2	0	0	0	0
Otu01462	0	0	0	0	0	0	0	0	0	0	0	0	0	0	0	0	0	0	0	0	0	0	1	1	0	0	0	0	0	0	0	0	0	0	0	0	0	0	0	0	0	0	0	5	0	0	0	0	0
Otu01463	0	0	0	0	0	0	0	0	0	0	0	0	0	0	0	0	5	0	0	2	0	0	0	0	0	0	0	0	0	0	0	0	0	0	0	0	0	0	0	0	0	0	0	0	0	0	0	0	0
Otu01464	0	0	0	0	0	0	0	0	0	0	0	0	0	0	0	0	1	0	0	0	0	0	0	0	0	0	0	0	0	0	0	0	0	0	0	0	0	0	2	0	1	0	0	0	0	0	0	1	0
Otu01465	0	0	0	0	0	0	0	0	0	0	0	0	0	0	1	0	0	1	0	0	0	0	0	0	0	0	0	0	0	0	0	0	0	0	0	0	0	1	0	0	0	0	0	0	0	0	0	0	0
Otu01466	0	0	0	0	0	0	0	0	0	0	0	0	0	0	0	0	1	0	0	0	0	0	0	0	0	0	0	0	0	0	0	0	0	0	1	0	0	0	0	0	0	0	0	0	0	0	0	0	0
Otu01467	2	0	0	0	0	0	0	0	0	0	0	0	0	0	1	0	0	0	0	0	0	0	0	0	0	0	0	0	0	0	0	0	0	0	0	0	0	0	0	0	0	0	0	1	0	0	0	0	0
Otu01468	0	0	0	0	0	0	0	0	0	0	0	0	0	0	0	0	0	0	0	0	0	0	0	0	0	0	0	0	0	0	0	0	0	0	0	0	0	0	1	0	0	0	0	0	0	0	0	0	0
Otu01469	0	0	0	0	0	0	0	0	0	0	0	0	0	0	0	0	0	0	0	0	0	0	0	0	0	0	0	0	0	0	0	0	0	0	0	0	0	0	0	0	0	0	0	1	0	0	0	0	0
Otu01470	0	0	0	0	0	0	0	0	0	0	0	0	0	0	0	0	0	0	0	0	0	0	0	0	0	0	0	1	0	0	0	0	0	0	0	0	0	0	0	0	0	0	0	0	0	0	0	0	0
Otu01471	0	0	0	0	0	0	0	0	0	0	0	0	0	0	0	0	0	0	0	0	0	0	0	0	0	2	0	0	0	1	0	0	0	0	0	0	0	0	0	0	0	0	0	0	0	0	0	0	0
Otu01472	0	0	0	0	0	0	0	0	0	0	0	0	0	0	0	2	0	0	0	0	0	0	0	0	0	0	0	0	0	0	0	0	0	0	0	0	0	0	1	0	0	0	0	0	0	0	0	0	0
Otu01473	0	0	0	0	0	3	0	0	0	0	0	0	0	0	0	0	0	0	0	0	0	0	0	0	0	0	1	1	0	0	0	0	0	0	0	0	0	0	0	0	0	0	0	0	0	0	0	0	0
Otu01474	0	0	0	0	0	0	0	0	0	0	0	0	1	0	1	0	0	0	0	1	0	0	0	0	0	0	0	0	0	0	0	0	0	0	0	0	0	0	0	0	0	0	0	0	0	0	0	0	0
Otu01475	0	0	0	0	0	0	0	0	0	0	0	0	0	0	0	0	0	0	0	0	0	0	0	0	0	0	0	0	0	0	0	0	0	0	0	0	0	0	0	0	0	0	0	2	0	2	1	0	0
Otu01476	0	0	0	0	0	0	0	0	0	0	0	0	0	0	0	0	0	0	0	0	0	0	0	0	0	0	0	0	0	0	0	0	0	0	0	0	0	0	0	0	0	0	0	0	0	0	0	0	0
Otu01477	0	0	0	0	0	0	0	0	0	0	0	0	0	0	0	0	0	0	0	0	0	1	0	2	0	0	0	0	0	0	0	0	0	0	0	0	0	0	0	0	0	0	2	0	0	0	0	0	0
Otu01478	0	0	0	0	0	0	0	0	0	0	0	0	0	0	0	0	0	0	0	0	0	0	0	0	0	0	0	0	0	0	0	0	1	0	0	0	0	0	0	0	0	0	0	0	0	0	0	0	0
Otu01479	0	0	0	0	0	0	0	0	0	0	0	0	0	0	0	0	0	0	1	3	0	0	0	0	0	0	0	0	0	2	0	0	0	0	0	0	0	0	0	1	0	0	0	0	0	0	0	0	0
Otu01480	0	0	0	0	0	0	0	0	0	0	0	0	0	0	0	0	0	3	0	0	0	0	0	0	0	0	0	0	0	0	0	0	0	0	0	2	1	0	0	0	0	0	0	0	0	0	0	0	0
Otu01481	0	0	0	0	0	0	0	0	0	0	0	0	0	0	0	0	0	0	0	0	0	1	0	0	0	0	0	3	0	0	0	0	0	0	0	0	0	0	0	0	0	0	0	1	0	0	0	0	0
Otu01482	0	0	0	0	0	0	0	0	0	0	0	0	0	0	0	1	3	0	0	0	0	0	0	0	0	0	0	0	0	0	0	0	0	0	0	0	0	0	0	0	0	1	0	0	0	0	0	0	0
Otu01483	0	0	0	0	1	0	0	0	0	0	0	0	0	0	0	0	0	0	0	0	0	0	0	2	0	0	0	0	0	0	0	0	0	0	0	0	0	0	0	0	0	0	0	0	0	0	0	0	0
Otu01484	0	0	0	1	0	0	0	0	0	0	0	0	0	0	0	0	0	0	0	0	0	0	0	0	0	0	0	0	0	0	0	0	0	0	0	0	0	0	0	0	0	0	0	0	0	0	0	0	0
Otu01485	0	0	0	0	0	0	0	0	0	0	0	0	0	0	0	0	0	0	0	0	0	3	0	0	0	0	0	0	0	1	0	0	0	0	0	0	0	0	0	0	0	0	0	1	2	0	0	0	0
Otu01486	2	0	0	0	0	0	0	0	0	0	0	0	0	0	0	0	0	0	0	0	0	0	0	0	0	0	0	0	0	0	4	0	0	0	0	0	0	0	0	0	0	0	0	0	0	0	0	0	0
Otu01487	0	0	0	1	0	0	0	0	0	0	0	0	0	0	0	0	0	0	0	0	0	0	0	0	0	0	0	0	0	0	1	0	0	0	0	1	0	0	0	0	0	0	0	0	0	0	3	0	0
Otu01488	1	0	0	0	0	1	0	0	0	0	0	0	0	0	0	0	0	0	0	0	0	0	0	0	0	0	0	0	1	0	0	0	0	0	0	0	0	0	0	0	0	0	0	2	0	0	0	0	0
Otu01489	0	0	0	0	0	0	0	0	0	0	0	0	0	0	0	0	0	1	0	0	0	0	0	0	0	0	0	0	0	0	0	0	0	0	0	0	0	0	2	0	1	0	0	0	0	0	0	0	0
Otu01490	0	0	1	0	1	0	0	0	0	0	0	0	0	0	0	0	0	0	0	0	0	0	0	0	0	0	0	0	0	0	0	0	0	0	0	0	0	0	0	0	0	0	0	0	0	0	0	0	0
Otu01491	0	0	0	0	0	0	0	0	0	0	0	0	0	0	0	0	0	0	0	1	0	0	0	0	0	0	0	0	0	0	0	0	0	0	0	0	0	0	0	0	1	0	0	0	0	0	0	0	0
Otu01492	0	0	0	0	0	0	0	0	0	0	0	0	1	0	0	1	0	0	0	0	1	0	0	0	0	0	0	1	0	0	0	0	2	0	0	0	0	0	0	0	0	0	0	0	0	0	0	0	0
Otu01493	0	0	0	0	0	0	0	0	0	0	0	0	0	0	0	0	0	2	3	0	0	0	0	0	0	0	0	0	0	0	0	0	0	0	0	1	0	0	0	0	0	0	0	0	0	0	1	0	0
Otu01494	0	0	0	1	0	0	0	0	0	0	0	0	0	0	0	0	0	0	0	0	0	0	0	0	0	0	0	0	0	0	0	0	0	0	0	0	0	0	0	0	0	0	0	0	0	0	0	0	0
Otu01495	0	0	2	0	0	0	0	0	0	0	0	0	0	0	0	0	0	0	0	0	0	0	0	0	0	0	0	0	0	0	0	0	0	0	0	0	0	0	0	0	0	0	0	0	0	0	0	0	0
Otu01496	0	0	0	0	0	0	0	0	0	0	0	0	0	0	0	0	0	0	0	0	0	2	0	0	0	1	0	0	0	0	0	0	0	0	0	0	0	0	0	0	0	0	0	0	0	0	0	0	0
Otu01497	0	0	0	0	0	0	0	0	0	0	0	0	1	0	0	0	0	0	0	1	0	0	0	0	0	0	0	0	0	0	0	0	0	0	0	1	0	0	0	0	0	0	0	0	0	0	1	0	0
Otu01498	0	0	0	0	0	0	0	0	0	0	0	0	0	0	1	0	0	0	0	0	0	0	0	0	0	0	0	0	0	0	0	0	0	0	0	0	0	0	0	0	0	0	0	0	0	0	0	0	0
Otu01499	0	0	0	0	0	0	0	0	0	0	1	1	0	1	0	1	0	0	0	0	0	0	0	0	0	0	0	0	0	0	0	0	0	0	0	0	0	0	0	0	0	0	0	0	0	0	0	0	0
Otu01500	0	0	1	0	0	0	0	0	0	0	0	0	0	0	0	0	0	0	0	0	0	0	0	0	0	0	0	0	0	0	0	0	0	0	0	0	0	0	0	0	0	0	0	0	0	1	0	0	0
Otu01501	0	0	0	0	1	0	0	0	0	0	0	0	0	0	0	0	0	0	0	0	0	0	0	0	0	0	0	0	0	0	0	0	0	0	0	0	0	0	0	0	0	0	0	0	0	0	0	0	0
Otu01502	0	0	0	0	0	0	0	0	0	0	0	0	0	0	0	0	0	0	0	0	0	0	0	1	0	0	0	0	0	0	0	1	0	0	0	0	0	0	0	0	0	0	0	0	0	0	0	0	0
Otu01503	0	0	0	0	0	0	0	1	0	0	0	0	0	0	0	0	0	0	0	0	0	0	0	0	0	2	0	0	0	0	0	0	0	0	0	0	0	0	0	0	0	0	0	0	0	0	0	0	0
Otu01504	0	0	0	0	0	0	0	0	0	0	0	0	0	0	0	0	0	0	0	0	0	0	0	0	0	0	0	0	0	0	0	0	4	0	0	0	0	0	0	0	0	0	0	0	0	0	0	0	0
Otu01505	0	0	0	0	0	0	0	0	0	0	0	0	0	0	0	0	0	1	0	0	0	0	0	0	0	0	0	0	0	7	0	0	0	0	0	0	0	0	0	0	0	0	0	0	2	0	0	1	0
Otu01506	1	1	0	0	0	0	0	0	0	0	0	0	0	0	0	0	0	0	0	0	0	0	0	0	3	0	0	0	0	0	0	0	0	0	0	0	0	0	0	0	0	0	0	0	0	0	0	0	0
Otu01507	0	0	0	0	1	0	0	0	0	0	0	0	0	0	0	0	0	0	0	0	0	0	0	0	0	0	0	0	0	0	0	0	0	0	0	0	0	0	1	0	0	0	0	0	1	0	0	0	0
Otu01508	0	0	0	0	0	0	0	2	0	0	0	0	1	0	0	0	0	0	0	0	0	0	0	0	0	0	0	1	0	0	0	0	0	0	0	0	0	0	0	0	0	0	0	0	1	0	0	0	0
Otu01509	0	0	0	0	0	0	0	0	0	0	0	0	0	0	0	0	0	0	0	1	0	0	0	0	0	0	0	0	0	0	0	0	0	2	0	0	0	0	0	0	0	0	0	0	0	0	0	0	0
Otu01510	0	0	0	0	0	0	0	0	0	0	0	0	0	0	0	0	0	0	0	2	0	0	0	0	0	0	0	0	0	0	0	0	0	0	0	0	0	0	0	0	0	0	0	1	0	0	0	0	0
Otu01511	0	0	0	0	0	0	0	0	0	0	0	0	0	0	0	0	0	0	0	0	16	0	0	0	0	0	0	0	0	0	0	0	0	0	0	0	0	0	0	0	0	0	0	0	0	0	0	0	0
Otu01512	0	0	0	0	0	0	0	0	0	0	0	0	0	6	0	0	0	0	0	0	1	0	0	0	0	0	0	0	0	0	0	0	0	0	0	0	0	0	0	0	1	0	0	0	0	0	0	0	0
Otu01513	0	0	0	0	0	0	0	0	0	0	0	0	0	0	0	2	0	0	0	0	0	0	0	0	0	0	0	0	0	0	0	0	0	1	1	0	0	0	0	0	0	0	0	0	0	0	0	0	0
Otu01514	0	0	1	0	0	0	0	0	0	0	0	0	0	0	0	0	0	0	0	0	0	0	0	0	0	0	0	2	0	1	0	0	0	0	0	0	0	0	0	0	0	0	0	0	0	0	0	0	0
Otu01515	0	0	0	0	0	0	0	0	0	0	0	0	0	0	0	1	0	0	0	0	2	0	0	0	0	0	0	0	0	0	0	0	0	0	0	0	0	0	0	0	0	0	0	0	0	0	0	0	0
Otu01516	0	0	0	0	0	0	0	0	0	0	0	0	0	0	0	0	0	0	0	0	0	0	1	0	0	0	0	0	0	0	0	0	0	0	0	0	0	0	0	0	0	0	0	0	0	0	0	0	0
Otu01517	0	0	0	0	0	0	0	0	0	0	0	0	0	0	0	0	0	1	0	0	0	0	0	0	0	0	0	0	0	0	0	0	0	0	0	0	0	0	0	0	0	1	0	0	0	0	0	0	0
Otu01518	0	0	0	0	0	0	0	0	0	0	0	0	0	0	0	0	0	0	0	0	0	0	0	0	0	0	0	0	0	0	0	0	0	0	0	0	0	0	0	0	0	0	0	0	0	0	0	0	0
Otu01519	0	0	0	0	0	0	0	0	0	0	0	0	0	0	0	0	0	0	0	0	0	0	0	0	0	0	0	0	0	0	0	0	0	0	0	0	0	0	0	0	1	0	0	0	0	0	0	0	0
Otu01520	0	0	0	0	0	0	0	0	0	0	0	0	0	0	0	0	0	1	0	0	0	0	0	0	0	0	0	0	0	0	0	0	0	0	1	0	0	0	0	0	0	1	1	0	0	0	0	0	0
Otu01521	0	0	0	0	0	0	0	0	0	0	0	0	0	0	0	0	0	0	0	0	0	0	0	2	1	0	0	0	0	0	0	0	0	0	0	0	0	0	0	0	0	0	0	0	0	0	0	0	0
Otu01522	0	0	0	0	0	0	0	0	0	0	0	0	0	0	0	0	0	0	0	0	0	0	0	0	0	0	0	0	0	0	0	0	0	0	0	0	0	0	0	0	0	0	0	5	0	0	0	0	0
Otu01523	4	0	0	0	0	0	0	0	0	0	0	0	0	0	0	0	0	0	0	0	0	2	0	0	0	0	0	0	0	0	0	0	0	0	0	0	0	0	0	0	0	0	0	0	0	0	0	0	0
Otu01524	0	0	0	0	0	0	0	0	0	0	0	0	0	0	0	0	0	0	0	0	0	0	0	0	0	0	0	2	0	0	0	0	0	0	0	0	0	0	0	0	0	0	0	0	0	0	0	0	0
Otu01525	0	0	0	0	0	0	0	0	0	0	0	0	0	0	0	0	0	0	0	0	0	0	0	0	0	0	0	0	0	0	0	0	0	0	0	0	0	0	0	0	0	0	0	0	3	0	0	0	0
Otu01526	0	0	0	0	0	1	0	0	0	0	0	0	0	0	0	0	0	0	0	0	0	0	0	0	0	0	0	0	1	0	0	0	0	0	0	0	0	0	0	0	0	0	0	1	0	0	0	0	0
Otu01527	0	0	0	0	0	0	0	0	0	0	0	0	0	0	1	0	0	0	0	0	0	0	0	0	0	0	0	0	0	0	0	0	0	0	0	0	0	1	1	0	0	0	0	0	0	0	0	0	0
Otu01528	0	0	0	0	0	0	0	0	0	0	0	0	1	0	0	0	0	0	0	0	0	0	0	0	0	0	0	0	0	0	0	0	0	0	0	0	0	0	0	0	0	0	0	0	0	0	0	0	0
Otu01529	0	0	0	0	0	0	0	0	0	0	0	0	0	0	0	0	0	0	0	0	0	0	0	0	0	0	0	0	0	0	0	0	0	0	0	0	0	0	0	0	0	0	0	0	0	0	0	0	0
Otu01530	0	0	0	0	0	0	0	0	0	0	0	0	0	0	0	0	0	0	0	0	0	0	0	1	0	0	0	0	0	2	0	0	0	0	0	0	0	0	0	0	0	0	0	0	0	0	0	0	0
Otu01531	0	0	0	0	0	0	0	0	1	0	0	0	0	0	0	0	0	0	0	0	0	0	0	0	0	0	0	0	0	0	0	0	0	0	0	0	0	0	0	0	0	0	0	0	0	0	0	0	0
Otu01532	0	0	0	0	0	0	0	0	0	0	0	0	0	0	0	0	0	0	0	0	0	0	0	0	0	0	0	0	0	0	0	0	0	0	0	0	0	0	0	0	0	1	0	0	0	0	0	0	0
Otu01533	0	0	0	0	3	0	0	0	0	0	0	0	0	0	0	0	0	0	0	0	0	0	0	0	0	0	0	0	0	0	0	0	0	0	0	0	0	0	0	0	0	0	0	0	0	0	0	0	0
Otu01534	0	0	0	0	0	0	0	0	0	0	0	0	0	1	3	0	0	0	0	0	0	0	0	0	0	0	0	0	0	0	0	0	0	0	0	0	0	0	0	0	0	0	0	0	0	0	0	0	0
Otu01535	0	0	0	0	0	0	0	0	0	0	0	0	0	0	0	0	0	0	0	0	0	2	0	0	0	0	0	0	0	1	0	0	0	0	0	0	0	0	0	0	0	0	0	0	0	0	0	0	0
Otu01536	3	0	2	0	0	0	0	0	0	0	0	0	0	0	0	0	0	0	0	0	0	0	0	0	1	0	0	0	0	0	0	0	0	0	0	0	0	0	0	0	0	0	0	1	0	0	0	0	0
Otu01537	0	0	0	0	0	0	0	0	0	0	0	0	0	0	0	0	0	0	0	0	0	0	0	0	0	0	1	0	0	0	0	0	0	1	0	0	0	0	1	0	0	0	0	0	0	0	0	0	0
Otu01538	0	0	0	0	0	0	0	3	0	0	0	0	0	0	0	0	0	0	1	0	0	0	0	0	0	0	0	0	0	0	0	0	0	0	0	0	0	0	0	0	0	0	0	0	0	0	1	0	1
Otu01539	0	0	0	0	0	0	0	0	0	0	0	0	0	1	0	1	0	0	0	0	0	0	0	0	0	0	0	0	0	0	0	0	0	0	0	0	0	0	0	0	0	0	0	0	1	0	0	0	0
Otu01540	0	8	0	0	0	0	0	0	0	0	0	0	0	0	0	0	0	0	0	0	0	0	0	0	1	0	0	0	0	0	0	0	0	0	0	0	0	0	0	0	0	0	0	0	0	0	0	0	0
Otu01541	0	0	0	0	0	0	0	0	0	0	0	0	0	0	0	0	0	0	0	0	1	0	0	0	0	0	0	0	0	0	0	0	0	0	0	1	0	0	0	0	0	0	0	0	0	0	0	0	0
Otu01542	0	0	0	0	0	0	0	0	0	0	0	0	0	0	0	0	0	0	0	0	0	0	0	0	0	0	0	0	0	0	0	1	0	0	0	0	0	0	0	0	0	0	0	0	0	0	0	0	0
Otu01543	1	0	0	0	0	0	0	0	0	0	0	0	0	0	0	0	0	0	0	0	0	0	0	0	0	0	0	0	0	0	0	0	0	0	0	0	0	0	0	0	0	0	0	0	0	0	0	0	0
Otu01544	0	0	0	0	0	0	0	0	0	0	0	0	0	0	0	0	0	0	0	0	0	0	0	0	0	0	0	0	0	0	0	0	0	0	0	0	0	0	0	0	0	0	0	2	0	0	0	0	0
Otu01545	0	0	0	0	0	0	0	1	0	0	0	0	0	0	0	0	0	0	0	0	0	0	0	0	0	0	0	0	0	2	1	0	0	0	0	0	0	0	0	0	0	0	0	0	0	0	0	0	0
Otu01546	0	0	0	0	0	0	0	0	0	0	0	0	1	0	2	0	0	0	0	0	0	0	0	0	0	0	0	0	0	0	0	0	3	0	0	0	0	0	0	0	0	0	0	0	0	0	0	0	0
Otu01547	0	0	0	0	1	0	0	0	0	0	0	0	0	0	0	0	0	0	0	0	0	0	0	0	0	0	0	0	0	0	0	0	0	0	0	0	0	0	0	0	0	0	0	0	0	0	0	0	0
Otu01548	0	0	0	0	0	0	0	0	0	0	0	0	0	0	0	0	0	0	0	2	0	0	0	0	0	0	0	0	0	0	0	0	0	0	0	0	0	0	0	0	0	0	0	0	0	0	0	0	0
Otu01549	0	0	0	0	0	0	0	0	0	0	5	0	0	0	0	0	0	0	0	0	0	0	0	0	0	0	1	0	0	0	0	0	2	0	0	0	0	0	0	0	0	0	0	0	0	0	0	0	0
Otu01550	0	0	0	0	0	0	0	0	0	0	0	0	0	0	0	0	0	0	1	0	0	0	0	0	0	0	0	0	0	0	0	0	0	0	0	0	0	0	0	0	0	0	0	0	0	0	0	0	0
Otu01551	0	0	0	0	0	0	0	0	0	0	0	0	0	0	0	5	0	0	2	0	0	0	0	0	0	0	0	0	0	0	0	0	0	0	0	0	0	0	0	0	0	0	0	0	0	4	2	0	0
Otu01552	0	0	0	0	0	0	0	0	0	0	0	2	0	0	0	0	0	0	0	0	0	0	0	0	0	0	0	0	0	0	0	1	0	0	0	0	0	0	0	0	0	0	1	0	0	1	0	0	0
Otu01553	0	0	0	0	0	0	0	0	0	0	0	2	0	0	0	0	0	0	0	0	0	0	0	0	0	0	0	0	0	1	0	0	0	0	0	0	0	0	0	0	0	0	0	0	0	0	1	0	0
Otu01554	0	0	0	0	0	0	0	0	0	0	0	0	0	0	0	0	0	0	0	0	0	0	0	0	0	0	0	0	0	0	0	0	4	0	0	0	0	0	0	0	0	0	0	0	0	0	0	0	0
Otu01555	0	0	0	1	0	0	0	0	0	0	0	0	0	0	0	0	0	0	0	0	0	0	0	0	0	0	1	0	0	0	0	0	0	0	0	0	0	0	0	0	0	0	0	0	0	0	0	0	0
Otu01556	0	0	0	0	0	0	0	0	0	0	0	0	0	0	0	0	0	0	0	0	0	0	0	3	0	0	0	0	0	0	0	0	0	0	0	0	0	0	0	0	0	0	0	0	0	0	0	0	0
Otu01557	0	0	0	0	0	0	0	0	0	0	0	0	0	0	0	0	0	0	0	0	0	0	1	0	0	0	0	0	0	0	0	1	0	0	0	0	0	0	0	0	0	0	0	1	0	2	0	0	0
Otu01558	0	0	0	0	0	0	0	0	0	0	0	0	0	0	0	0	0	0	0	0	0	0	0	0	0	0	0	2	0	0	0	0	0	0	0	0	0	0	0	0	0	0	0	0	0	0	0	0	0
Otu01559	0	0	0	0	0	0	0	0	0	0	0	0	0	0	0	0	2	0	0	0	0	0	0	1	0	0	0	0	0	0	0	0	0	0	0	0	0	0	0	0	0	1	0	0	0	0	2	0	0
Otu01560	0	0	0	0	0	0	0	0	0	0	0	0	2	0	0	0	0	0	0	0	0	0	0	0	0	0	0	0	0	0	0	0	0	0	0	0	0	0	1	0	0	0	0	0	0	0	0	0	0
Otu01561	0	0	0	0	0	0	0	0	0	0	0	0	0	0	0	0	0	0	0	0	0	0	0	1	0	0	0	3	0	0	1	0	0	0	0	0	0	0	0	0	0	0	0	0	1	0	0	0	0
Otu01562	0	0	0	0	0	0	0	0	0	0	0	0	0	0	0	0	0	0	0	0	0	1	0	0	0	0	0	0	0	0	0	0	0	0	0	0	0	0	0	0	0	0	0	1	0	0	0	0	0
Otu01563	0	0	0	0	4	0	0	0	0	0	0	0	0	0	0	0	0	0	0	0	0	0	0	0	0	0	0	0	0	0	0	0	0	0	0	0	0	0	0	0	0	0	0	0	0	0	0	0	0
Otu01564	0	0	0	0	0	0	0	0	0	0	0	0	0	0	0	0	0	0	0	0	0	0	0	0	0	0	0	0	0	0	0	0	0	0	0	0	0	1	9	0	0	0	0	0	0	0	0	0	0
Otu01566	0	0	0	0	0	0	0	0	0	0	0	0	0	0	0	0	0	0	0	0	0	0	0	0	0	0	0	0	0	0	0	0	0	0	0	0	0	0	0	0	0	0	1	0	0	1	0	0	0
Otu01567	0	0	0	0	0	0	0	0	0	0	0	0	0	0	0	0	0	0	0	0	0	0	0	0	0	0	1	3	0	0	0	0	0	0	0	1	1	0	0	0	0	0	0	0	0	0	2	0	0
Otu01568	0	0	0	0	0	0	0	0	0	0	0	0	0	0	0	0	0	0	0	0	1	0	0	0	0	0	0	0	0	0	0	0	0	0	0	0	0	0	8	0	0	0	0	0	0	0	0	0	0
Otu01569	0	0	0	0	0	0	0	0	0	0	0	0	0	0	0	0	0	0	0	0	0	0	0	0	0	0	0	0	0	0	0	0	0	0	0	0	0	1	0	0	0	0	0	0	0	0	0	0	0
Otu01570	0	0	0	0	0	0	0	0	0	0	0	0	0	0	0	0	0	0	0	0	0	0	0	0	0	0	0	2	0	0	0	0	0	0	0	0	0	0	0	0	0	0	0	0	3	0	0	0	0
Otu01571	0	0	2	0	0	0	0	0	0	0	0	0	0	0	0	0	0	0	0	0	0	0	0	0	0	0	0	0	0	0	0	0	1	0	0	0	0	0	0	0	0	0	0	0	0	0	0	0	0
Otu01572	0	0	0	0	0	0	0	0	0	0	0	0	0	0	0	0	0	0	0	0	0	0	0	0	0	0	0	0	0	0	0	0	0	0	0	0	0	0	0	0	0	0	0	0	0	0	0	0	0
Otu01573	0	0	0	0	0	0	0	0	0	0	0	0	0	0	1	0	0	0	0	0	0	0	0	0	0	0	0	0	0	0	0	0	0	0	3	0	0	0	0	0	0	0	0	0	0	0	0	0	0
Otu01574	0	0	0	0	0	0	0	0	0	0	0	0	0	0	0	0	0	0	0	0	0	0	0	0	0	0	0	0	0	0	0	0	0	0	0	0	0	0	0	0	0	0	0	0	0	0	0	0	0
Otu01575	0	0	0	0	0	4	0	0	0	0	0	0	0	0	0	0	0	0	0	0	0	0	0	0	0	0	0	0	0	0	0	0	0	0	0	0	0	0	0	0	0	0	0	0	0	0	0	0	0
Otu01576	0	0	1	0	0	0	0	0	0	0	0	0	0	0	0	0	0	0	0	0	0	0	0	0	0	0	0	0	0	1	0	2	0	0	0	0	0	0	0	0	0	0	0	0	0	0	0	0	0
Otu01577	2	0	0	0	0	0	0	0	0	0	0	0	0	0	0	0	0	0	0	0	0	0	0	0	2	0	0	0	0	0	0	0	0	0	0	0	0	0	0	0	0	0	0	1	0	0	0	0	0
Otu01578	0	0	0	0	0	0	0	0	0	0	0	0	0	0	0	0	0	0	0	0	0	0	0	1	0	0	0	0	0	1	0	0	0	0	0	0	0	0	0	0	0	0	0	0	0	0	2	0	0
Otu01580	0	0	0	0	0	0	0	0	0	0	0	0	0	2	0	0	0	0	0	0	0	0	0	0	0	0	0	0	0	0	0	0	0	0	0	0	0	0	0	0	0	0	0	0	0	0	0	0	0
Otu01581	0	0	0	0	0	0	0	0	0	0	0	0	0	0	3	0	0	0	0	0	0	0	0	0	0	0	0	0	0	0	0	0	0	1	0	0	0	0	0	0	0	0	2	0	0	0	0	0	0
Otu01582	0	0	0	0	0	0	0	0	0	0	0	0	0	0	0	0	0	0	0	0	0	0	0	0	0	0	0	0	0	0	0	0	0	0	1	2	1	0	0	0	0	0	0	0	0	0	0	0	0
Otu01583	0	0	0	0	0	0	0	0	0	0	0	0	0	0	0	0	1	0	2	0	2	0	0	0	0	0	0	0	0	3	0	0	1	0	0	1	0	0	0	0	0	1	0	0	0	0	0	0	0
Otu01584	0	0	0	0	0	0	0	0	0	0	0	0	0	0	0	0	0	0	0	0	0	0	0	0	0	0	0	0	0	0	0	0	0	0	0	0	0	3	9	0	0	0	0	0	0	0	0	0	0
Otu01585	0	0	0	0	0	0	0	0	0	0	0	0	0	0	0	0	0	0	0	0	0	0	0	0	0	0	0	0	0	0	0	0	0	0	0	0	0	0	0	0	0	0	0	0	0	0	0	0	0
Otu01586	0	0	0	0	0	0	0	0	0	0	0	0	0	0	0	0	0	0	1	0	0	0	0	0	0	0	0	0	0	0	0	0	1	0	0	0	0	0	0	0	0	0	0	0	0	0	0	0	0
Otu01587	0	0	0	0	0	0	0	0	0	0	0	0	0	0	0	0	0	0	0	0	0	0	1	0	0	0	0	0	0	0	0	0	0	0	0	0	0	0	0	0	0	0	0	0	0	0	0	0	0
Otu01588	0	0	0	0	0	0	0	0	0	0	0	0	0	0	0	0	0	0	0	0	0	0	0	0	0	0	0	0	1	0	0	0	0	0	1	0	0	0	0	0	0	0	1	0	0	0	5	0	0
Otu01589	0	0	0	0	0	0	0	0	0	0	0	0	0	0	0	0	0	0	0	0	0	0	0	0	0	0	0	0	0	0	0	0	0	0	0	0	0	0	0	0	0	0	0	0	1	0	0	0	0
Otu01590	0	0	0	0	0	0	0	0	0	0	0	0	0	0	0	0	0	0	0	0	0	0	0	0	0	0	0	0	0	0	0	0	0	0	0	0	0	0	0	0	0	0	0	0	4	0	0	0	0
Otu01591	0	0	0	0	0	0	0	0	0	0	0	0	0	0	0	0	0	0	0	0	0	0	0	0	0	0	0	0	0	0	0	1	2	0	0	0	0	0	0	2	0	0	0	0	0	0	0	0	0
Otu01592	0	0	0	0	0	3	0	0	0	0	0	0	0	0	0	0	0	0	0	0	0	0	0	0	0	0	0	0	1	0	2	0	0	0	0	0	0	0	0	0	0	0	0	0	0	3	0	0	0
Otu01593	2	1	0	0	0	0	0	0	0	0	0	1	0	0	0	0	0	0	0	0	0	0	0	0	0	0	0	4	0	0	0	0	0	0	0	0	0	0	0	0	0	0	0	0	0	0	0	0	0
Otu01594	0	0	0	0	0	0	0	0	0	0	0	0	0	0	0	0	0	0	0	0	0	1	0	1	1	0	0	0	0	0	0	1	0	0	0	0	0	0	0	0	0	0	0	0	0	0	0	0	0
Otu01595	0	0	0	0	0	0	0	0	0	0	0	0	0	0	0	0	0	0	0	0	0	0	0	0	0	0	0	0	0	0	0	0	0	0	0	0	0	0	0	0	0	0	0	0	0	0	0	0	0
Otu01596	0	0	0	0	0	0	0	0	2	0	0	0	0	0	0	0	0	0	0	0	0	0	0	0	0	0	0	0	0	0	0	0	0	0	0	0	0	0	0	0	0	0	0	0	0	0	0	0	0
Otu01597	0	0	0	0	0	0	0	0	0	0	0	0	0	0	0	0	0	0	0	0	0	0	0	0	0	0	0	0	0	0	0	0	0	0	0	0	0	0	0	0	0	0	0	1	0	0	0	0	0
Otu01598	0	0	0	0	0	0	0	0	0	0	0	0	0	0	0	0	0	0	0	0	0	0	0	0	0	0	0	0	0	0	0	0	0	0	0	0	0	0	0	0	0	0	0	0	0	0	0	0	0
Otu01599	0	0	0	0	0	0	0	0	0	0	0	0	0	0	0	8	0	0	0	0	0	0	0	0	0	0	0	0	0	1	0	0	0	0	0	0	0	0	0	0	0	0	0	0	0	0	0	0	0
Otu01600	0	1	0	0	0	0	0	0	0	0	0	0	0	0	0	0	0	0	1	0	0	0	0	0	0	0	0	0	0	0	0	0	0	0	0	0	3	0	0	0	0	0	0	0	0	0	0	0	0
Otu01601	0	0	0	0	0	0	0	0	0	0	0	0	0	0	1	0	2	0	0	0	0	0	0	0	0	0	0	0	0	0	0	0	0	0	0	0	0	0	0	0	4	2	0	0	0	0	0	0	0
Otu01602	0	0	0	0	0	0	0	0	0	0	0	0	0	0	0	0	0	0	0	0	0	0	0	0	0	0	0	0	0	0	0	0	0	0	0	0	0	0	0	0	0	1	0	0	0	0	0	0	0
Otu01603	0	0	0	0	0	0	0	0	0	0	0	0	0	0	0	1	0	0	0	0	0	0	0	0	0	0	0	0	0	0	0	0	0	0	0	0	0	0	0	0	0	0	0	0	0	0	0	0	0
Otu01604	0	0	0	0	0	0	0	0	0	3	0	0	0	0	0	0	0	0	0	0	0	0	0	0	0	0	0	0	0	0	2	0	0	0	0	0	0	0	0	0	0	0	0	0	0	0	0	0	0
Otu01605	0	0	0	0	0	0	0	0	0	0	0	2	0	0	0	0	0	0	0	0	0	0	0	0	0	0	0	0	0	0	0	0	0	0	1	0	0	0	0	0	0	0	0	0	0	0	0	0	0
Otu01606	0	0	0	0	0	0	0	0	0	0	0	0	0	0	0	0	0	0	0	0	0	0	0	0	0	0	0	0	0	0	0	0	0	0	0	0	0	0	0	0	0	0	0	0	0	0	0	0	0
Otu01607	0	0	0	0	0	0	0	0	0	0	0	0	0	0	0	0	0	0	0	0	0	0	0	1	0	0	0	0	0	0	0	0	0	0	0	0	0	0	0	0	0	0	0	0	1	0	1	0	0
Otu01608	0	0	0	0	0	0	0	0	0	0	0	0	0	0	0	0	0	0	0	0	0	0	0	0	0	0	0	0	0	0	0	0	0	0	0	0	0	0	0	0	0	0	0	0	0	0	0	0	0
Otu01609	0	0	0	0	0	0	0	0	0	0	0	0	0	1	8	0	0	0	0	0	0	0	0	0	0	0	0	1	0	0	0	0	0	0	0	0	0	0	0	0	0	0	0	0	0	0	0	0	0
Otu01610	0	0	0	0	0	0	0	0	0	0	1	0	0	0	0	0	0	0	0	0	0	0	0	0	0	0	0	0	0	0	0	0	2	0	0	0	0	0	0	0	0	0	0	0	0	0	0	0	0
Otu01611	0	0	0	0	0	0	0	0	0	0	0	0	0	0	0	1	0	1	0	0	0	0	0	0	0	0	0	0	0	1	0	0	0	0	0	0	0	0	0	0	0	0	0	0	0	0	0	0	0
Otu01612	0	0	0	2	0	0	0	0	0	0	0	0	0	0	0	0	0	0	0	0	0	0	0	0	0	0	0	0	0	0	0	0	0	0	0	0	0	0	0	0	0	0	0	0	0	0	0	0	0
Otu01613	0	0	0	0	0	0	0	0	0	0	0	0	2	0	0	0	0	0	0	0	0	0	0	0	0	0	0	0	0	0	0	0	0	0	1	2	2	0	0	0	0	0	0	0	0	0	0	0	0
Otu01614	0	0	0	0	0	0	0	0	0	0	0	0	0	0	0	0	0	0	0	0	0	0	0	0	0	0	0	0	0	0	0	0	0	0	0	0	0	0	0	0	0	0	0	1	0	0	0	0	0
Otu01615	0	0	2	0	0	0	0	0	0	0	0	0	0	0	0	0	0	0	0	0	0	0	0	0	0	0	0	0	0	0	0	0	0	0	0	0	0	0	0	0	0	0	0	2	0	0	0	0	0
Otu01616	0	0	0	0	0	0	0	0	0	0	0	0	0	0	0	0	0	4	0	0	0	0	0	0	0	0	0	0	0	0	0	0	0	0	0	0	0	0	0	0	0	0	0	0	0	0	0	0	0
Otu01617	0	0	0	0	0	0	0	0	0	0	2	0	0	0	0	0	0	0	0	0	0	0	0	0	0	0	0	0	0	0	0	0	0	0	0	0	0	0	0	0	0	0	0	0	0	0	0	0	0
Otu01618	0	0	0	0	0	0	0	0	0	0	0	0	0	0	0	0	0	0	0	0	0	0	0	0	0	0	0	0	0	0	0	0	0	0	0	0	0	0	0	0	0	0	0	0	0	0	0	0	0
Otu01619	0	0	0	0	0	0	0	0	0	0	0	0	0	0	1	0	0	1	0	0	0	0	0	0	0	0	0	0	0	0	0	0	0	0	0	0	0	0	1	0	0	0	0	0	0	0	0	0	0
Otu01620	0	0	0	0	0	0	0	0	0	0	0	0	0	0	0	0	2	0	0	0	0	0	0	1	0	0	0	0	0	0	0	0	0	0	0	0	0	0	0	0	0	0	0	0	0	2	0	0	0
Otu01621	0	0	0	0	0	0	0	0	0	0	0	0	0	0	0	0	0	0	0	0	0	0	0	0	0	0	0	1	0	0	0	0	0	0	0	0	0	0	0	0	0	0	0	0	0	0	0	0	0
Otu01622	0	0	0	0	0	0	0	0	0	0	0	0	0	0	0	0	0	0	0	1	0	0	0	0	0	0	0	0	0	0	0	0	0	0	0	0	0	0	0	0	0	0	0	0	1	0	0	0	0
Otu01623	0	0	0	0	0	0	0	0	0	0	0	0	0	0	0	0	0	0	0	0	0	0	0	0	0	0	0	0	0	0	0	0	0	0	1	0	4	0	0	0	0	0	0	0	0	0	0	0	0
Otu01624	0	0	0	0	0	0	0	0	0	0	0	0	0	0	0	2	0	0	0	0	0	0	0	0	0	0	0	0	0	0	0	0	0	0	0	0	0	0	0	0	0	0	0	0	0	0	0	0	0
Otu01625	0	0	0	0	0	0	0	0	0	0	0	0	0	0	0	0	0	0	0	0	0	0	0	0	0	0	0	0	0	0	0	0	0	0	0	0	0	0	0	0	0	0	0	0	0	0	0	0	0
Otu01626	0	0	0	0	0	0	0	0	0	0	0	1	0	0	0	0	0	0	0	0	0	0	0	0	0	0	0	0	0	0	0	2	0	0	0	0	0	0	0	0	0	0	0	0	0	0	0	0	0
Otu01627	0	0	0	0	0	0	0	0	0	0	0	0	0	0	0	0	0	0	0	0	0	0	0	0	0	0	0	0	0	0	0	0	0	0	0	0	0	0	0	0	0	0	0	0	0	0	0	0	0
Otu01628	0	0	0	0	0	0	0	0	1	0	0	0	0	0	0	0	0	0	0	0	0	0	0	0	0	0	0	0	0	0	0	0	0	0	0	0	0	0	0	0	0	0	0	0	0	0	0	0	0
Otu01629	0	0	0	0	0	0	0	1	0	0	0	0	0	0	0	0	0	0	0	0	0	0	0	0	0	0	0	0	0	0	2	0	0	0	0	0	1	0	0	0	0	0	0	0	1	0	0	0	0
Otu01630	0	0	0	0	0	0	0	0	0	0	0	0	0	0	0	0	5	0	0	0	0	0	0	0	0	0	0	0	0	0	0	0	0	0	0	0	0	1	0	0	0	0	0	0	0	0	0	0	1
Otu01631	0	0	0	0	0	0	0	0	0	0	0	0	0	0	0	0	0	0	0	0	0	0	0	0	0	0	0	0	0	0	1	0	0	0	0	0	0	0	0	0	0	0	0	0	0	0	0	0	0
Otu01632	0	0	0	0	0	0	0	0	0	0	0	0	0	0	0	0	0	0	0	0	0	0	0	0	0	0	0	0	0	0	0	0	0	0	0	0	0	0	0	0	0	0	0	0	1	0	0	0	0
Otu01633	0	0	0	0	0	0	0	0	0	0	0	0	0	0	2	0	0	0	0	0	0	0	0	0	0	0	0	0	0	0	0	0	0	0	0	0	0	0	0	1	2	0	0	0	0	0	0	0	0
Otu01634	0	0	0	0	0	0	0	0	0	0	0	0	0	0	0	0	0	0	0	0	0	0	0	0	0	0	0	0	1	0	0	0	0	0	0	0	0	0	0	0	0	0	0	0	0	0	0	0	0
Otu01635	0	0	0	0	0	0	0	0	0	0	0	0	0	0	0	0	0	0	0	0	0	0	0	0	4	0	0	0	0	0	0	0	0	0	0	0	0	0	0	0	0	0	0	0	0	0	0	0	0
Otu01636	0	0	0	0	0	0	0	0	0	0	0	0	0	0	0	0	0	0	0	0	0	0	0	0	0	0	0	0	0	0	0	0	0	0	0	2	0	0	0	0	0	0	0	0	0	0	0	0	0
Otu01637	0	0	0	0	0	0	0	0	0	0	0	0	0	0	0	0	0	0	0	0	0	0	0	0	0	0	0	0	0	0	0	0	0	0	0	0	0	0	0	0	0	0	0	0	0	0	0	0	0
Otu01638	0	0	0	0	0	0	0	0	0	0	0	0	0	0	0	1	4	4	0	0	0	0	0	0	0	0	0	0	0	0	0	0	0	0	0	0	0	0	0	0	0	0	0	0	0	0	0	0	0
Otu01639	0	0	0	0	0	0	0	0	0	0	0	0	0	0	0	0	0	0	0	0	0	0	0	0	0	0	0	0	0	0	0	0	0	0	0	2	0	0	1	0	0	0	0	0	0	0	0	0	0
Otu01640	0	0	0	0	0	0	0	0	0	0	0	0	0	0	0	0	0	0	0	0	0	0	0	0	0	0	0	0	0	0	0	0	0	0	0	0	0	1	2	1	0	0	0	0	0	0	0	0	0
Otu01641	0	0	0	0	0	0	0	0	0	0	0	0	0	0	0	0	0	0	0	0	0	0	0	0	0	0	0	0	0	0	0	0	0	0	0	0	0	0	0	0	0	0	0	0	0	0	0	0	0
Otu01642	0	0	0	0	0	0	0	0	0	0	0	0	0	0	0	0	0	0	0	0	2	0	0	0	0	0	0	0	0	0	0	0	0	0	0	0	0	0	0	0	0	0	0	0	0	0	0	0	0
Otu01643	0	0	0	0	0	0	0	0	0	0	0	0	0	0	0	0	0	0	0	0	0	0	0	0	0	0	0	0	0	0	0	0	0	0	0	0	0	0	0	0	0	0	0	0	0	0	0	0	0
Otu01644	0	0	0	0	0	0	0	0	0	0	0	0	0	0	0	0	0	0	0	0	0	0	0	1	0	0	0	0	0	0	0	0	0	0	0	0	0	0	0	0	0	0	0	0	0	0	0	0	0
Otu01645	0	0	0	0	0	0	0	0	0	0	0	0	0	0	0	0	0	0	0	0	0	0	0	0	0	0	0	0	0	0	0	1	0	0	0	0	0	0	0	0	0	0	0	0	0	0	0	0	0
Otu01646	0	0	0	0	0	0	0	0	0	0	0	0	0	0	0	0	0	0	0	0	0	1	0	0	0	0	0	0	0	0	0	0	0	0	0	0	0	0	0	0	0	0	0	0	0	0	0	0	0
Otu01647	0	0	0	0	0	0	0	0	0	0	0	0	0	0	0	0	0	0	0	0	0	0	0	0	0	0	0	0	0	0	0	0	0	0	0	0	0	0	0	0	0	0	0	1	0	0	0	0	0
Otu01648	0	0	0	0	0	0	0	0	0	0	0	0	0	0	0	0	2	0	3	0	0	0	0	0	0	0	0	0	0	0	0	0	0	0	0	0	0	0	0	1	0	0	0	1	1	0	0	0	0
Otu01649	0	0	0	0	0	0	0	0	0	0	0	0	0	0	0	0	0	0	0	0	0	0	0	0	0	0	0	0	0	0	0	0	6	0	0	0	0	0	0	0	0	0	0	0	0	0	0	0	0
Otu01650	0	0	2	0	0	0	0	0	0	0	0	0	0	0	0	0	0	0	0	0	0	0	0	0	0	0	0	0	0	0	0	0	0	0	0	0	0	0	0	0	0	0	1	0	0	0	0	0	0
Otu01651	0	0	0	0	0	0	0	0	0	0	0	0	0	0	0	0	0	0	0	0	0	0	0	0	0	0	0	0	0	0	0	0	0	0	0	0	0	0	0	0	0	0	0	0	0	0	0	0	0
Otu01652	0	0	0	0	0	0	0	0	0	0	0	0	1	0	0	0	0	0	0	0	0	1	0	0	0	0	0	1	0	0	0	0	0	0	0	0	0	0	1	0	0	0	0	0	0	0	4	0	0
Otu01653	0	0	0	0	0	0	0	0	0	0	0	0	0	0	0	0	0	0	0	0	0	0	0	0	0	0	0	0	0	1	0	0	0	0	0	0	0	0	0	0	0	0	0	0	0	0	0	0	0
Otu01654	0	0	0	0	0	2	0	0	0	0	0	0	0	0	0	0	0	0	0	0	0	0	0	0	0	0	0	0	0	1	0	0	0	0	0	0	0	0	0	0	0	0	0	0	0	0	0	0	0
Otu01655	0	0	0	0	0	0	0	0	0	0	0	0	0	0	0	0	0	0	1	1	0	0	0	0	0	0	0	0	0	0	0	0	0	0	1	0	0	0	0	0	0	0	0	1	0	0	0	0	0
Otu01656	0	0	0	0	0	0	0	0	0	6	0	0	0	0	0	0	0	0	0	0	0	0	0	0	0	0	0	0	0	0	0	0	0	0	0	0	0	0	0	0	0	0	0	0	0	0	0	0	5
Otu01657	0	0	0	0	0	0	0	0	0	0	0	0	0	0	0	0	0	0	0	0	0	7	0	0	0	0	0	0	0	0	0	0	0	0	0	0	0	0	0	0	0	0	0	0	0	0	0	0	0
Otu01658	0	0	0	0	0	0	0	0	0	0	0	0	0	0	1	0	0	0	0	0	0	0	0	0	0	0	0	0	0	0	1	0	0	0	0	2	0	0	0	0	0	2	0	0	0	0	0	0	0
Otu01659	0	0	0	0	0	0	0	0	0	0	0	0	0	0	0	0	0	0	0	0	0	0	0	0	0	0	0	0	1	0	0	0	0	0	0	0	0	0	0	0	0	0	0	0	0	0	0	0	0
Otu01660	0	0	0	0	0	0	0	0	0	0	0	0	0	0	0	0	0	0	0	0	0	0	0	2	1	0	0	0	0	0	0	0	0	0	0	0	0	0	0	0	0	0	0	0	0	0	0	0	0
Otu01661	0	3	0	1	0	0	0	0	0	1	0	0	0	0	0	0	0	0	0	0	0	0	0	0	0	0	0	1	0	0	0	0	0	0	0	0	0	0	0	0	0	0	0	0	0	0	2	0	0
Otu01662	0	0	0	0	0	0	0	0	0	0	0	0	0	0	0	0	0	0	0	0	0	0	0	0	0	0	0	0	0	0	0	0	0	0	0	0	0	0	0	0	0	0	0	0	0	0	0	0	0
Otu01663	0	0	0	0	0	0	0	0	0	0	0	0	0	0	0	0	0	0	0	0	0	0	0	0	0	0	0	0	1	0	0	0	0	0	0	0	0	0	0	0	0	0	0	0	0	0	0	0	0
Otu01664	2	0	0	0	0	0	0	0	0	0	0	0	0	0	0	0	0	0	0	0	0	0	0	0	0	0	0	0	0	1	0	0	0	0	0	0	0	0	0	0	0	0	0	0	0	0	0	0	0
Otu01665	0	0	2	0	0	0	0	0	0	0	0	0	0	0	0	0	0	0	0	0	0	0	0	0	0	0	0	0	0	0	0	0	0	0	0	0	0	0	0	0	0	0	0	0	0	0	0	0	0
Otu01666	0	0	0	0	0	0	0	0	0	0	0	9	0	0	0	0	0	0	0	0	0	0	0	0	0	0	0	0	0	0	0	0	0	0	0	0	0	0	0	0	1	0	0	0	0	0	0	0	0
Otu01667	0	0	0	0	0	0	0	0	0	0	0	0	0	0	0	0	3	0	0	0	0	0	0	0	0	0	0	0	0	0	0	0	0	0	0	0	0	2	0	0	0	0	0	0	0	0	0	0	0
Otu01668	0	0	0	0	0	0	0	0	0	0	0	0	0	0	0	0	0	3	0	0	0	0	0	0	0	0	0	0	0	0	0	0	0	0	0	1	0	0	0	0	0	0	0	0	0	0	0	0	0
Otu01669	0	0	0	0	0	0	0	0	0	0	0	0	0	0	0	0	0	0	0	0	0	0	0	0	0	0	0	0	1	0	0	0	0	0	0	0	0	0	0	0	0	0	0	0	0	0	0	0	0
Otu01670	0	0	0	0	0	0	0	0	0	0	0	0	0	0	0	0	0	0	0	0	0	0	0	0	0	0	0	0	0	0	0	0	0	0	0	0	0	0	0	0	0	0	0	0	0	0	0	0	0
Otu01671	0	0	0	0	0	0	0	0	0	0	0	0	0	0	0	0	0	0	0	0	0	1	0	0	0	0	0	0	0	0	0	0	0	0	0	0	0	0	0	0	0	0	0	0	1	0	0	0	0
Otu01672	0	0	0	0	0	0	0	0	0	0	0	0	0	0	0	0	0	0	0	0	0	0	0	0	0	0	0	0	0	0	1	0	0	0	0	0	0	0	0	0	0	0	0	0	0	0	0	0	0
Otu01673	0	0	0	0	0	0	0	0	0	0	0	0	0	0	0	0	0	0	0	0	0	0	0	0	0	0	0	1	0	1	0	0	0	0	0	0	0	0	0	0	0	0	0	0	0	0	0	0	0
Otu01674	0	0	3	0	0	0	0	0	0	0	0	0	0	0	0	0	0	0	0	0	0	0	0	0	0	1	0	0	0	0	0	0	0	0	0	0	0	0	0	0	0	0	0	0	0	0	0	0	0
Otu01675	0	0	0	0	0	0	0	0	0	0	0	0	0	0	0	0	0	0	0	0	0	0	0	0	0	0	0	0	0	0	0	0	0	0	0	0	0	0	0	0	0	0	0	0	0	0	0	0	0
Otu01676	0	0	0	0	0	0	0	0	0	0	0	0	0	0	0	0	0	0	0	0	0	0	0	0	0	0	0	0	0	0	0	0	0	0	0	0	0	0	1	1	0	2	0	0	0	0	0	0	0
Otu01677	0	0	0	0	0	0	0	0	0	0	0	0	0	0	0	0	0	0	0	0	0	0	0	0	0	0	0	0	0	0	0	0	0	0	0	0	0	0	0	0	0	0	0	2	0	0	0	1	0
Otu01678	0	0	0	0	0	0	0	0	0	0	0	0	0	0	0	0	0	0	0	0	0	0	0	0	1	0	0	0	0	0	0	0	0	0	0	0	0	0	0	0	0	0	0	1	0	0	0	0	1
Otu01679	0	0	0	0	0	0	0	0	0	0	0	0	0	0	0	0	0	0	0	0	0	1	0	0	0	0	0	0	0	1	0	0	0	0	0	0	0	0	0	0	0	0	0	0	1	0	0	0	0
Otu01680	0	0	0	0	0	0	0	0	0	0	0	0	0	0	1	1	0	0	0	0	0	0	0	0	0	0	0	0	0	0	0	0	0	0	0	0	0	1	0	0	0	0	0	0	0	0	0	0	0
Otu01681	0	0	0	0	0	0	0	0	0	0	0	0	0	0	0	0	0	0	0	0	0	0	0	0	0	0	0	0	0	0	6	0	0	0	0	0	0	0	0	0	0	0	0	0	0	0	0	0	0
Otu01682	0	0	0	0	0	0	0	0	0	0	0	0	0	0	0	0	3	0	0	0	0	0	0	0	0	0	0	0	0	0	0	0	0	1	0	0	0	0	0	0	0	0	0	0	0	0	0	0	1
Otu01683	0	0	0	0	0	0	0	0	0	0	0	0	0	0	0	0	0	0	0	0	0	3	0	0	0	0	0	0	0	0	0	0	0	0	0	0	0	0	0	0	0	0	0	0	0	0	0	0	0
Otu01684	0	0	0	0	0	0	0	0	0	0	0	0	0	0	0	0	0	0	0	0	0	0	0	1	0	0	0	0	0	0	0	0	0	0	0	4	0	0	0	0	0	0	0	0	0	0	0	0	0
Otu01685	0	0	1	0	0	1	0	0	0	0	0	0	0	0	0	0	0	0	0	0	0	0	0	1	0	0	0	0	0	0	0	0	1	0	0	0	0	0	0	0	0	0	0	0	0	0	0	0	0
Otu01686	0	0	0	0	0	0	0	0	0	0	0	0	0	0	0	0	0	0	0	0	0	0	0	0	0	0	0	0	0	0	1	0	0	0	0	0	0	0	0	0	0	0	0	0	1	0	0	0	0
Otu01687	0	0	0	0	0	0	0	0	0	0	0	0	3	0	0	0	0	0	0	0	0	0	0	0	0	0	0	0	0	0	0	0	1	0	0	0	0	0	0	0	0	0	0	0	0	0	0	0	0
Otu01688	0	0	0	0	0	0	0	0	0	0	0	0	0	0	0	0	0	0	0	0	0	0	0	0	0	0	0	0	0	0	0	0	0	0	0	0	0	0	0	0	0	0	0	0	0	0	0	0	0
Otu01689	0	0	0	1	0	0	0	3	0	0	0	0	0	0	0	0	0	0	0	0	0	0	0	1	1	0	0	0	0	0	0	0	0	0	0	0	0	0	0	0	0	0	0	0	0	0	0	0	0
Otu01690	0	0	0	0	0	0	0	0	0	0	0	0	0	0	0	1	0	0	0	0	0	0	0	0	0	0	0	0	0	0	0	3	0	0	1	1	0	1	1	0	0	0	0	0	0	0	0	0	0
Otu01691	0	0	0	0	0	0	0	0	0	0	0	0	0	0	0	4	1	0	0	0	0	0	0	0	0	0	0	0	0	0	0	0	0	0	0	0	0	0	0	0	0	0	0	0	0	3	0	0	0
Otu01692	0	0	0	0	0	0	0	0	0	0	0	0	0	1	3	0	0	0	0	0	0	0	0	0	0	0	0	0	0	0	0	0	0	0	0	0	0	0	0	0	0	0	0	0	0	0	0	0	0
Otu01693	0	0	0	0	0	0	0	0	0	0	0	0	0	0	0	0	0	0	0	0	0	0	0	0	0	0	0	0	0	0	0	0	0	1	0	0	0	0	0	0	0	0	0	0	0	0	0	0	0
Otu01694	0	0	0	0	0	0	0	0	0	0	0	0	0	0	0	0	0	0	0	0	0	0	0	0	0	0	0	0	0	0	0	0	0	0	0	0	0	0	0	0	0	0	0	0	0	0	0	0	0
Otu01695	0	0	0	0	0	0	0	0	0	0	0	0	0	0	0	0	0	0	0	0	0	0	0	0	0	0	0	2	0	0	0	0	0	0	0	0	0	0	0	0	0	0	0	0	0	0	0	0	0
Otu01696	0	0	0	0	0	0	0	0	0	0	0	0	0	0	0	0	0	1	0	0	0	0	0	0	0	0	0	0	0	0	0	0	0	0	0	0	0	1	0	0	0	0	0	0	0	0	0	0	0
Otu01697	0	1	0	1	0	0	0	0	0	0	0	0	0	0	0	1	0	0	0	0	0	0	0	0	0	0	0	0	0	0	0	0	0	0	0	0	0	0	0	0	0	0	0	0	0	0	0	0	0
Otu01698	0	0	0	0	0	0	0	0	0	0	0	0	0	0	0	0	0	0	0	0	0	0	0	0	0	0	0	0	0	0	0	0	0	0	0	13	0	0	0	0	0	0	0	0	0	0	0	0	0
Otu01699	0	0	1	0	0	0	0	0	0	0	0	0	0	0	0	0	0	0	0	0	0	0	0	1	0	0	0	0	0	0	0	0	0	0	0	0	0	0	0	0	0	0	0	0	0	0	0	0	0
Otu01700	0	0	0	0	0	0	0	0	0	0	0	0	0	0	0	0	0	0	0	0	0	0	0	0	0	0	0	0	0	0	0	0	0	0	0	0	0	0	0	0	0	0	0	0	0	0	0	0	0
Otu01701	0	0	0	0	0	0	0	0	0	0	0	0	0	0	0	0	0	0	0	0	0	0	0	0	0	0	0	0	0	0	0	0	0	0	0	0	0	0	0	0	0	0	0	0	0	0	0	0	0
Otu01702	0	0	0	0	0	0	0	0	0	0	0	0	0	0	0	0	0	1	0	0	0	0	0	0	1	0	0	0	0	0	0	0	0	0	0	0	0	0	0	1	0	0	0	0	0	0	0	0	0
Otu01704	0	0	0	0	0	0	0	0	0	0	0	0	0	0	0	0	0	0	0	0	0	0	0	0	0	0	0	0	0	0	0	0	0	0	0	0	0	0	0	0	0	0	0	0	0	0	0	0	0
Otu01705	0	0	0	0	0	0	0	0	0	0	0	0	0	0	0	0	0	0	0	0	0	0	0	0	0	0	0	0	0	0	0	0	0	0	0	0	0	0	0	0	0	0	0	1	0	0	0	0	0
Otu01706	0	1	1	0	0	0	0	0	0	0	0	0	0	0	0	0	0	0	0	0	0	0	0	2	0	0	0	0	0	0	0	0	0	0	0	0	0	0	0	0	0	0	0	0	0	0	1	0	0
Otu01707	0	0	0	0	0	0	0	0	0	0	0	0	0	0	0	0	0	0	0	0	0	0	0	0	4	0	0	0	0	0	0	0	0	0	0	0	0	0	0	0	0	0	0	0	0	0	0	0	0
Otu01708	0	0	0	0	0	0	0	0	0	0	0	0	0	0	0	0	0	0	0	0	0	0	0	0	0	0	0	0	0	0	0	0	0	0	0	0	0	0	0	0	0	0	0	0	0	0	0	0	0
Otu01709	2	0	2	0	0	0	0	0	0	0	0	0	0	0	0	0	0	0	0	0	0	0	0	0	0	0	0	0	0	0	0	0	0	0	0	0	0	0	0	0	0	0	0	0	0	0	0	0	0
Otu01710	0	0	0	0	0	0	0	0	0	0	0	0	0	0	0	0	0	0	0	0	0	0	0	0	0	0	0	0	0	0	0	0	0	0	0	0	0	0	0	0	0	0	0	0	0	0	0	0	0
Otu01711	0	0	0	0	0	0	0	0	0	0	0	0	0	0	0	0	0	0	0	0	0	0	0	0	0	0	0	0	0	0	0	0	0	0	0	0	0	0	0	0	0	0	0	0	0	0	0	0	0
Otu01712	0	0	0	3	0	0	0	0	0	1	0	0	0	0	0	0	0	0	0	0	0	0	0	0	0	0	0	3	0	0	0	0	0	0	0	0	0	0	0	0	0	0	0	0	0	0	0	0	0
Otu01713	0	0	0	0	0	0	0	0	0	0	0	0	0	0	0	0	0	0	0	0	0	0	0	0	0	0	0	0	0	0	0	0	0	0	0	0	0	0	0	0	0	0	0	0	0	0	0	0	0
Otu01714	0	0	0	0	0	0	0	0	0	3	0	0	0	0	0	0	0	0	0	0	0	1	0	1	0	0	0	0	0	3	0	0	0	0	0	0	0	0	0	0	0	0	0	1	0	0	0	0	0
Otu01715	0	0	0	0	0	0	0	3	0	0	0	0	0	0	0	0	0	0	0	0	0	0	0	0	0	0	0	0	0	0	0	0	0	0	0	0	0	0	0	0	0	0	0	0	0	3	0	0	0
Otu01716	0	0	0	0	0	0	0	0	0	0	0	0	0	0	0	0	0	0	0	0	0	0	0	0	0	0	0	0	0	0	0	0	0	0	0	0	0	0	0	0	1	0	0	0	0	0	0	0	0
Otu01717	0	0	0	0	0	0	0	0	0	0	0	0	0	0	0	0	0	0	0	0	0	0	0	0	0	0	0	0	0	0	0	0	0	0	0	0	0	0	0	0	0	0	0	0	0	0	0	0	0
Otu01718	0	0	0	0	0	2	0	0	0	0	0	0	0	0	0	0	0	0	0	0	0	0	0	0	0	0	0	0	0	0	0	0	0	0	0	0	0	0	0	0	0	0	0	0	0	0	0	0	0
Otu01719	0	0	0	0	0	0	0	0	0	0	0	0	0	0	0	0	0	0	0	0	0	0	0	0	1	0	0	0	0	0	0	0	0	0	0	0	0	0	0	0	0	0	0	0	0	0	0	0	0
Otu01720	0	0	0	0	0	0	0	0	0	0	0	0	0	0	0	0	0	0	0	0	0	0	0	0	0	0	0	0	0	0	0	0	0	0	0	0	0	0	0	0	0	0	0	0	0	0	0	0	0
Otu01721	0	0	2	0	0	0	0	0	0	0	0	0	0	0	0	0	0	0	0	0	0	0	0	0	0	0	0	0	0	0	0	0	0	0	0	0	0	0	0	0	0	0	0	0	0	0	0	0	0
Otu01722	0	0	0	0	0	0	0	0	0	0	0	0	0	0	0	0	0	0	0	0	0	0	0	0	0	0	0	0	0	0	0	0	0	0	0	0	0	0	0	0	0	0	0	0	0	0	0	0	0
Otu01723	0	0	0	0	0	0	0	0	0	0	0	0	0	0	0	0	0	0	0	0	0	0	0	0	0	0	0	0	1	0	0	0	0	0	0	0	0	0	0	0	0	0	0	1	0	0	0	0	0
Otu01724	0	0	0	0	0	0	0	0	0	0	0	0	0	0	0	2	2	0	0	0	0	0	0	0	0	0	0	0	0	0	0	0	0	0	0	0	0	0	0	0	0	0	0	0	0	0	0	0	0
Otu01725	0	0	0	0	0	0	0	0	0	0	0	0	0	0	0	1	0	0	0	0	0	0	0	0	0	0	0	0	0	0	0	0	0	0	0	0	0	0	0	0	0	3	0	0	0	0	0	0	0
Otu01726	0	0	0	0	0	0	0	0	0	0	0	0	0	0	0	0	0	0	0	0	0	0	0	0	0	0	0	0	0	0	0	0	0	0	0	0	0	0	0	0	0	1	0	0	0	0	0	0	0
Otu01727	0	0	2	0	0	0	0	0	0	0	0	0	0	0	0	0	0	0	0	0	0	0	0	0	0	0	0	0	0	1	0	0	0	0	0	0	0	0	0	0	0	0	0	0	1	0	0	0	0
Otu01728	0	0	0	0	0	0	0	0	0	0	0	0	0	0	0	0	0	0	0	0	0	0	0	0	0	0	0	0	0	0	0	0	0	0	0	0	0	0	0	0	0	0	0	0	0	0	0	0	0
Otu01729	0	0	0	0	0	0	0	0	0	0	0	0	0	0	0	0	0	0	0	0	0	1	0	0	0	0	0	0	0	0	0	0	0	0	0	0	0	0	0	0	0	0	0	0	0	0	0	0	0
Otu01730	0	0	0	0	0	0	0	0	0	0	0	0	1	0	0	0	0	0	0	0	0	0	0	0	0	0	0	0	0	0	0	0	0	0	0	0	0	3	0	0	0	0	0	0	0	0	0	0	0
Otu01731	8	0	0	0	0	0	0	0	0	0	0	0	0	0	0	0	0	0	0	0	0	0	0	0	0	0	0	0	0	0	0	3	0	0	0	0	0	0	0	0	0	0	0	0	0	0	0	0	0
Otu01732	0	0	0	0	0	0	0	0	0	0	0	0	0	0	0	0	0	0	0	0	0	0	0	0	0	0	0	0	0	0	0	0	0	0	0	0	0	0	0	0	0	0	0	0	0	0	0	0	0
Otu01733	0	0	0	0	0	0	0	0	0	0	0	0	0	0	0	0	0	0	0	0	0	0	0	0	0	0	0	0	0	0	0	0	0	0	0	0	0	0	0	0	0	0	0	0	0	0	0	0	0
Otu01734	0	0	1	0	0	0	0	3	0	0	0	0	0	0	0	0	0	0	0	0	0	0	0	0	0	0	0	0	0	0	0	0	0	0	0	0	0	0	0	0	0	0	0	0	0	0	0	0	0
Otu01735	0	0	0	0	0	0	0	0	0	0	0	0	0	0	0	0	0	0	0	0	0	0	0	0	0	0	0	0	0	0	0	0	0	0	0	0	0	0	0	1	0	1	0	0	0	0	0	0	0
Otu01736	0	0	0	0	0	0	0	0	0	0	0	0	0	0	0	0	0	0	0	0	0	0	0	0	0	0	0	0	0	0	0	0	0	0	0	0	0	0	0	0	0	0	0	0	0	0	0	0	4
Otu01737	0	0	0	0	0	0	0	0	0	0	0	0	0	0	0	0	0	0	0	0	0	0	0	1	0	0	0	0	0	0	0	0	0	0	0	0	0	0	0	0	0	0	0	0	0	0	0	0	0
Otu01738	0	0	0	0	0	0	0	0	0	0	0	0	0	0	0	0	0	0	0	0	0	0	0	0	0	0	0	0	0	0	0	0	0	0	0	0	0	0	0	0	0	0	0	0	0	0	0	0	0
Otu01739	0	0	0	0	0	0	0	0	0	0	0	0	0	0	0	0	0	0	0	0	0	0	0	0	0	0	0	0	0	0	0	0	0	0	0	0	0	0	0	0	0	0	0	0	0	0	0	0	6
Otu01740	0	0	0	0	0	0	0	0	0	0	0	0	4	0	0	0	0	0	1	0	0	0	0	0	0	0	0	0	0	0	0	0	0	0	0	0	0	0	0	0	0	0	0	0	0	0	0	0	0
Otu01741	0	0	0	0	1	0	0	0	0	0	0	0	0	0	0	0	0	0	0	0	0	0	0	0	0	0	0	0	0	0	0	0	0	0	0	0	0	0	0	0	0	0	0	0	0	0	0	0	0
Otu01742	0	0	0	0	0	0	0	0	0	0	0	0	0	0	0	0	0	0	0	0	0	0	0	0	0	0	0	0	0	0	0	0	0	0	0	0	0	0	0	0	0	0	0	0	0	0	0	0	0
Otu01743	2	0	1	0	0	0	0	0	0	0	0	0	0	0	0	0	0	0	0	0	0	0	0	0	1	0	0	2	0	0	1	0	0	0	0	0	0	0	0	0	0	0	0	0	0	0	0	0	0
Otu01744	0	0	0	0	0	0	0	0	0	0	1	0	0	0	0	0	0	0	0	0	0	0	0	0	0	0	0	0	0	4	0	0	0	0	0	0	0	0	0	0	0	0	0	0	0	0	0	0	0
Otu01745	0	0	0	0	0	0	0	0	0	0	0	0	0	0	0	0	0	0	0	0	1	0	0	0	0	0	0	0	0	0	0	0	0	0	0	0	0	0	0	0	0	0	0	0	0	0	0	0	0
Otu01746	0	0	0	0	0	0	0	0	0	0	3	1	0	0	0	0	0	0	0	0	0	0	0	0	0	0	0	0	0	0	0	0	0	2	0	0	0	0	0	0	0	0	0	0	0	0	0	0	0
Otu01747	0	0	0	0	0	0	0	0	0	0	0	0	0	0	0	0	0	0	0	0	0	0	0	0	0	0	0	0	0	0	0	0	0	0	0	0	0	0	0	0	0	0	0	0	0	0	0	0	0
Otu01748	0	0	0	0	0	0	0	0	0	0	0	0	0	0	0	0	0	0	0	0	0	0	0	0	0	0	0	0	0	0	0	0	0	0	0	0	0	0	0	0	0	0	0	0	1	0	0	0	0
Otu01749	0	0	0	0	1	2	0	0	0	0	0	0	0	0	0	0	0	0	0	0	0	0	0	0	0	1	0	0	0	0	0	0	0	0	0	0	0	0	0	0	0	0	0	0	0	0	0	0	0
Otu01750	0	0	0	0	0	0	0	0	1	0	0	0	0	0	0	0	0	0	0	0	0	0	0	0	0	0	0	0	0	0	0	0	0	0	0	0	0	0	0	0	0	0	0	0	0	0	0	0	0
Otu01751	0	0	0	0	0	0	0	0	0	0	0	0	0	0	0	0	0	0	0	0	0	0	0	0	0	0	0	0	1	0	0	0	0	0	0	0	0	0	0	0	0	0	0	0	0	0	0	0	0
Otu01752	0	0	0	0	0	3	0	0	0	0	0	0	0	0	0	0	0	0	0	0	0	0	0	0	2	0	0	0	0	0	0	0	0	0	0	0	0	0	0	0	0	0	0	0	0	0	0	0	0
Otu01753	0	0	0	0	0	0	0	0	0	0	0	0	0	0	0	0	0	0	0	0	0	0	0	0	0	0	1	0	0	0	0	0	0	0	0	0	0	0	0	0	0	0	0	0	0	0	0	0	0
Otu01754	0	0	0	0	0	0	0	0	0	0	0	0	0	0	0	0	0	0	0	0	0	0	0	0	0	0	0	0	0	0	0	0	0	0	0	0	0	0	0	0	0	0	0	2	0	0	0	0	0
Otu01755	0	0	0	0	0	0	0	0	0	0	0	0	0	0	0	0	0	0	0	0	0	0	0	0	0	0	1	0	0	0	0	0	0	0	0	0	0	0	0	0	0	0	0	0	0	0	0	0	0
Otu01756	0	0	0	0	0	1	0	0	0	0	0	0	0	0	0	0	0	0	0	0	0	0	0	0	0	0	0	0	0	0	0	0	1	0	1	0	0	0	0	0	0	0	0	0	0	0	0	0	0
Otu01757	0	0	0	0	0	0	0	0	0	0	0	0	0	0	0	0	0	0	0	0	0	0	0	0	2	0	0	0	0	0	0	0	0	0	0	0	0	0	0	0	0	0	0	0	0	0	0	0	0
Otu01758	0	0	0	0	0	0	0	0	0	0	0	0	0	0	0	0	0	0	0	0	0	0	0	0	0	0	1	0	0	0	0	0	0	0	0	0	0	0	0	0	0	0	0	0	0	0	0	0	0
Otu01759	0	0	0	0	0	0	0	0	0	0	0	0	0	0	0	0	0	0	0	0	0	0	0	0	0	0	0	0	3	0	0	0	0	0	0	0	0	0	0	0	0	0	0	0	0	0	0	0	0
Otu01760	0	0	0	0	0	0	0	0	0	0	0	0	2	0	1	0	1	0	0	0	0	0	0	0	0	0	0	0	0	0	0	0	0	0	0	0	1	0	0	0	0	0	0	0	0	0	0	0	0
Otu01761	0	0	0	0	0	0	0	0	0	0	0	0	0	0	0	0	0	0	0	0	0	0	0	1	0	0	2	1	0	0	0	0	0	0	0	0	0	0	0	0	0	0	0	0	0	0	0	0	0
Otu01762	0	0	0	0	0	0	0	0	0	0	0	0	1	0	0	0	0	1	0	0	0	0	0	1	0	0	0	0	0	0	0	0	0	0	0	1	1	0	0	0	0	0	0	0	0	0	0	0	0
Otu01763	0	2	0	0	0	0	0	0	0	0	0	0	0	0	0	0	0	0	0	1	0	0	0	0	0	0	0	0	0	0	0	0	0	0	0	1	0	0	0	0	0	0	0	0	0	0	0	0	0
Otu01764	0	0	0	0	0	0	0	0	0	0	0	0	0	0	0	0	0	0	0	2	0	0	0	0	0	0	0	0	0	0	0	0	0	0	1	0	0	0	0	0	0	0	0	0	0	0	0	0	0
Otu01765	0	0	0	0	0	0	0	0	0	0	0	0	0	0	0	0	0	0	0	0	0	0	0	0	0	0	0	0	0	0	0	0	0	0	0	0	0	0	0	0	0	0	0	0	0	0	0	0	0
Otu01766	0	0	0	0	0	2	0	0	0	0	0	0	0	0	0	0	0	0	0	0	0	0	0	0	0	0	0	0	0	0	0	0	0	0	0	0	0	0	0	0	0	0	0	0	0	0	0	0	0
Otu01767	0	0	0	0	0	0	0	0	0	0	0	0	0	0	0	0	0	0	0	0	0	0	0	0	0	0	0	0	0	1	0	0	1	0	0	0	0	0	1	0	0	0	0	0	0	1	0	0	0
Otu01768	0	0	0	0	0	0	0	0	0	0	0	0	0	0	4	0	0	0	0	0	0	0	0	0	0	0	0	0	0	0	0	0	0	0	0	0	0	0	0	0	0	1	0	0	0	1	0	0	0
Otu01769	0	3	0	0	0	0	0	0	0	0	0	0	0	0	0	0	0	0	0	0	0	0	0	0	0	0	0	0	0	0	0	0	0	0	0	0	0	0	0	0	0	0	0	0	0	0	0	0	0
Otu01770	0	0	0	0	0	0	0	0	0	0	0	0	0	0	0	0	0	0	0	0	0	0	0	0	0	0	0	0	0	0	0	0	0	0	0	0	0	0	0	0	0	0	0	0	0	0	0	0	0
Otu01771	0	0	1	0	0	0	0	0	0	2	0	0	0	0	0	0	0	0	0	0	0	0	0	0	0	0	0	0	0	0	0	0	0	0	0	0	0	0	0	0	0	0	0	0	0	0	0	0	0
Otu01772	0	0	0	0	0	0	0	0	0	0	0	0	0	0	0	0	0	0	0	0	0	0	0	0	0	0	0	0	0	0	0	2	0	0	0	1	2	0	1	0	0	0	0	0	0	0	0	0	0
Otu01773	0	0	0	0	0	0	0	0	0	0	0	0	0	0	0	0	0	1	0	0	0	0	0	0	0	0	0	0	0	0	0	0	0	0	0	0	0	2	0	0	0	0	0	0	0	0	0	0	0
Otu01774	0	0	0	0	0	0	0	0	0	0	0	0	0	0	0	0	0	0	0	0	0	0	0	0	0	0	0	0	0	0	0	0	0	0	0	0	0	0	0	0	0	0	0	0	0	0	0	0	0
Otu01775	0	0	0	0	0	0	0	0	0	0	0	0	0	0	0	0	0	0	0	0	0	0	0	0	0	0	0	0	0	0	0	0	0	0	0	0	0	0	0	0	0	0	5	0	0	0	0	0	0
Otu01776	0	0	0	0	0	0	0	0	0	0	0	0	0	0	0	0	0	0	0	0	0	6	0	0	0	0	0	0	0	0	0	0	0	0	0	0	0	0	0	0	0	0	0	0	0	0	0	0	0
Otu01777	0	0	0	0	0	0	0	0	0	0	0	0	0	0	0	0	0	0	0	0	0	0	0	0	0	0	0	0	0	0	0	0	0	0	0	0	0	0	0	0	0	0	0	0	0	0	0	0	0
Otu01778	0	0	0	0	0	0	0	0	0	0	0	0	0	0	0	0	0	0	0	0	0	0	0	0	0	0	0	0	0	0	0	0	0	0	0	0	0	0	0	0	0	0	0	0	0	0	0	0	0
Otu01779	0	0	0	0	0	0	0	0	0	0	0	0	0	0	0	0	0	0	0	0	0	0	0	0	0	0	0	0	0	0	0	0	0	0	0	0	0	0	0	0	0	0	0	0	0	0	0	0	0
Otu01780	0	0	0	0	0	0	0	0	0	1	0	0	0	0	0	0	0	0	0	0	0	2	0	0	0	0	0	0	0	0	0	0	0	0	0	0	0	0	0	0	0	0	0	0	0	0	0	0	0
Otu01781	0	0	0	0	0	0	0	0	0	0	0	0	0	0	0	0	0	0	0	0	0	0	0	0	0	0	0	0	0	0	0	0	0	0	0	0	0	0	0	0	0	0	0	0	0	0	0	0	0
Otu01782	0	0	0	0	0	0	0	1	0	0	0	0	0	0	0	0	0	0	0	0	0	0	0	0	0	0	0	0	0	0	0	0	0	0	0	0	0	0	0	0	0	0	0	0	0	2	2	0	0
Otu01783	0	0	0	0	0	0	0	0	0	0	0	0	0	0	0	0	0	0	0	0	0	0	0	0	0	0	0	0	0	0	0	0	0	0	0	0	0	0	0	0	0	0	0	0	0	0	0	0	0
Otu01784	0	0	0	0	0	9	0	0	0	0	0	0	0	0	0	0	0	0	0	0	0	0	0	0	0	0	0	0	0	0	0	0	0	0	0	0	0	0	0	0	0	0	0	0	1	0	0	0	0
Otu01785	0	0	0	0	0	0	0	0	0	0	0	0	0	0	0	1	0	1	0	0	0	0	0	0	0	0	0	0	0	0	0	0	0	0	3	0	0	0	1	0	0	0	0	1	0	0	0	0	0
Otu01786	0	0	0	0	0	0	0	0	0	0	0	0	0	0	0	0	0	0	0	1	0	0	0	0	0	0	0	0	0	0	0	0	0	0	0	0	0	0	0	0	0	0	0	0	0	0	0	0	0
Otu01787	0	0	0	0	0	0	0	0	0	0	0	0	0	0	0	0	0	0	0	0	0	1	0	0	0	1	0	0	0	0	0	0	0	1	0	0	0	0	0	1	0	0	0	1	0	0	0	0	0
Otu01788	0	0	0	0	0	0	0	4	0	0	0	0	0	0	0	0	1	0	0	0	0	0	0	0	0	0	0	0	0	0	0	0	0	0	0	0	0	0	0	0	0	0	0	0	0	0	0	0	0
Otu01789	0	0	0	2	0	0	0	0	0	0	0	0	0	0	0	0	0	0	0	0	0	0	0	0	0	0	0	0	0	0	0	0	0	0	0	0	0	0	0	0	0	0	0	0	0	0	0	0	0
Otu01790	16	0	0	0	0	0	0	0	0	0	0	0	0	0	0	0	0	0	0	0	0	0	0	0	0	0	0	0	0	0	0	0	0	0	0	0	0	0	0	0	0	0	0	0	0	0	0	0	0
Otu01791	0	0	0	0	0	0	0	0	0	0	0	0	0	0	0	0	0	0	0	0	0	0	0	0	0	0	0	0	0	0	0	0	0	0	0	0	0	0	0	0	0	0	0	1	0	0	0	0	1
Otu01792	0	0	0	0	0	0	0	0	0	0	0	0	0	0	0	0	0	0	0	0	0	2	0	0	0	0	0	0	0	0	0	2	0	0	0	0	0	0	0	0	0	0	0	0	0	0	0	0	0
Otu01793	0	0	0	0	0	0	0	0	0	0	0	0	0	0	0	0	0	0	0	0	0	0	0	0	0	0	1	0	0	0	0	0	0	0	0	0	0	0	0	0	0	0	0	0	0	0	0	0	0
Otu01794	0	0	2	0	0	0	0	0	0	0	0	0	0	0	0	0	0	0	0	0	0	0	0	0	0	0	0	0	0	0	0	0	0	0	0	0	0	0	0	0	0	0	0	0	0	0	0	0	0
Otu01795	0	0	0	0	0	0	0	0	0	0	0	0	0	0	0	0	0	0	0	0	0	0	0	0	0	0	0	0	0	0	0	0	0	0	0	0	0	0	0	0	0	0	0	0	0	0	0	0	0
Otu01796	0	0	0	0	0	0	0	0	0	0	0	0	0	0	0	0	0	0	0	0	0	0	0	0	0	0	0	0	0	0	0	0	0	0	0	0	0	0	0	0	0	0	0	0	0	0	0	0	0
Otu01797	0	0	0	0	0	0	0	0	0	0	0	0	0	0	0	0	0	0	0	0	0	0	0	0	0	0	0	0	0	0	0	0	0	0	0	0	0	0	0	0	0	0	0	0	0	0	0	0	0
Otu01798	0	0	0	0	0	0	0	0	0	0	0	0	0	0	0	0	0	0	0	0	0	0	0	0	0	0	0	0	0	0	0	0	0	0	0	0	0	0	0	0	0	0	0	0	3	0	0	0	0
Otu01799	0	0	0	1	0	0	0	0	0	0	0	0	0	0	0	0	0	0	0	0	0	0	0	0	0	0	0	0	0	0	0	0	1	0	0	0	0	0	0	0	0	0	0	0	0	0	0	0	0
Otu01800	0	0	0	0	0	0	0	0	0	0	0	0	0	0	0	0	0	0	0	0	0	0	0	0	1	0	0	0	0	0	0	0	0	0	0	0	0	0	0	0	0	0	0	0	0	0	0	0	0
Otu01801	0	0	3	0	0	0	0	0	0	0	0	0	0	0	0	0	0	0	0	0	0	0	0	0	0	0	0	0	0	0	0	0	0	0	0	0	0	0	0	0	0	0	0	0	0	0	0	0	0
Otu01802	0	0	0	0	0	0	0	0	0	0	0	1	0	0	0	0	0	0	0	0	0	0	0	0	0	0	0	0	0	0	0	0	0	0	0	0	0	0	0	0	0	0	0	0	0	0	0	0	0
Otu01803	2	0	0	0	0	0	0	0	0	2	0	0	1	0	0	0	0	0	0	0	0	0	0	0	0	0	0	0	0	0	0	0	0	0	0	0	0	0	0	0	0	0	0	0	0	0	0	0	0
Otu01804	0	0	0	0	0	0	0	0	0	0	0	0	0	0	0	0	0	0	0	0	0	0	0	0	0	0	0	0	0	0	0	0	0	0	0	0	0	0	0	0	0	0	0	0	0	0	0	0	0
Otu01805	0	0	0	0	0	0	0	0	0	0	0	0	1	0	0	0	0	0	0	0	0	0	0	0	0	0	0	0	0	0	0	0	0	0	0	0	0	0	0	0	0	0	0	0	0	0	0	0	0
Otu01806	0	0	0	0	0	0	0	0	0	0	0	0	0	0	0	0	0	0	0	0	0	0	0	0	0	0	0	0	0	0	0	0	0	0	0	0	0	0	0	0	0	0	0	0	0	0	0	0	0
Otu01807	0	0	0	0	0	0	0	0	0	0	0	0	0	0	0	0	0	0	0	0	0	0	0	0	0	0	0	0	0	0	0	0	0	0	0	0	0	0	0	1	0	0	0	0	0	0	0	0	0
Otu01808	0	0	0	0	0	0	0	0	0	0	0	0	0	0	0	0	0	0	0	0	0	0	0	0	0	0	0	0	0	0	0	0	0	0	0	0	0	0	0	0	0	0	0	0	0	0	0	0	0
Otu01809	0	0	0	0	0	0	0	0	0	0	0	0	0	0	0	0	0	0	0	0	0	1	0	0	0	0	0	0	0	0	0	0	0	0	0	0	0	0	0	0	0	0	0	0	0	0	0	0	0
Otu01811	0	0	0	0	0	0	0	0	0	0	0	0	0	1	0	0	0	0	0	0	0	0	0	0	0	0	0	0	0	0	0	0	0	0	0	0	0	0	0	0	0	0	0	0	0	0	0	0	0
Otu01812	0	0	0	0	0	0	0	0	0	0	0	0	0	0	0	0	0	0	0	0	0	0	0	0	0	0	0	0	0	0	0	0	0	0	0	0	0	0	0	0	0	0	0	0	0	0	0	0	0
Otu01813	0	0	0	0	0	0	0	0	0	0	0	0	0	0	0	0	0	0	0	0	0	0	0	0	0	0	0	0	0	0	0	0	0	0	0	0	0	0	0	0	0	0	0	0	0	0	2	0	0
Otu01814	0	0	0	0	0	0	0	0	0	0	0	0	0	0	0	0	0	0	0	0	0	0	0	2	0	0	0	0	0	5	0	1	0	0	0	0	0	0	0	0	0	0	0	0	0	0	0	0	0
Otu01815	0	0	0	0	0	0	0	0	0	0	0	0	0	0	0	0	0	0	0	0	0	0	0	0	0	0	0	0	0	0	0	2	0	0	0	0	0	0	0	0	0	0	0	0	0	0	0	0	0
Otu01816	0	0	0	0	0	0	0	0	0	0	0	0	0	0	0	0	0	0	0	0	0	0	0	0	0	0	0	2	1	0	0	0	0	0	0	0	0	0	0	0	0	0	0	0	0	0	0	0	0
Otu01817	0	0	0	0	0	0	0	0	0	0	0	0	0	0	0	0	0	0	0	0	0	0	0	0	0	0	0	0	0	0	0	0	0	0	0	0	0	0	0	0	0	0	0	0	0	0	0	0	0
Otu01818	0	0	0	0	0	0	0	0	0	0	0	0	0	0	0	0	0	0	0	0	0	0	0	0	0	0	0	0	0	0	0	0	0	0	0	0	0	0	0	0	0	0	0	0	3	0	0	0	0
Otu01819	0	0	0	0	0	0	0	0	0	0	0	0	0	0	0	0	0	0	0	0	0	0	0	0	0	0	0	0	0	0	0	0	0	0	0	0	0	0	1	0	0	0	0	0	0	0	0	0	0
Otu01820	0	0	0	0	0	0	0	0	0	0	0	0	0	0	0	0	0	0	0	0	0	0	0	0	0	0	0	0	0	0	0	0	0	0	0	0	0	1	0	0	0	0	0	0	0	0	0	0	0
Otu01821	0	0	0	0	0	0	0	0	0	0	0	0	0	0	0	0	0	0	0	0	0	0	0	0	0	0	0	0	0	0	0	0	0	0	0	0	0	0	0	0	0	0	0	0	0	0	0	0	0
Otu01822	0	0	0	0	1	0	0	0	0	0	0	0	0	0	0	0	0	0	0	0	0	0	0	0	0	0	0	0	0	0	0	0	0	0	0	0	0	0	0	0	0	0	0	0	0	0	0	0	0
Otu01823	0	0	1	0	0	0	0	0	0	0	0	0	0	0	0	0	0	0	0	0	0	5	0	0	0	0	0	0	0	0	1	0	0	0	0	0	0	0	0	0	0	0	0	0	0	0	0	0	0
Otu01824	0	0	0	2	0	0	0	0	0	0	0	0	0	0	0	0	0	0	0	0	0	0	0	0	0	0	0	0	0	0	0	0	0	0	0	0	0	0	0	0	0	0	0	0	0	0	0	0	0
Otu01825	0	0	0	0	0	0	0	0	0	0	0	0	0	0	0	0	0	0	0	0	0	1	0	0	0	0	0	0	0	1	1	0	0	1	0	0	0	0	0	0	0	0	0	0	0	0	0	0	0
Otu01826	0	0	0	0	0	0	0	0	0	0	0	0	0	0	0	0	0	0	0	0	0	0	0	0	0	0	0	0	0	0	0	0	0	0	0	0	0	0	0	0	0	0	0	0	0	0	0	0	0
Otu01827	0	0	0	0	0	0	0	0	0	0	0	0	0	0	0	0	0	0	0	0	0	0	0	0	0	0	0	0	0	0	0	0	0	0	0	0	0	0	0	0	0	0	0	0	0	0	0	0	0
Otu01828	0	0	0	0	0	0	0	0	0	0	0	0	0	0	0	0	0	0	0	0	0	0	0	0	0	0	0	0	0	0	0	0	0	0	0	0	0	0	0	2	0	0	0	0	0	0	0	0	0
Otu01829	0	0	0	0	0	0	0	0	0	0	0	0	0	0	0	0	2	0	0	0	0	0	0	0	0	0	1	0	0	0	0	0	1	0	0	0	0	0	0	0	0	0	0	0	0	0	0	0	0
Otu01830	0	0	0	0	0	0	0	0	0	0	0	0	0	0	0	0	0	0	0	0	0	0	0	0	0	0	0	0	0	0	0	1	0	0	0	0	0	0	0	0	0	0	0	0	0	0	1	0	0
Otu01831	1	0	0	0	0	0	0	0	0	0	0	0	0	0	0	0	0	0	0	0	0	0	0	1	0	0	0	1	0	0	0	0	0	0	0	0	0	0	0	0	0	0	0	3	0	0	0	0	0
Otu01832	0	0	0	0	0	0	0	0	0	0	0	0	2	0	0	1	0	0	0	0	0	0	0	0	0	0	0	0	0	0	0	0	0	0	0	0	0	0	0	0	0	0	0	0	0	0	0	0	0
Otu01833	0	0	0	0	0	0	0	0	0	0	0	0	0	0	0	0	0	0	0	0	0	0	0	0	0	0	0	0	0	0	0	0	0	0	0	0	0	0	0	0	0	0	0	0	0	0	0	0	0
Otu01834	0	0	0	0	0	0	0	0	0	0	0	0	0	0	0	0	0	0	0	0	0	0	0	0	0	0	0	0	0	0	0	0	0	0	0	0	0	0	0	0	0	0	0	0	0	0	0	0	0
Otu01835	0	0	0	0	0	0	0	0	0	0	0	0	0	0	0	0	0	0	0	0	0	0	0	0	0	0	0	0	1	1	0	0	0	0	0	0	0	0	0	0	0	0	0	0	0	0	7	0	0
Otu01836	0	0	0	0	0	0	0	0	0	0	0	0	0	0	0	0	0	0	0	0	0	0	0	0	0	0	0	0	0	0	0	0	0	0	0	0	0	0	0	0	0	0	0	0	0	0	0	0	0
Otu01837	0	0	0	0	0	0	0	0	0	0	0	0	0	0	0	2	0	0	0	0	0	0	0	0	0	0	0	0	0	0	0	0	0	0	0	0	0	0	0	0	0	2	0	0	0	0	0	0	0
Otu01838	0	0	0	0	0	0	0	0	0	0	0	0	0	0	0	0	0	0	0	0	0	0	0	0	0	0	0	0	0	0	0	0	0	0	0	0	0	0	0	0	0	0	0	0	0	0	0	0	0
Otu01839	0	0	0	0	0	0	0	0	0	0	0	0	0	0	0	0	0	0	0	0	0	0	0	0	0	0	0	0	0	0	0	0	0	0	0	0	0	0	2	0	0	0	0	0	0	0	0	0	0
Otu01840	0	0	0	0	0	0	0	0	0	0	0	0	0	0	0	0	0	0	0	0	0	0	0	0	0	0	0	1	1	0	0	0	0	0	0	0	0	0	0	0	0	0	0	0	0	0	0	0	0
Otu01841	0	0	0	0	0	0	0	0	0	0	0	0	0	0	0	0	0	0	0	0	0	0	0	0	0	0	0	0	0	0	0	0	0	0	0	0	0	0	0	0	0	0	0	0	0	0	0	0	0
Otu01842	0	0	1	0	0	0	0	0	0	0	0	0	0	0	0	0	0	0	0	0	0	0	0	0	0	0	0	0	0	0	0	0	0	0	0	0	0	0	0	0	0	0	0	0	0	0	0	0	0
Otu01843	0	0	0	0	0	0	0	0	0	0	0	0	0	0	0	0	0	0	0	0	0	0	0	0	0	0	0	0	0	0	0	0	0	0	0	0	1	0	0	0	0	0	0	0	0	0	0	0	0
Otu01844	0	0	0	0	0	0	0	0	0	0	0	0	0	0	0	0	0	0	0	0	0	0	0	4	0	0	0	0	0	0	0	0	0	0	0	0	0	0	0	0	0	0	0	0	0	0	0	0	0
Otu01845	0	0	0	0	0	0	0	0	0	0	2	0	0	0	0	0	0	0	0	0	0	0	0	0	1	0	0	0	0	0	0	0	0	0	0	0	0	0	0	0	0	0	0	0	0	0	0	0	0
Otu01846	1	0	0	0	0	0	0	0	0	0	0	0	0	0	1	0	0	0	0	0	0	0	0	0	0	0	0	0	0	0	0	0	0	0	0	0	1	0	0	0	0	0	0	0	0	0	0	0	0
Otu01847	0	0	0	0	0	0	0	0	0	0	0	0	0	0	0	0	0	0	0	0	0	0	0	0	0	0	0	0	0	0	0	0	0	2	0	0	0	0	0	0	0	0	1	0	0	0	0	0	0
Otu01848	0	0	0	0	0	0	0	0	0	0	0	0	0	0	0	0	0	0	0	0	0	0	0	0	0	0	0	0	0	0	0	0	0	0	0	0	0	0	0	0	0	0	0	0	0	0	0	0	0
Otu01849	0	0	0	0	0	0	0	0	0	0	0	0	0	0	0	0	0	0	0	0	1	2	0	2	0	0	0	0	0	0	0	0	0	0	0	0	0	0	0	0	0	0	0	0	0	0	0	0	0
Otu01850	0	0	0	0	0	0	0	0	0	0	0	2	0	0	0	0	0	0	0	0	0	1	0	0	0	0	0	0	0	0	0	0	0	0	0	0	0	0	0	0	0	0	0	0	0	0	0	0	0
Otu01851	0	0	0	0	0	0	0	0	0	0	0	0	0	0	0	0	0	0	0	0	0	1	0	0	0	0	0	0	0	0	0	0	0	0	0	0	0	0	0	0	0	0	0	0	0	0	0	0	0
Otu01852	0	0	0	0	0	0	0	2	0	0	0	0	0	0	0	0	0	0	0	0	0	0	0	0	0	0	0	2	0	0	0	0	0	0	0	0	0	0	0	0	0	0	0	0	0	0	0	0	0
Otu01853	1	0	0	0	0	0	0	0	0	0	0	0	0	0	0	0	0	0	0	0	0	0	0	0	0	0	0	1	0	0	0	0	0	0	0	0	0	0	0	0	0	0	0	0	0	0	0	0	0
Otu01854	0	0	0	0	0	0	0	0	0	0	0	0	0	0	0	0	0	0	0	0	0	0	0	0	0	0	0	0	0	0	0	0	0	0	0	0	0	0	0	0	0	0	0	0	0	0	0	0	0
Otu01855	0	0	0	0	0	0	0	0	0	0	0	0	1	0	1	0	0	0	0	0	1	0	0	0	0	0	0	0	0	0	0	0	0	0	0	0	3	0	0	0	0	0	0	0	0	0	0	0	0
Otu01856	0	0	0	0	0	0	0	0	0	0	0	0	0	0	0	0	0	0	0	0	0	1	0	0	0	0	0	0	0	0	0	0	0	0	0	0	0	0	0	0	0	0	0	0	0	0	0	0	0
Otu01857	0	0	0	0	0	0	0	0	0	0	0	0	0	0	1	0	0	0	0	0	0	0	0	0	0	0	0	0	0	0	0	0	0	1	0	0	0	0	0	0	0	0	0	0	0	0	0	0	0
Otu01858	3	0	0	0	0	0	0	0	0	0	0	0	0	0	0	0	0	0	0	0	0	0	0	0	0	0	0	0	0	0	0	0	1	0	0	0	0	0	0	0	1	0	0	0	0	0	0	0	0
Otu01859	0	0	3	0	0	0	0	0	0	0	0	0	0	0	0	0	0	0	0	0	0	0	0	1	0	0	0	0	0	0	0	2	0	0	0	0	0	0	0	0	0	0	0	0	0	0	0	0	0
Otu01860	0	0	0	0	0	0	0	0	0	0	0	0	0	0	0	0	0	0	5	0	0	0	0	0	0	0	0	0	0	0	0	0	1	0	0	0	0	0	0	0	0	0	0	0	0	0	0	0	0
Otu01861	0	0	0	0	0	2	1	0	0	0	0	0	0	1	0	0	0	2	0	2	0	0	0	0	0	0	0	0	0	0	0	0	0	0	0	0	0	0	0	0	1	2	0	0	0	0	0	0	0
Otu01862	0	0	0	0	0	0	0	0	0	0	0	0	0	0	0	0	0	0	0	0	0	0	0	2	0	0	0	0	0	0	0	0	0	0	0	0	0	0	0	0	0	0	7	0	0	0	0	0	0
Otu01863	0	0	0	0	0	6	0	0	0	0	0	0	0	0	0	0	0	0	0	0	0	0	0	0	0	0	0	0	0	0	0	0	0	0	0	0	0	0	0	0	0	0	0	0	0	0	0	0	0
Otu01864	0	0	0	0	0	0	0	0	0	0	0	0	0	0	0	0	0	0	0	0	0	0	0	0	1	0	0	0	0	0	0	0	0	0	0	0	0	0	0	0	0	0	0	0	0	0	0	0	0
Otu01865	0	0	0	0	0	0	0	0	0	2	0	0	0	0	0	0	0	0	0	0	0	0	0	0	0	0	0	0	0	0	0	0	2	0	0	0	0	2	0	0	0	0	0	0	0	0	0	2	0
Otu01866	0	0	0	0	0	0	0	0	0	0	0	0	0	6	0	0	0	0	0	0	1	0	0	0	0	0	0	0	0	0	0	0	0	0	0	0	0	0	0	0	0	0	0	0	0	0	0	0	0
Otu01867	0	0	0	0	0	0	0	0	0	0	0	0	0	0	0	0	0	0	0	0	0	0	0	0	0	0	0	0	0	0	0	0	0	0	0	0	0	0	0	0	0	0	0	1	1	0	0	0	0
Otu01868	0	0	0	0	0	0	0	0	0	0	0	0	0	1	0	0	0	0	0	0	0	0	0	0	0	0	0	0	0	0	0	0	0	0	0	0	0	0	1	0	1	0	0	0	0	0	0	0	0
Otu01869	0	0	0	0	0	0	0	0	0	0	0	0	0	0	0	0	0	0	0	0	0	0	0	1	0	0	0	0	1	0	0	0	0	0	0	0	0	0	0	0	0	0	0	0	0	0	0	0	0
Otu01870	0	0	0	0	0	0	0	0	0	0	0	0	0	0	0	0	0	0	0	0	0	0	0	0	0	0	0	0	0	0	0	0	0	0	0	0	0	0	0	0	0	0	0	0	0	0	0	0	0
Otu01871	0	0	0	0	0	0	0	0	0	6	0	0	0	0	0	0	0	0	0	0	0	0	0	0	0	0	0	0	0	0	0	0	0	0	0	0	0	0	0	0	0	0	0	0	0	0	0	0	0
Otu01872	0	0	0	0	0	0	0	0	0	0	0	0	0	0	0	1	0	0	0	0	0	0	0	0	0	0	0	0	0	0	0	1	0	0	0	0	0	0	0	0	0	0	0	0	0	0	0	0	0
Otu01873	0	0	0	0	0	0	0	0	0	0	0	0	1	0	0	0	1	1	0	0	0	0	0	0	0	0	0	0	0	0	0	0	0	0	0	0	0	0	1	0	0	0	0	0	0	0	0	0	0
Otu01874	0	0	0	0	0	0	0	0	0	0	0	0	0	0	0	0	0	0	0	0	0	0	0	0	0	0	0	0	0	0	0	0	0	0	0	0	0	0	0	0	0	2	0	0	0	0	0	0	0
Otu01875	1	0	0	0	0	0	0	0	0	0	0	0	0	0	0	0	0	0	0	0	0	0	0	0	0	0	0	0	0	0	0	0	0	0	0	1	0	0	0	0	0	0	0	0	0	0	0	0	0
Otu01876	0	0	0	0	0	0	0	0	0	0	0	0	0	0	0	0	0	0	0	0	0	0	0	0	0	0	0	0	0	0	2	0	0	0	0	0	0	0	0	1	0	0	0	0	0	0	0	0	0
Otu01877	2	0	0	0	0	0	0	0	0	0	0	0	0	0	0	0	0	0	0	0	0	0	0	0	0	0	0	0	0	0	0	0	0	0	0	0	0	0	0	0	0	0	0	0	0	0	0	0	0
Otu01878	0	1	0	0	0	0	0	0	0	1	0	0	0	0	0	0	0	0	0	0	0	4	0	0	0	2	0	0	0	0	0	0	0	0	0	0	0	0	0	0	0	0	0	0	0	0	0	0	0
Otu01879	0	0	0	0	0	0	0	0	0	0	0	0	0	0	0	0	0	0	0	0	0	0	0	0	0	0	0	0	0	0	0	0	0	0	0	2	1	0	0	0	0	0	0	0	0	0	0	0	0
Otu01880	0	0	0	0	0	0	0	0	0	0	0	0	0	0	0	0	0	0	0	0	0	0	0	0	1	0	0	1	0	0	0	0	0	0	0	0	0	0	0	0	0	0	0	0	0	0	0	0	0
Otu01881	0	0	0	0	0	0	0	0	0	0	0	0	0	0	1	0	0	0	0	0	0	0	0	0	0	0	0	0	0	0	0	0	0	0	0	0	0	0	0	0	0	0	0	0	0	0	0	0	0
Otu01882	0	0	0	0	0	0	0	0	0	0	0	0	0	0	0	0	0	0	0	0	0	0	0	1	0	0	0	0	0	5	0	0	0	0	0	0	0	0	0	0	0	0	0	0	1	0	0	0	1
Otu01883	0	0	0	0	0	0	0	0	0	0	0	0	0	0	0	0	0	0	0	0	0	0	0	0	0	0	0	0	0	0	0	0	1	0	0	0	0	1	8	2	0	0	0	0	0	0	0	0	0
Otu01884	0	0	0	0	0	0	0	0	0	0	0	0	1	0	0	0	0	0	0	0	0	0	0	0	0	0	0	0	0	3	0	0	0	0	0	0	0	0	0	0	0	0	0	0	0	0	0	0	0
Otu01885	0	0	0	0	0	0	0	0	0	0	0	0	1	0	0	0	0	0	0	1	0	0	0	0	0	0	0	0	0	0	0	1	0	0	0	1	0	0	0	0	0	1	0	0	1	0	1	0	0
Otu01886	0	0	0	0	0	0	0	0	0	0	0	0	0	0	0	0	0	0	0	0	0	0	0	0	0	0	0	0	0	0	0	0	0	0	0	0	0	0	0	0	0	0	1	0	0	0	0	0	0
Otu01887	0	0	0	0	0	0	0	0	0	0	0	0	1	0	2	0	0	0	0	0	0	0	0	0	0	0	0	0	0	0	0	0	0	0	1	0	0	0	0	0	0	0	0	0	0	0	0	0	0
Otu01888	0	0	0	0	0	0	0	0	0	0	0	0	0	0	0	0	0	0	0	0	0	0	0	0	0	0	0	0	0	0	0	0	0	0	0	1	0	0	0	0	0	0	0	0	0	0	0	0	0
Otu01889	0	0	0	0	0	0	0	0	0	0	0	12	0	0	0	0	0	0	0	0	0	0	0	0	0	0	0	0	0	0	0	0	0	0	0	0	0	0	0	0	0	0	0	0	0	0	0	0	0
Otu01890	0	0	0	0	0	0	0	0	0	0	0	0	0	0	0	0	0	0	0	0	0	0	0	1	0	0	0	0	2	0	0	0	0	0	0	0	0	0	0	0	0	0	0	0	0	0	0	0	0
Otu01891	0	0	0	0	0	0	0	0	0	0	0	0	0	0	0	0	0	0	0	0	0	0	0	0	0	0	0	0	0	0	0	0	0	0	0	0	0	0	0	0	0	0	0	0	0	0	0	0	0
Otu01892	0	0	0	0	0	0	0	0	0	0	0	0	2	0	0	0	0	0	0	0	0	0	0	0	0	0	0	0	0	0	0	0	0	0	0	0	2	0	1	0	0	0	0	0	0	0	0	0	0
Otu01893	0	0	0	0	0	0	0	0	0	0	0	0	0	0	1	0	0	1	0	0	0	0	0	0	0	0	0	0	0	0	0	0	0	0	3	0	0	0	1	0	0	0	0	0	0	0	0	0	0
Otu01894	0	0	0	0	0	0	0	0	0	2	0	0	0	0	0	0	0	0	0	0	0	0	0	0	0	0	0	0	0	0	0	3	0	0	0	0	0	0	0	0	0	0	0	0	0	2	0	0	0
Otu01895	0	0	0	0	0	0	3	0	0	0	0	0	0	0	0	0	0	0	0	1	0	0	0	0	0	0	0	0	0	0	0	0	0	0	0	0	0	0	0	0	0	0	0	0	0	0	0	0	0
Otu01896	0	0	0	0	0	0	0	0	0	0	0	0	0	0	0	0	0	0	0	0	0	0	0	0	0	0	0	0	0	0	0	0	0	0	0	0	0	0	0	0	0	1	0	2	0	0	0	0	0
Otu01897	0	0	0	0	0	0	0	0	0	0	0	0	0	0	0	0	0	0	0	0	0	0	0	0	0	0	0	0	0	0	0	0	0	0	0	0	0	0	0	0	0	0	0	0	0	0	0	0	0
Otu01898	0	0	0	0	0	0	0	0	0	0	0	0	0	0	0	0	0	0	0	0	0	0	0	0	0	0	0	0	0	0	0	0	0	0	0	0	0	0	0	0	0	0	0	0	0	0	0	0	0
Otu01899	0	0	0	0	0	0	0	0	0	0	0	0	0	0	0	0	0	0	0	0	0	0	0	0	0	0	0	0	0	0	0	0	0	0	0	0	0	0	0	0	0	0	0	0	0	0	0	0	0
Otu01900	1	0	0	0	0	0	0	0	0	0	0	0	1	0	0	0	0	0	0	0	0	0	0	0	0	0	0	0	0	0	0	0	0	0	0	0	0	0	0	0	0	0	1	0	0	0	0	0	0
Otu01901	0	0	0	0	0	0	0	0	0	0	0	0	0	0	0	0	0	0	0	0	0	0	0	3	0	0	0	0	0	0	0	1	0	0	0	0	0	0	0	0	0	0	0	0	0	0	0	0	0
Otu01902	0	0	0	0	0	0	0	0	0	0	0	0	0	0	0	0	0	0	0	0	0	0	0	0	0	0	0	0	0	0	0	0	0	0	0	0	0	0	0	1	0	0	0	0	0	1	0	0	0
Otu01903	0	0	0	0	0	0	0	0	0	0	0	0	0	0	0	0	0	0	0	0	0	0	0	0	0	0	0	0	0	0	0	0	0	0	0	0	0	0	0	0	0	0	0	1	0	0	0	0	0
Otu01904	0	0	0	0	0	0	0	0	0	0	0	0	0	0	0	0	0	0	0	0	0	0	0	0	0	0	0	0	0	0	0	0	0	0	0	0	0	0	0	0	0	0	0	0	0	0	0	0	0
Otu01905	0	0	0	0	0	0	0	8	0	0	0	0	0	0	0	0	0	0	0	0	0	0	0	0	0	0	0	0	0	0	0	1	0	0	0	0	0	0	0	0	0	0	0	0	0	0	0	0	0
Otu01906	0	0	0	0	0	0	0	0	0	0	0	0	0	0	0	0	0	0	0	0	0	0	0	0	0	0	0	0	0	0	0	0	0	0	0	0	0	0	0	0	0	0	0	0	0	0	0	0	0
Otu01907	0	0	3	0	0	0	0	0	0	0	0	0	0	0	0	0	0	0	0	0	0	0	0	0	0	0	0	0	0	0	0	0	0	0	0	0	0	0	0	0	0	0	0	0	0	0	0	0	0
Otu01908	5	0	0	0	0	0	0	0	0	0	0	0	0	1	0	0	0	0	0	1	0	0	0	0	0	0	0	0	0	0	0	0	0	0	0	0	0	0	0	0	0	0	0	0	0	0	0	0	1
Otu01909	0	0	0	0	0	0	0	0	0	0	0	0	0	0	0	0	0	0	0	0	0	0	0	0	0	0	0	0	0	0	0	0	0	0	0	0	0	5	0	0	0	0	0	0	0	0	0	0	0
Otu01910	0	0	0	0	0	0	0	0	0	0	0	0	0	0	0	0	0	0	0	0	0	0	0	0	0	0	0	0	0	0	1	0	0	0	0	0	0	0	0	0	0	0	0	0	0	0	0	0	0
Otu01911	0	0	0	0	0	0	0	0	0	0	0	0	0	0	0	0	0	0	0	0	0	0	0	1	0	0	0	0	0	1	0	0	0	0	0	0	0	0	0	0	0	0	0	0	0	0	0	0	1
Otu01912	0	0	0	0	0	0	0	0	0	0	0	0	0	3	0	3	1	0	0	0	0	0	0	0	0	0	0	0	0	0	0	0	0	0	1	0	0	0	2	3	0	2	0	0	0	0	0	0	0
Otu01913	0	0	0	0	0	0	0	0	0	0	2	0	0	0	0	0	0	0	0	0	3	0	0	0	0	0	0	0	0	0	0	0	0	0	0	0	0	0	0	0	0	0	0	0	0	0	0	0	0
Otu01914	0	0	0	0	0	0	0	0	0	0	0	0	0	0	0	0	0	0	0	0	0	0	0	0	0	0	0	0	0	0	0	0	2	0	0	0	0	0	0	0	0	0	0	0	0	0	0	0	0
Otu01915	0	0	0	1	1	2	0	0	0	0	0	0	0	0	0	0	0	0	0	0	0	0	0	0	0	0	0	0	0	0	0	0	0	0	0	0	0	0	0	0	0	0	0	0	0	0	0	0	0
Otu01916	0	0	0	0	0	0	0	0	0	0	0	0	0	0	0	0	0	0	0	0	0	0	0	0	0	0	0	0	0	0	0	0	0	0	0	0	0	0	0	0	0	0	0	0	0	0	0	0	0
Otu01917	0	0	0	0	0	0	0	0	0	0	0	0	0	0	0	0	0	0	0	0	0	0	0	0	0	0	0	0	0	0	0	0	0	0	0	0	0	0	0	0	0	0	0	0	0	0	0	0	0
Otu01918	0	0	0	0	0	0	0	0	0	0	0	0	0	0	0	0	0	0	0	0	0	0	0	0	0	0	0	0	0	0	0	0	0	0	0	0	0	0	0	0	0	0	0	0	0	0	0	0	0
Otu01919	0	0	0	0	0	0	0	0	0	0	0	0	0	0	0	0	0	0	0	0	0	0	0	1	0	0	0	0	0	1	0	0	0	0	0	0	0	0	0	0	0	0	0	0	0	0	0	0	0
Otu01920	0	0	1	0	0	0	0	0	0	0	0	0	2	0	0	0	0	0	0	0	0	0	0	0	0	0	0	0	0	0	0	0	0	0	0	0	0	0	1	0	0	0	0	0	3	1	0	0	0
Otu01921	0	0	0	0	0	0	0	0	0	0	0	0	0	0	0	0	0	0	0	0	0	0	0	0	0	0	0	0	0	0	0	0	0	0	1	0	0	0	0	0	0	0	0	0	0	0	0	0	0
Otu01922	0	0	0	0	0	0	0	0	0	0	0	0	0	0	0	0	0	0	0	0	0	0	0	0	0	0	0	0	0	0	0	0	0	0	0	0	0	0	0	3	0	0	0	0	0	0	0	0	0
Otu01923	0	0	1	0	0	0	0	0	0	0	0	0	0	0	0	0	0	0	0	0	0	0	0	0	0	0	0	0	0	0	0	0	0	0	0	0	0	0	0	0	0	0	0	1	0	0	0	0	0
Otu01924	0	0	0	0	0	0	0	0	0	0	0	0	0	0	0	0	0	0	1	0	0	0	0	0	0	0	0	0	0	0	0	0	0	0	0	0	0	0	0	0	0	0	0	0	0	0	0	0	0
Otu01925	0	0	0	0	0	0	0	0	0	0	0	0	0	0	0	0	0	0	0	0	0	0	0	0	0	0	0	1	0	0	0	0	1	0	0	1	0	0	0	0	0	0	0	0	1	0	0	0	1
Otu01926	0	0	0	0	0	0	0	1	0	0	0	0	0	0	0	0	0	0	0	0	0	0	0	0	0	0	0	0	0	0	0	4	0	0	0	0	0	0	0	0	0	0	0	0	0	0	0	0	0
Otu01927	0	0	0	0	0	0	0	0	0	0	0	0	0	0	0	0	0	0	0	0	0	0	0	0	0	0	0	0	0	0	0	0	0	0	0	1	0	2	0	0	0	0	0	0	0	0	0	0	0
Otu01928	0	0	0	0	0	0	0	0	0	0	0	0	0	0	0	0	0	0	0	2	0	0	0	0	0	0	0	0	0	0	0	0	0	0	0	0	0	0	0	0	0	0	0	0	0	0	0	0	0
Otu01929	0	0	0	0	0	0	0	0	0	0	0	0	0	0	0	0	0	0	0	0	0	0	0	0	0	0	0	0	0	0	0	0	0	0	0	1	0	0	0	2	0	0	0	0	0	0	0	0	0
Otu01930	0	0	0	0	0	0	0	0	0	0	0	0	0	0	0	0	0	0	0	0	0	0	0	0	0	1	0	0	0	0	0	0	3	0	0	0	0	0	0	0	0	0	0	0	0	0	0	0	0
Otu01931	0	0	0	0	0	0	0	0	0	0	0	0	0	0	0	0	0	0	0	0	0	0	0	0	0	0	0	1	0	0	0	2	0	0	0	5	0	0	0	0	0	0	0	0	0	0	0	0	0
Otu01932	0	0	0	0	0	0	0	0	0	0	0	0	0	0	0	1	0	0	0	0	0	0	0	0	0	0	0	0	0	0	0	0	0	0	0	0	0	0	0	0	1	0	0	0	0	0	0	0	0
Otu01933	0	0	0	0	0	0	0	0	0	0	0	0	0	0	0	0	0	0	0	0	0	2	0	0	0	0	0	0	0	0	0	0	0	0	0	0	0	0	0	0	0	0	0	0	0	0	0	0	0
Otu01934	0	0	0	0	0	0	0	0	0	0	0	0	0	0	0	0	0	0	0	0	0	0	0	0	0	0	0	0	1	0	0	0	0	0	0	0	0	0	0	0	0	0	0	1	0	0	0	0	0
Otu01935	0	0	0	0	0	0	0	0	0	0	0	0	0	1	0	0	3	0	0	0	0	0	0	0	0	0	0	0	0	2	0	0	0	0	0	1	0	0	0	0	0	0	0	0	0	0	0	0	0
Otu01936	0	0	0	0	1	0	0	0	0	0	0	0	0	0	0	0	0	0	0	0	0	0	0	0	0	0	0	0	0	0	0	0	0	0	0	0	0	0	0	0	0	0	0	0	0	0	0	0	0
Otu01937	0	0	0	0	0	0	0	0	0	0	0	0	0	0	0	0	0	0	0	0	0	0	0	0	0	0	0	0	0	0	0	0	0	0	0	0	0	0	0	0	0	0	0	0	0	0	0	0	0
Otu01938	0	0	1	0	0	0	0	0	0	0	0	0	0	0	0	0	0	0	0	0	0	0	0	0	0	0	0	5	0	0	0	1	0	0	0	0	0	0	0	0	0	0	0	1	0	0	0	0	0
Otu01939	0	0	0	0	0	0	0	0	0	0	0	0	0	0	0	0	0	0	0	0	0	0	0	0	0	0	0	0	0	0	0	0	0	0	0	0	0	0	0	0	0	0	0	0	0	0	0	0	0
Otu01940	0	0	0	0	0	0	0	0	0	0	0	0	0	0	0	3	0	0	0	0	0	0	0	0	0	0	0	0	0	0	0	0	0	0	0	0	0	0	0	0	2	0	0	0	0	0	0	0	0
Otu01941	0	0	0	0	0	0	0	0	0	0	0	0	0	0	0	0	0	0	0	0	0	0	0	0	0	0	0	0	0	0	0	0	0	0	0	0	0	0	0	0	0	0	0	1	5	0	0	0	0
Otu01942	0	0	0	0	0	0	0	0	0	0	0	0	0	0	0	0	0	0	0	0	0	0	0	0	1	0	0	0	0	0	0	0	0	0	0	0	0	0	0	0	0	0	0	0	0	0	0	0	0
Otu01943	0	0	0	0	0	0	0	0	0	0	0	0	0	0	0	0	1	0	0	1	0	0	0	0	0	0	0	0	1	0	0	0	0	0	0	0	0	3	0	0	0	2	0	0	0	0	0	0	0
Otu01945	0	0	0	0	0	0	0	0	0	0	0	0	0	0	0	0	0	0	0	0	0	0	0	0	0	0	1	0	0	0	0	1	0	0	0	0	0	0	0	0	0	0	0	0	0	0	0	0	0
Otu01946	0	0	0	0	0	0	0	0	0	0	0	0	0	0	0	0	0	4	0	0	0	0	0	0	0	0	0	0	0	0	0	0	0	0	0	0	0	0	0	0	0	0	0	0	0	0	0	0	0
Otu01947	0	0	0	0	0	0	0	0	0	0	0	0	0	0	3	0	0	0	0	0	0	0	0	0	0	0	0	0	0	0	0	0	0	0	0	0	0	0	0	0	0	0	0	0	0	0	0	0	0
Otu01948	1	0	0	0	0	0	0	0	0	0	0	0	0	0	0	0	0	0	0	0	0	0	0	0	0	0	0	0	0	0	0	0	0	0	0	0	0	0	0	0	0	0	0	0	0	0	0	0	0
Otu01949	0	0	0	0	0	0	0	0	0	0	0	0	0	0	0	4	0	0	0	0	0	0	0	0	0	0	0	0	0	0	0	0	0	0	0	0	0	2	0	0	0	0	0	0	0	0	0	0	0
Otu01950	0	0	0	0	0	1	0	0	0	0	0	0	0	0	0	0	0	0	0	0	0	0	0	0	0	0	0	0	0	0	0	0	0	0	0	0	0	0	0	0	0	0	0	0	0	1	0	0	0
Otu01951	0	0	0	0	0	0	0	0	0	0	0	0	0	0	0	0	0	0	0	0	0	0	0	0	1	0	0	0	0	0	0	0	0	1	0	0	0	0	0	0	0	0	0	0	1	0	0	0	0
Otu01952	0	0	0	0	1	0	0	0	0	0	0	0	0	0	0	0	0	0	0	0	0	0	0	0	0	0	0	1	0	2	0	0	0	0	0	0	0	0	0	0	0	0	0	0	0	0	0	0	0
Otu01953	0	0	0	1	0	0	0	0	0	0	0	0	0	0	0	0	0	0	0	0	0	0	0	0	1	0	0	0	0	0	0	0	0	0	0	0	0	0	0	0	0	0	0	0	0	0	0	0	0
Otu01954	0	0	0	0	0	0	0	0	0	0	0	0	1	0	0	0	0	0	0	0	0	0	0	0	3	0	0	0	0	0	0	0	0	0	0	0	0	0	0	0	0	0	0	0	0	0	0	0	0
Otu01955	0	0	0	0	0	0	0	0	0	0	0	0	0	0	0	0	0	0	0	0	0	0	0	0	0	0	0	0	0	0	0	0	0	0	0	0	0	0	0	0	0	0	0	0	0	0	3	0	0
Otu01956	0	0	0	0	0	0	0	0	0	0	0	1	0	0	0	0	0	0	0	0	0	0	0	0	0	0	0	0	1	0	3	0	0	0	0	0	0	0	0	0	0	0	0	0	0	0	0	0	0
Otu01957	0	0	0	0	0	0	0	0	0	0	0	0	0	0	0	0	0	0	0	0	0	0	0	0	0	0	0	0	0	0	0	0	0	0	0	0	0	0	0	0	0	0	0	0	0	0	0	0	0
Otu01958	0	0	0	0	0	0	0	0	0	0	0	0	0	0	0	0	0	0	0	0	0	0	0	0	0	0	0	0	0	0	0	0	0	1	0	0	0	0	0	0	1	0	0	0	0	0	0	0	0
Otu01959	0	0	0	0	0	0	0	0	0	0	0	0	0	0	0	0	0	0	0	0	0	0	0	0	0	0	0	0	0	0	0	0	0	0	0	1	0	0	0	3	0	0	0	0	0	0	0	0	0
Otu01960	0	0	0	0	0	0	0	0	0	0	0	0	0	0	0	0	0	0	0	0	0	0	0	1	0	0	0	0	0	0	0	0	0	0	0	0	0	0	0	0	0	0	0	0	0	2	0	0	0
Otu01961	2	0	0	2	0	0	0	0	0	0	0	0	0	0	0	0	0	0	0	0	0	0	0	0	0	0	0	0	1	0	0	0	0	0	0	0	0	0	0	0	0	0	0	0	0	0	0	0	0
Otu01962	0	0	0	0	0	0	0	0	0	0	0	0	0	0	0	0	0	0	0	0	0	0	0	0	0	0	0	2	0	0	0	0	0	0	0	0	0	0	0	0	0	0	0	0	0	0	0	0	0
Otu01963	0	0	0	2	0	0	0	0	0	0	0	0	0	0	0	0	0	0	0	0	0	0	0	0	0	0	0	0	0	0	0	0	0	0	0	0	0	0	0	0	0	0	0	0	0	1	0	0	0
Otu01964	0	0	0	0	0	0	1	0	0	0	0	0	0	0	0	0	0	0	0	1	0	0	0	0	0	0	0	0	0	0	0	0	0	0	0	0	0	0	0	0	0	0	0	0	0	0	0	0	0
Otu01965	0	0	0	0	0	0	0	0	0	0	0	0	0	0	0	0	0	0	0	0	0	0	0	0	0	0	0	0	0	0	0	0	0	0	0	0	0	0	0	0	0	0	0	0	0	0	0	0	0
Otu01966	0	0	0	0	0	0	0	0	0	0	0	0	0	0	0	0	0	0	0	0	0	0	0	0	0	0	0	0	2	0	0	0	0	0	0	0	0	0	0	0	0	0	0	0	0	0	0	0	0
Otu01967	0	0	0	0	0	0	0	0	0	0	0	0	0	0	0	0	0	0	0	0	0	0	0	0	0	0	0	0	0	0	0	0	0	0	0	0	0	0	0	0	0	0	0	0	0	0	0	0	0
Otu01968	0	1	0	0	0	0	0	0	0	0	0	0	0	0	0	0	0	1	0	0	0	0	0	0	0	0	0	0	0	0	0	0	0	0	0	0	0	0	0	0	0	0	0	0	0	0	0	0	0
Otu01969	0	0	0	0	0	0	0	0	0	0	0	0	0	0	0	0	0	0	0	0	0	0	0	0	0	0	0	0	0	0	0	0	0	0	0	0	0	0	0	0	0	0	0	0	0	0	0	0	0
Otu01970	0	0	0	0	0	0	0	0	0	0	0	0	0	0	0	0	0	0	0	0	0	0	0	0	1	0	0	0	0	0	0	0	0	0	0	0	0	0	0	0	0	0	0	0	0	0	0	0	0
Otu01971	0	0	0	0	0	0	0	0	0	0	0	0	0	0	0	0	0	0	0	0	0	0	0	0	0	0	0	0	0	0	0	0	0	0	0	0	0	0	2	1	0	0	0	0	0	0	0	0	0
Otu01973	0	0	0	0	0	0	0	0	0	0	0	0	0	0	0	0	0	0	0	0	0	0	0	0	0	0	0	0	0	0	0	0	0	0	0	0	0	0	0	0	0	0	0	0	0	0	0	0	0
Otu01974	0	0	0	0	0	0	0	0	0	0	0	0	0	0	0	0	0	0	0	0	0	0	0	0	0	0	0	0	0	0	0	0	0	0	0	0	0	0	0	0	0	0	0	0	0	0	0	0	0
Otu01975	0	0	0	0	0	0	0	0	0	0	0	0	0	0	0	0	0	0	0	0	0	0	0	0	0	0	0	0	0	0	0	0	0	0	0	0	0	0	0	0	0	0	0	0	0	0	0	0	0
Otu01976	0	0	0	0	0	0	0	0	0	0	0	0	0	0	0	0	0	0	0	0	0	0	0	0	0	0	0	0	4	0	0	0	0	0	0	0	0	0	0	0	0	0	0	0	0	0	0	0	0
Otu01977	0	0	0	0	0	0	0	0	0	0	0	0	0	0	0	0	0	0	0	0	0	0	0	0	0	0	0	0	0	0	0	0	0	0	0	0	0	0	0	0	0	0	0	0	4	0	0	0	0
Otu01978	0	0	0	0	1	0	0	0	0	0	0	0	0	0	0	0	0	0	0	0	0	0	0	0	0	0	0	0	1	0	0	0	0	0	0	0	0	0	0	0	0	0	0	0	0	0	0	0	0
Otu01979	0	0	1	0	0	0	0	0	0	0	0	0	0	0	0	0	0	0	0	0	0	0	0	0	0	0	0	0	0	0	0	0	0	0	0	0	0	0	0	0	0	0	0	0	0	0	0	0	0
Otu01980	0	0	0	0	0	0	0	0	0	0	0	0	0	0	0	0	0	0	0	0	0	2	0	0	0	0	0	0	0	0	0	0	0	0	0	0	0	0	0	0	0	0	0	0	0	0	0	0	0
Otu01981	0	0	4	0	0	0	0	0	0	0	0	0	0	0	0	2	0	0	0	0	0	0	0	0	0	0	0	5	0	0	0	0	0	0	0	0	0	0	0	0	0	0	0	0	0	0	0	0	0
Otu01982	0	0	0	0	0	0	0	0	0	0	0	0	0	0	0	0	0	0	0	0	0	0	0	0	0	0	0	0	0	0	0	0	0	0	0	0	0	0	0	0	0	0	0	0	0	0	0	0	0
Otu01983	0	0	0	0	0	0	0	0	0	0	0	0	0	0	0	0	0	0	0	0	0	0	0	0	0	0	0	0	0	0	0	0	0	0	0	0	0	0	0	0	0	0	0	0	0	0	0	0	0
Otu01984	0	0	0	1	0	0	0	0	0	0	0	0	0	0	0	0	1	0	0	0	0	0	0	0	0	0	0	0	0	0	0	0	0	0	0	0	0	0	0	0	0	0	0	0	0	0	0	0	0
Otu01985	0	0	0	0	0	0	0	0	0	0	0	0	0	0	0	0	0	0	0	0	0	0	0	0	0	0	0	0	0	0	0	0	0	0	0	0	0	0	0	0	0	0	0	0	0	0	0	0	0
Otu01986	0	0	0	0	0	0	0	0	0	0	0	0	0	0	0	0	0	0	1	0	0	0	0	0	0	0	0	0	0	0	0	0	0	0	0	0	0	0	0	0	0	0	0	0	0	0	0	0	0
Otu01987	11	0	0	0	0	0	0	0	0	0	0	0	0	0	0	0	0	0	0	0	0	0	0	0	0	0	0	0	0	0	0	0	0	0	0	0	0	0	0	0	0	0	0	0	0	0	0	0	0
Otu01988	0	0	0	0	0	0	0	4	0	0	0	0	0	0	0	0	0	0	0	0	0	0	0	0	0	0	0	0	0	0	0	0	0	0	0	0	0	0	0	0	0	0	0	0	0	0	0	0	0
Otu01989	0	0	0	0	0	0	0	0	0	0	0	0	0	0	0	0	0	0	0	0	0	0	0	0	0	2	0	0	0	0	0	0	0	0	0	0	0	0	0	0	0	0	0	0	0	0	0	0	0
Otu01990	0	0	0	0	0	0	0	0	0	0	0	0	0	0	0	0	0	0	0	0	0	0	0	0	0	0	0	0	0	0	0	0	0	0	0	0	0	0	0	0	0	1	0	0	0	0	0	0	0
Otu01991	0	0	0	0	0	0	0	0	0	0	0	0	0	0	0	0	0	0	0	0	0	0	0	0	0	0	0	0	0	0	0	0	0	0	0	0	0	0	0	0	0	0	0	0	0	0	0	0	0
Otu01992	0	0	0	0	0	0	0	0	0	0	0	0	0	0	0	0	0	0	0	0	0	0	0	0	0	0	0	0	0	0	0	0	0	0	0	0	0	0	0	0	0	0	0	0	0	0	0	0	0
Otu01993	0	0	0	0	0	0	0	0	0	0	0	0	0	0	0	0	0	0	0	4	0	3	0	0	0	0	0	0	0	0	0	0	0	0	0	0	0	0	0	0	0	0	0	0	0	0	0	0	0
Otu01994	0	0	2	0	0	0	0	0	0	0	0	0	0	0	0	0	0	0	0	0	0	0	0	0	0	0	0	0	0	0	0	0	0	0	0	0	0	0	0	0	0	0	0	0	0	0	0	0	0
Otu01995	0	0	1	0	0	0	0	0	0	0	0	1	0	0	0	0	0	0	0	0	0	0	0	0	0	0	0	0	0	0	0	0	1	0	0	0	0	0	0	0	0	0	0	0	0	0	0	0	0
Otu01996	0	0	0	0	0	0	0	0	0	0	0	0	0	0	0	0	0	0	0	0	0	0	0	0	0	0	0	0	0	0	0	0	0	0	0	0	0	0	0	1	0	0	0	0	0	0	0	0	0
Otu01997	0	0	0	0	0	0	0	0	0	0	0	0	0	0	0	0	0	0	0	0	0	0	0	1	0	0	0	0	0	0	0	0	0	0	0	0	0	0	0	0	0	0	0	0	0	0	0	0	0
Otu01998	0	0	0	0	0	0	0	0	0	0	0	0	1	0	0	0	0	0	0	0	0	0	0	0	0	0	0	0	0	0	0	1	0	0	0	0	0	0	0	0	0	0	0	0	0	1	0	0	0
Otu01999	0	0	0	0	0	0	0	0	0	0	0	0	2	0	0	0	0	0	0	0	0	0	0	0	0	0	0	1	0	0	0	0	0	0	0	0	0	0	0	0	0	0	0	0	0	0	0	0	0
Otu02000	0	0	0	0	0	0	0	0	0	0	0	0	0	0	0	0	0	0	0	0	0	0	0	0	0	0	0	0	0	0	0	0	2	0	0	0	0	0	0	0	0	0	0	0	0	0	0	0	0
Otu02001	0	0	0	0	0	0	0	0	0	0	0	0	0	0	1	0	0	0	0	0	0	0	0	0	0	0	0	0	0	0	0	0	0	0	0	0	0	0	0	0	0	0	0	0	0	0	0	0	0
Otu02002	0	0	0	0	0	0	0	0	0	0	0	0	0	0	0	0	0	0	0	0	0	0	0	0	0	0	0	0	0	0	0	0	0	0	0	0	0	0	0	0	0	0	0	0	0	0	0	0	0
Otu02003	0	0	0	0	0	0	0	0	0	0	0	0	0	0	0	0	0	0	0	0	0	0	0	0	0	0	0	0	0	0	0	0	0	0	0	6	0	0	0	0	0	3	0	0	0	0	0	0	0
Otu02004	0	0	0	0	0	0	0	0	0	0	0	0	0	0	0	0	0	0	0	0	0	0	0	0	0	0	0	0	0	0	0	0	0	0	0	0	0	0	0	0	0	0	0	0	0	0	1	0	0
Otu02005	0	0	0	0	0	0	0	0	0	0	0	0	0	0	0	0	0	0	0	0	0	0	0	0	0	0	0	0	0	0	0	0	0	5	0	0	0	0	0	1	1	0	0	0	0	2	0	0	0
Otu02006	0	0	0	0	0	0	0	0	0	0	0	0	0	0	0	0	0	0	0	0	0	0	0	0	0	0	0	0	0	0	0	0	0	0	0	1	0	1	0	0	0	0	0	0	0	1	0	0	0
[truncated: 4,892 more rows]
[truncated: 64 more columns]

## Sheet: Preservation 16S_tax
	Kingdom	Phylum	Class	Order	Family	Genus
Otu00001	Bacteria	Firmicutes	Bacilli	Bacillales	Bacillaceae	Bacillus
Otu00002	Bacteria	Proteobacteria	Gammaproteobacteria	Enterobacteriales	Enterobacteriaceae	Pantoea
Otu00003	Bacteria	Actinobacteria	Actinobacteria	Micrococcales	Microbacteriaceae	Curtobacterium
Otu00004	Bacteria	Actinobacteria	Actinobacteria	Micrococcales	Microbacteriaceae	Curtobacterium
Otu00005	Bacteria	Proteobacteria	Gammaproteobacteria	Pseudomonadales	Pseudomonadaceae	Pseudomonas
Otu00006	Bacteria	Proteobacteria	Gammaproteobacteria	Enterobacteriales	Enterobacteriaceae	Enterobacteriaceae_unclassified
Otu00007	Bacteria	Proteobacteria	Gammaproteobacteria	Enterobacteriales	Enterobacteriaceae	Pantoea
Otu00008	Bacteria	Proteobacteria	Gammaproteobacteria	Enterobacteriales	Enterobacteriaceae	Pantoea
Otu00009	Bacteria	Proteobacteria	Gammaproteobacteria	Enterobacteriales	Enterobacteriaceae	Buchnera
Otu00010	Bacteria	Proteobacteria	Gammaproteobacteria	Pseudomonadales	Pseudomonadaceae	Pseudomonas
Otu00011	Bacteria	Bacteria_unclassified	Bacteria_unclassified	Bacteria_unclassified	Bacteria_unclassified	Bacteria_unclassified
Otu00012	Bacteria	Actinobacteria	Actinobacteria	Streptomycetales	Streptomycetaceae	Streptomyces
Otu00013	Bacteria	Firmicutes	Bacilli	Bacillales	Bacillaceae	Bacillaceae_unclassified
Otu00014	Bacteria	Actinobacteria	Actinobacteria	Propionibacteriales	Propionibacteriaceae	Cutibacterium
Otu00015	Bacteria	Actinobacteria	Actinobacteria	Micrococcales	Microbacteriaceae	Frigoribacterium
Otu00016	Bacteria	Proteobacteria	Gammaproteobacteria	Enterobacteriales	Enterobacteriaceae	Enterobacteriaceae_unclassified
Otu00017	Bacteria	Actinobacteria	Actinobacteria	Micrococcales	Microbacteriaceae	Leifsonia
Otu00018	Bacteria	Proteobacteria	Gammaproteobacteria	Betaproteobacteriales	Burkholderiaceae	Massilia
Otu00019	Bacteria	Proteobacteria	Gammaproteobacteria	Enterobacteriales	Enterobacteriaceae	Pantoea
Otu00020	Bacteria	Actinobacteria	Actinobacteria	Corynebacteriales	Nocardiaceae	Rhodococcus
Otu00021	Bacteria	Proteobacteria	Gammaproteobacteria	Pseudomonadales	Pseudomonadaceae	Pseudomonas
Otu00022	Bacteria	Firmicutes	Bacilli	Bacillales	Paenibacillaceae	Aneurinibacillus
Otu00023	Bacteria	Proteobacteria	Gammaproteobacteria	Enterobacteriales	Enterobacteriaceae	Pantoea
Otu00024	Bacteria	Actinobacteria	Actinobacteria	Corynebacteriales	Nocardiaceae	Rhodococcus
Otu00025	Bacteria	Bacteroidetes	Bacteroidia	Flavobacteriales	Flavobacteriaceae	Flavobacterium
Otu00026	Bacteria	Proteobacteria	Gammaproteobacteria	Enterobacteriales	Enterobacteriaceae	Enterobacteriaceae_unclassified
Otu00027	Bacteria	Firmicutes	Bacilli	Bacillales	Bacillaceae	Bacillus
Otu00028	Bacteria	Proteobacteria	Alphaproteobacteria	Rhizobiales	Rhizobiaceae	Allorhizobium-Neorhizobium-Pararhizobium-Rhizobium
Otu00029	Bacteria	Proteobacteria	Gammaproteobacteria	Betaproteobacteriales	Burkholderiaceae	Burkholderia-Caballeronia-Paraburkholderia
Otu00030	Bacteria	Actinobacteria	Actinobacteria	Micrococcales	Micrococcaceae	Arthrobacter
Otu00031	Bacteria	Actinobacteria	Actinobacteria	Micrococcales	Microbacteriaceae	Frigoribacterium
Otu00032	Bacteria	Proteobacteria	Gammaproteobacteria	Enterobacteriales	Enterobacteriaceae	Enterobacteriaceae_unclassified
Otu00033	Bacteria	Actinobacteria	Actinobacteria	Streptomycetales	Streptomycetaceae	Streptomyces
Otu00034	Bacteria	Actinobacteria	Actinobacteria	Streptomycetales	Streptomycetaceae	Streptomyces
Otu00035	Bacteria	Firmicutes	Bacilli	Bacillales	Bacillaceae	Bacillus
Otu00036	Bacteria	Proteobacteria	Alphaproteobacteria	Rhizobiales	Rhizobiaceae	Allorhizobium-Neorhizobium-Pararhizobium-Rhizobium
Otu00037	Bacteria	Actinobacteria	Actinobacteria	Micrococcales	Microbacteriaceae	Microbacterium
Otu00038	Bacteria	Proteobacteria	Gammaproteobacteria	Enterobacteriales	Enterobacteriaceae	Enterobacillus
Otu00039	Bacteria	Firmicutes	Clostridia	Clostridiales	Peptostreptococcaceae	Intestinibacter
Otu00040	Bacteria	Actinobacteria	Actinobacteria	Streptomycetales	Streptomycetaceae	Streptomyces
Otu00041	Bacteria	Firmicutes	Bacilli	Bacillales	Bacillaceae	Bacillaceae_unclassified
Otu00042	Bacteria	Actinobacteria	Actinobacteria	Propionibacteriales	Propionibacteriaceae	Cutibacterium
Otu00043	Bacteria	Proteobacteria	Gammaproteobacteria	Enterobacteriales	Enterobacteriaceae	Enterobacteriaceae_unclassified
Otu00044	Bacteria	Firmicutes	Bacilli	Bacillales	Alicyclobacillaceae	Tumebacillus
Otu00045	Bacteria	Actinobacteria	Actinobacteria	Micrococcales	Microbacteriaceae	Curtobacterium
Otu00046	Bacteria	Firmicutes	Bacilli	Bacillales	Bacillaceae	Bacillaceae_unclassified
Otu00047	Bacteria	Firmicutes	Bacilli	Bacillales	Bacillaceae	Bacillus
Otu00048	Bacteria	Firmicutes	Bacilli	Bacillales	Bacillaceae	Bacillus
Otu00049	Bacteria	Proteobacteria	Gammaproteobacteria	Cellvibrionales	Cellvibrionaceae	Cellvibrio
Otu00050	Bacteria	Actinobacteria	Actinobacteria	Micrococcales	Microbacteriaceae	Frigoribacterium
Otu00051	Bacteria	Firmicutes	Bacilli	Bacillales	Staphylococcaceae	Staphylococcus
Otu00052	Bacteria	Proteobacteria	Gammaproteobacteria	Enterobacteriales	Enterobacteriaceae	Enterobacteriaceae_unclassified
Otu00053	Bacteria	Proteobacteria	Alphaproteobacteria	Rhizobiales	Rhizobiaceae	Mesorhizobium
Otu00054	Bacteria	Actinobacteria	Actinobacteria	Micrococcales	Microbacteriaceae	Frigoribacterium
Otu00055	Bacteria	Actinobacteria	Actinobacteria	Streptomycetales	Streptomycetaceae	Streptomyces
Otu00056	Bacteria	Proteobacteria	Gammaproteobacteria	Pseudomonadales	Pseudomonadaceae	Pseudomonas
Otu00057	Bacteria	Firmicutes	Bacilli	Bacillales	Bacillaceae	Geobacillus
Otu00058	Bacteria	Firmicutes	Bacilli	Bacillales	Bacillaceae	Bacillus
Otu00059	Bacteria	Actinobacteria	Actinobacteria	Corynebacteriales	Nocardiaceae	Williamsia
Otu00060	Bacteria	Firmicutes	Bacilli	Bacillales	Bacillaceae	Geobacillus
Otu00061	Bacteria	Actinobacteria	Actinobacteria	Micrococcales	Microbacteriaceae	Curtobacterium
Otu00062	Bacteria	Proteobacteria	Gammaproteobacteria	Pseudomonadales	Pseudomonadaceae	Pseudomonas
Otu00063	Bacteria	Bacteroidetes	Bacteroidia	Flavobacteriales	Weeksellaceae	Chryseobacterium
Otu00064	Bacteria	Proteobacteria	Gammaproteobacteria	Betaproteobacteriales	Burkholderiaceae	Massilia
Otu00065	Bacteria	Actinobacteria	Actinobacteria	Micrococcales	Micrococcales_unclassified	Micrococcales_unclassified
Otu00066	Bacteria	Actinobacteria	Actinobacteria	Propionibacteriales	Nocardioidaceae	Nocardioides
Otu00067	Bacteria	Proteobacteria	Alphaproteobacteria	Rhizobiales	Rhizobiaceae	Allorhizobium-Neorhizobium-Pararhizobium-Rhizobium
Otu00068	Bacteria	Proteobacteria	Gammaproteobacteria	Enterobacteriales	Enterobacteriaceae	Pantoea
Otu00069	Bacteria	Bacteroidetes	Bacteroidia	Flavobacteriales	Flavobacteriaceae	Flavobacterium
Otu00070	Bacteria	Firmicutes	Bacilli	Bacillales	Bacillaceae	Bacillus
Otu00071	Bacteria	Actinobacteria	Actinobacteria	Micrococcales	Microbacteriaceae	Curtobacterium
Otu00072	Bacteria	Actinobacteria	Actinobacteria	Pseudonocardiales	Pseudonocardiaceae	Crossiella
Otu00073	Bacteria	Proteobacteria	Gammaproteobacteria	Enterobacteriales	Enterobacteriaceae	Enterobacteriaceae_unclassified
Otu00074	Bacteria	Proteobacteria	Gammaproteobacteria	Enterobacteriales	Enterobacteriaceae	Enterobacteriaceae_unclassified
Otu00075	Bacteria	Proteobacteria	Gammaproteobacteria	Enterobacteriales	Enterobacteriaceae	Enterobacteriaceae_unclassified
Otu00076	Bacteria	Actinobacteria	Actinobacteria	Micrococcales	Microbacteriaceae	Amnibacterium
Otu00077	Bacteria	Firmicutes	Bacilli	Bacillales	Bacillaceae	Bacillus
Otu00078	Bacteria	Firmicutes	Bacilli	Bacillales	Thermoactinomycetaceae	Planifilum
Otu00079	Bacteria	Actinobacteria	Actinobacteria	Micrococcales	Microbacteriaceae	Cnuibacter
Otu00080	Bacteria	Actinobacteria	Actinobacteria	Micrococcales	Beutenbergiaceae	Salana
Otu00081	Bacteria	Firmicutes	Bacilli	Bacillales	Bacillaceae	Bacillus
Otu00082	Bacteria	Proteobacteria	Gammaproteobacteria	Enterobacteriales	Enterobacteriaceae	Pantoea
Otu00083	Bacteria	Proteobacteria	Alphaproteobacteria	Rhizobiales	Rhizobiaceae	Allorhizobium-Neorhizobium-Pararhizobium-Rhizobium
Otu00084	Bacteria	Proteobacteria	Proteobacteria_unclassified	Proteobacteria_unclassified	Proteobacteria_unclassified	Proteobacteria_unclassified
Otu00085	Bacteria	Proteobacteria	Gammaproteobacteria	Enterobacteriales	Enterobacteriaceae	Enterobacteriaceae_unclassified
Otu00086	Bacteria	Actinobacteria	Actinobacteria	Micrococcales	Microbacteriaceae	Curtobacterium
Otu00087	Bacteria	Firmicutes	Bacilli	Bacillales	Bacillaceae	Bacillus
Otu00088	Bacteria	Actinobacteria	Actinobacteria	Pseudonocardiales	Pseudonocardiaceae	Actinomycetospora
Otu00089	Bacteria	Actinobacteria	Actinobacteria	Pseudonocardiales	Pseudonocardiaceae	Pseudonocardia
Otu00090	Bacteria	Actinobacteria	Thermoleophilia	Solirubrobacterales	Solirubrobacteraceae	uncultured
Otu00091	Bacteria	Actinobacteria	Actinobacteria	Kineosporiales	Kineosporiaceae	Kineococcus
Otu00092	Bacteria	Firmicutes	Bacilli	Bacillales	Bacillaceae	Bacillus
Otu00093	Bacteria	Actinobacteria	Actinobacteria	Kineosporiales	Kineosporiaceae	Pseudokineococcus
Otu00094	Bacteria	Firmicutes	Bacilli	Bacillales	Staphylococcaceae	Staphylococcus
Otu00095	Bacteria	Proteobacteria	Gammaproteobacteria	Xanthomonadales	Xanthomonadaceae	Stenotrophomonas
Otu00096	Bacteria	Firmicutes	Bacilli	Bacillales	Planococcaceae	Psychrobacillus
Otu00097	Bacteria	Actinobacteria	Thermoleophilia	Solirubrobacterales	Solirubrobacteraceae	Solirubrobacter
Otu00098	Bacteria	Proteobacteria	Gammaproteobacteria	Pseudomonadales	Pseudomonadaceae	Pseudomonas
Otu00099	Bacteria	Proteobacteria	Alphaproteobacteria	Rhizobiales	Rhizobiaceae	Shinella
Otu00100	Bacteria	Actinobacteria	Actinobacteria	Frankiales	Geodermatophilaceae	Geodermatophilus
Otu00101	Bacteria	Actinobacteria	Actinobacteria	Kineosporiales	Kineosporiaceae	Kineosporia
Otu00102	Bacteria	Proteobacteria	Alphaproteobacteria	Caulobacterales	Caulobacteraceae	Caulobacter
Otu00103	Bacteria	Bacteroidetes	Bacteroidia	Flavobacteriales	Flavobacteriaceae	Flavobacterium
Otu00104	Bacteria	Bacteroidetes	Bacteroidia	Flavobacteriales	Flavobacteriaceae	Flavobacterium
Otu00105	Bacteria	Actinobacteria	Actinobacteria	Micrococcales	Micrococcales_unclassified	Micrococcales_unclassified
Otu00106	Bacteria	Firmicutes	Bacilli	Bacillales	Bacillaceae	Bacillus
Otu00107	Bacteria	Proteobacteria	Alphaproteobacteria	Rhizobiales	Beijerinckiaceae	Methylobacterium
Otu00108	Bacteria	Firmicutes	Bacilli	Bacillales	Bacillaceae	Bacillus
Otu00109	Bacteria	Actinobacteria	Actinobacteria	Pseudonocardiales	Pseudonocardiaceae	Actinomycetospora
Otu00110	Bacteria	Actinobacteria	Actinobacteria	Frankiales	Acidothermaceae	Acidothermus
Otu00111	Bacteria	Proteobacteria	Gammaproteobacteria	Pseudomonadales	Pseudomonadaceae	Pseudomonadaceae_unclassified
Otu00112	Bacteria	Actinobacteria	Actinobacteria	Micrococcales	Microbacteriaceae	Microbacterium
Otu00113	Bacteria	Firmicutes	Bacilli	Bacillales	Bacillaceae	Bacillaceae_unclassified
Otu00114	Bacteria	Actinobacteria	Actinobacteria	Propionibacteriales	Propionibacteriaceae	Cutibacterium
Otu00115	Bacteria	Proteobacteria	Alphaproteobacteria	Rhodobacterales	Rhodobacteraceae	Paracoccus
Otu00116	Bacteria	Actinobacteria	Actinobacteria	Streptomycetales	Streptomycetaceae	Streptomyces
Otu00117	Bacteria	Firmicutes	Bacilli	Bacillales	Thermoactinomycetaceae	Planifilum
Otu00118	Bacteria	Actinobacteria	Actinobacteria	Micrococcales	Micrococcaceae	Neomicrococcus
Otu00119	Bacteria	Actinobacteria	Actinobacteria	Micrococcales	Microbacteriaceae	Frigoribacterium
Otu00120	Bacteria	Actinobacteria	Actinobacteria	Micrococcales	Microbacteriaceae	Frigoribacterium
Otu00121	Bacteria	Firmicutes	Bacilli	Bacillales	Bacillales_unclassified	Bacillales_unclassified
Otu00122	Bacteria	Bacteroidetes	Bacteroidia	Flavobacteriales	Flavobacteriaceae	Flavobacterium
Otu00123	Bacteria	Firmicutes	Bacilli	Bacillales	Bacillaceae	Bacillus
Otu00124	Bacteria	Firmicutes	Bacilli	Lactobacillales	Streptococcaceae	Lactococcus
Otu00125	Bacteria	Proteobacteria	Gammaproteobacteria	Betaproteobacteriales	Burkholderiaceae	Burkholderia-Caballeronia-Paraburkholderia
Otu00126	Bacteria	Firmicutes	Bacilli	Bacillales	Alicyclobacillaceae	Tumebacillus
Otu00127	Bacteria	Cyanobacteria	Oxyphotobacteria	Oxyphotobacteria_unclassified	Oxyphotobacteria_unclassified	Oxyphotobacteria_unclassified
Otu00128	Bacteria	Proteobacteria	Alphaproteobacteria	Rhizobiales	Rhizobiaceae	Shinella
Otu00129	Bacteria	Firmicutes	Bacilli	Bacillales	Thermoactinomycetaceae	Planifilum
Otu00130	Bacteria	Firmicutes	Bacilli	Bacillales	Staphylococcaceae	Staphylococcus
Otu00131	Bacteria	Firmicutes	Bacilli	Bacillales	Bacillaceae	Bacillus
Otu00132	Bacteria	Firmicutes	Bacilli	Bacillales	Bacillaceae	Bacillus
Otu00133	Bacteria	Proteobacteria	Alphaproteobacteria	Caulobacterales	Caulobacteraceae	Caulobacter
Otu00134	Bacteria	Firmicutes	Bacilli	Bacillales	Bacillaceae	Bacillus
Otu00135	Bacteria	Proteobacteria	Gammaproteobacteria	Betaproteobacteriales	Burkholderiaceae	Massilia
Otu00136	Bacteria	Actinobacteria	Actinobacteria	Micromonosporales	Micromonosporaceae	Micromonosporaceae_unclassified
Otu00137	Bacteria	Firmicutes	Bacilli	Bacillales	Planococcaceae	Paenisporosarcina
Otu00138	Bacteria	Actinobacteria	Actinobacteria	Propionibacteriales	Propionibacteriaceae	Friedmanniella
Otu00139	Bacteria	Actinobacteria	Actinobacteria	Micrococcales	Micrococcales_unclassified	Micrococcales_unclassified
Otu00140	Bacteria	Proteobacteria	Alphaproteobacteria	Sphingomonadales	Sphingomonadaceae	Sphingomonas
Otu00141	Bacteria	Firmicutes	Bacilli	Bacillales	Bacillaceae	Bacillus
Otu00142	Bacteria	Firmicutes	Clostridia	Clostridiales	Peptostreptococcaceae	Intestinibacter
Otu00143	Bacteria	Proteobacteria	Gammaproteobacteria	Pseudomonadales	Pseudomonadaceae	Pseudomonas
Otu00144	Bacteria	Actinobacteria	Actinobacteria	Frankiales	Geodermatophilaceae	Blastococcus
Otu00145	Bacteria	Proteobacteria	Alphaproteobacteria	Caulobacterales	Caulobacteraceae	Caulobacter
Otu00146	Bacteria	Actinobacteria	Actinobacteria	Streptomycetales	Streptomycetaceae	Streptomyces
Otu00147	Bacteria	Actinobacteria	Actinobacteria	Propionibacteriales	Nocardioidaceae	Nocardioides
Otu00148	Bacteria	Proteobacteria	Gammaproteobacteria	Betaproteobacteriales	Burkholderiaceae	Achromobacter
Otu00149	Bacteria	Firmicutes	Bacilli	Bacillales	Staphylococcaceae	Staphylococcus
Otu00150	Bacteria	Actinobacteria	Actinobacteria	Propionibacteriales	Nocardioidaceae	Nocardioides
Otu00151	Bacteria	Firmicutes	Bacilli	Bacillales	Staphylococcaceae	Staphylococcus
Otu00152	Bacteria	Actinobacteria	Actinobacteria	Frankiales	Geodermatophilaceae	Geodermatophilus
Otu00153	Bacteria	Actinobacteria	Actinobacteria	Micrococcales	Microbacteriaceae	Amnibacterium
Otu00154	Bacteria	Proteobacteria	Alphaproteobacteria	Sphingomonadales	Sphingomonadaceae	Sphingomonas
Otu00155	Bacteria	Actinobacteria	Actinobacteria	Micrococcales	Microbacteriaceae	Curtobacterium
Otu00156	Bacteria	Firmicutes	Bacilli	Bacillales	Bacillaceae	Fictibacillus
Otu00157	Bacteria	Proteobacteria	Gammaproteobacteria	Betaproteobacteriales	Methylophilaceae	Methylophilus
Otu00158	Bacteria	Actinobacteria	Actinobacteria	Micrococcales	Microbacteriaceae	Frigoribacterium
Otu00159	Bacteria	Firmicutes	Bacilli	Bacillales	Bacillaceae	Bacillus
Otu00160	Bacteria	Firmicutes	Bacilli	Bacillales	Staphylococcaceae	Staphylococcus
Otu00161	Bacteria	Actinobacteria	Actinobacteria	Streptomycetales	Streptomycetaceae	Streptomyces
Otu00162	Bacteria	Proteobacteria	Alphaproteobacteria	Sphingomonadales	Sphingomonadaceae	Sphingomonas
Otu00163	Bacteria	Actinobacteria	Actinobacteria	Frankiales	Geodermatophilaceae	Geodermatophilus
Otu00164	Bacteria	Proteobacteria	Gammaproteobacteria	Betaproteobacteriales	Methylophilaceae	Methylobacillus
Otu00165	Bacteria	Firmicutes	Bacilli	Bacillales	Bacillaceae	Bacillaceae_unclassified
Otu00166	Bacteria	Actinobacteria	Actinobacteria	Micromonosporales	Micromonosporaceae	Actinoplanes
Otu00167	Bacteria	Actinobacteria	Actinobacteria	Propionibacteriales	Nocardioidaceae	Nocardioides
Otu00168	Bacteria	Actinobacteria	Actinobacteria	Pseudonocardiales	Pseudonocardiaceae	Crossiella
Otu00169	Bacteria	Actinobacteria	Actinobacteria	Propionibacteriales	Nocardioidaceae	Nocardioides
Otu00170	Bacteria	Actinobacteria	Actinobacteria	Micrococcales	Microbacteriaceae	Frigoribacterium
Otu00171	Bacteria	Proteobacteria	Alphaproteobacteria	Rhizobiales	Rhizobiaceae	Allorhizobium-Neorhizobium-Pararhizobium-Rhizobium
Otu00172	Bacteria	Gemmatimonadetes	Gemmatimonadetes	Gemmatimonadales	Gemmatimonadaceae	uncultured
Otu00173	Bacteria	Firmicutes	Bacilli	Bacillales	Bacillaceae	Bacillus
Otu00174	Bacteria	Firmicutes	Bacilli	Bacillales	Bacillaceae	Bacillus
Otu00175	Bacteria	Firmicutes	Bacilli	Bacillales	Paenibacillaceae	Aneurinibacillus
Otu00176	Bacteria	Actinobacteria	Thermoleophilia	Solirubrobacterales	Solirubrobacteraceae	Solirubrobacter
Otu00177	Bacteria	Firmicutes	Bacilli	Bacillales	Bacillaceae	Bacillaceae_unclassified
Otu00178	Bacteria	Actinobacteria	Actinobacteria	Corynebacteriales	Nocardiaceae	Williamsia
Otu00179	Bacteria	Proteobacteria	Alphaproteobacteria	Rhizobiales	Rhizobiaceae	Mesorhizobium
Otu00180	Bacteria	Actinobacteria	Actinobacteria	Propionibacteriales	Nocardioidaceae	Nocardioides
Otu00181	Bacteria	Proteobacteria	Alphaproteobacteria	Rhizobiales	Rhizobiaceae	Shinella
Otu00182	Bacteria	Proteobacteria	Alphaproteobacteria	Rhizobiales	Xanthobacteraceae	Bradyrhizobium
Otu00183	Bacteria	Actinobacteria	Actinobacteria	Micrococcales	Micrococcaceae	Nesterenkonia
Otu00184	Bacteria	Actinobacteria	Actinobacteria	Streptomycetales	Streptomycetaceae	Streptomyces
Otu00185	Bacteria	Firmicutes	Bacilli	Bacillales	Bacillaceae	Bacillus
Otu00186	Bacteria	Firmicutes	Bacilli	Bacillales	Bacillaceae	Bacillus
Otu00187	Bacteria	Actinobacteria	Actinobacteria	Streptomycetales	Streptomycetaceae	Streptomyces
Otu00188	Bacteria	Actinobacteria	Actinobacteria	Corynebacteriales	Mycobacteriaceae	Mycobacterium
Otu00189	Bacteria	Actinobacteria	Actinobacteria	Micrococcales	Microbacteriaceae	Curtobacterium
Otu00190	Bacteria	Actinobacteria	Actinobacteria	Streptomycetales	Streptomycetaceae	Streptomyces
Otu00191	Bacteria	Proteobacteria	Alphaproteobacteria	Rhizobiales	Beijerinckiaceae	Methylobacterium
Otu00192	Bacteria	Actinobacteria	Actinobacteria	Frankiales	Acidothermaceae	Acidothermus
Otu00193	Bacteria	Firmicutes	Bacilli	Bacillales	Staphylococcaceae	Staphylococcus
Otu00194	Bacteria	Firmicutes	Bacilli	Lactobacillales	Aerococcaceae	Aerococcus
Otu00195	Bacteria	Actinobacteria	Actinobacteria	Micrococcales	Micrococcales_unclassified	Micrococcales_unclassified
Otu00196	Bacteria	Firmicutes	Bacilli	Bacillales	Planococcaceae	Solibacillus
Otu00197	Bacteria	Actinobacteria	Actinobacteria	Micromonosporales	Micromonosporaceae	Micromonosporaceae_unclassified
Otu00198	Bacteria	Proteobacteria	Gammaproteobacteria	Enterobacteriales	Enterobacteriaceae	Enterobacteriaceae_unclassified
Otu00199	Bacteria	Firmicutes	Bacilli	Bacillales	Bacillaceae	Bacillus
Otu00200	Bacteria	Actinobacteria	Actinobacteria	Propionibacteriales	Propionibacteriaceae	Cutibacterium
Otu00201	Bacteria	Gemmatimonadetes	Gemmatimonadetes	Gemmatimonadales	Gemmatimonadaceae	Gemmatimonas
Otu00202	Bacteria	Proteobacteria	Alphaproteobacteria	Rhizobiales	Rhizobiaceae	Allorhizobium-Neorhizobium-Pararhizobium-Rhizobium
Otu00203	Bacteria	Actinobacteria	Actinobacteria	Frankiales	Geodermatophilaceae	Blastococcus
Otu00204	Bacteria	Proteobacteria	Gammaproteobacteria	Xanthomonadales	Xanthomonadaceae	Luteimonas
Otu00205	Bacteria	Firmicutes	Bacilli	Bacillales	Paenibacillaceae	Aneurinibacillus
Otu00206	Bacteria	Proteobacteria	Gammaproteobacteria	Pseudomonadales	Pseudomonadaceae	Pseudomonas
Otu00207	Bacteria	Actinobacteria	Actinobacteria	Streptomycetales	Streptomycetaceae	Streptomyces
Otu00208	Bacteria	Actinobacteria	Actinobacteria	Micrococcales	Intrasporangiaceae	Phycicoccus
Otu00209	Bacteria	Proteobacteria	Alphaproteobacteria	Caulobacterales	Caulobacteraceae	Asticcacaulis
Otu00210	Bacteria	Firmicutes	Bacilli	Bacillales	Bacillaceae	Bacillus
Otu00211	Bacteria	Firmicutes	Bacilli	Bacillales	Thermoactinomycetaceae	Thermoactinomyces
Otu00212	Bacteria	Actinobacteria	Thermoleophilia	Solirubrobacterales	Solirubrobacteraceae	Solirubrobacter
Otu00213	Bacteria	Firmicutes	Bacilli	Bacillales	Staphylococcaceae	Staphylococcus
Otu00214	Bacteria	Actinobacteria	Thermoleophilia	Solirubrobacterales	67-14	67-14_ge
Otu00215	Bacteria	Proteobacteria	Gammaproteobacteria	Betaproteobacteriales	SC-I-84	SC-I-84_ge
Otu00216	Bacteria	Firmicutes	Bacilli	Bacillales	Thermoactinomycetaceae	Planifilum
Otu00217	Bacteria	Actinobacteria	Actinobacteria	Corynebacteriales	Mycobacteriaceae	Mycobacterium
Otu00218	Bacteria	Actinobacteria	Actinobacteria	Streptomycetales	Streptomycetaceae	Streptomyces
Otu00219	Bacteria	Actinobacteria	Actinobacteria	Streptomycetales	Streptomycetaceae	Streptomyces
Otu00220	Bacteria	Actinobacteria	Thermoleophilia	Gaiellales	uncultured	uncultured_ge
Otu00221	Bacteria	Actinobacteria	Thermoleophilia	Gaiellales	Gaiellales_fa	Gaiellales_ge
Otu00222	Bacteria	Gemmatimonadetes	S0134_terrestrial_group	S0134_terrestrial_group_or	S0134_terrestrial_group_fa	S0134_terrestrial_group_ge
Otu00223	Bacteria	Actinobacteria	Actinobacteria	Micrococcales	Micrococcales_unclassified	Micrococcales_unclassified
Otu00224	Bacteria	Actinobacteria	Actinobacteria	Pseudonocardiales	Pseudonocardiaceae	Actinomycetospora
Otu00225	Bacteria	Firmicutes	Bacilli	Bacillales	Bacillaceae	Bacillaceae_unclassified
Otu00226	Bacteria	Actinobacteria	Actinobacteria	Streptosporangiales	Streptosporangiales_unclassified	Streptosporangiales_unclassified
Otu00227	Bacteria	Firmicutes	Bacilli	Bacillales	Alicyclobacillaceae	Tumebacillus
Otu00228	Bacteria	Actinobacteria	Rubrobacteria	Rubrobacterales	Rubrobacteriaceae	Rubrobacter
Otu00229	Bacteria	Firmicutes	Bacilli	Bacillales	Staphylococcaceae	Staphylococcus
Otu00230	Bacteria	Firmicutes	Bacilli	Bacillales	Thermoactinomycetaceae	Shimazuella
Otu00231	Bacteria	Firmicutes	Bacilli	Bacillales	Staphylococcaceae	Staphylococcus
Otu00232	Bacteria	Actinobacteria	Actinobacteria	Micrococcales	Micrococcaceae	Paenarthrobacter
Otu00233	Bacteria	Actinobacteria	Actinobacteria	Streptomycetales	Streptomycetaceae	Streptomyces
Otu00234	Bacteria	Actinobacteria	Actinobacteria	Streptomycetales	Streptomycetaceae	Streptomyces
Otu00235	Bacteria	Proteobacteria	Gammaproteobacteria	Betaproteobacteriales	Burkholderiaceae	Massilia
Otu00236	Bacteria	Proteobacteria	Alphaproteobacteria	Rhizobiales	Beijerinckiaceae	Methylobacterium
Otu00237	Bacteria	Firmicutes	Bacilli	Bacillales	Alicyclobacillaceae	Tumebacillus
Otu00238	Bacteria	Proteobacteria	Alphaproteobacteria	Rhizobiales	Beijerinckiaceae	Methylobacterium
Otu00239	Bacteria	Firmicutes	Bacilli	Bacillales	Bacillaceae	Bacillaceae_unclassified
Otu00240	Bacteria	Firmicutes	Bacilli	Bacillales	Bacillaceae	Bacillus
Otu00241	Bacteria	Firmicutes	Bacilli	Bacillales	Bacillaceae	Bacillus
Otu00242	Bacteria	Firmicutes	Bacilli	Bacillales	Bacillaceae	Bacillus
Otu00243	Bacteria	Proteobacteria	Alphaproteobacteria	Rhizobiales	Xanthobacteraceae	Pseudolabrys
Otu00244	Bacteria	Actinobacteria	Actinobacteria	Corynebacteriales	Corynebacteriaceae	Corynebacterium_1
Otu00245	Bacteria	Proteobacteria	Alphaproteobacteria	Sphingomonadales	Sphingomonadaceae	Sphingomonas
Otu00246	Bacteria	Firmicutes	Bacilli	Bacillales	Bacillaceae	Bacillaceae_unclassified
Otu00247	Bacteria	Firmicutes	Bacilli	Bacillales	Planococcaceae	Lysinibacillus
Otu00248	Bacteria	Actinobacteria	Actinobacteria	Micrococcales	Microbacteriaceae	Amnibacterium
Otu00249	Bacteria	Proteobacteria	Gammaproteobacteria	Pseudomonadales	Pseudomonadaceae	Azomonas
Otu00250	Bacteria	Firmicutes	Bacilli	Bacillales	Staphylococcaceae	Salinicoccus
Otu00251	Bacteria	Proteobacteria	Alphaproteobacteria	Rhizobiales	Rhizobiaceae	Shinella
Otu00252	Bacteria	Firmicutes	Bacilli	Bacillales	Bacillales_unclassified	Bacillales_unclassified
Otu00253	Bacteria	Actinobacteria	Actinobacteria	Propionibacteriales	Propionibacteriaceae	Cutibacterium
Otu00254	Bacteria	Proteobacteria	Gammaproteobacteria	Xanthomonadales	Xanthomonadaceae	Pseudoxanthomonas
Otu00255	Bacteria	Firmicutes	Bacilli	Bacillales	Bacillaceae	Virgibacillus
Otu00256	Bacteria	Firmicutes	Bacilli	Bacillales	Thermoactinomycetaceae	Planifilum
Otu00257	Bacteria	Firmicutes	Bacilli	Bacillales	Bacillaceae	Bacillus
Otu00258	Bacteria	Firmicutes	Bacilli	Lactobacillales	Carnobacteriaceae	Atopococcus
Otu00259	Bacteria	Actinobacteria	Actinobacteria	Frankiales	Geodermatophilaceae	Geodermatophilus
Otu00260	Bacteria	Firmicutes	Bacilli	Bacillales	Planococcaceae	Lysinibacillus
Otu00261	Bacteria	Proteobacteria	Alphaproteobacteria	Sphingomonadales	Sphingomonadaceae	Sphingomonas
Otu00262	Bacteria	Firmicutes	Bacilli	Bacillales	Thermoactinomycetaceae	Planifilum
Otu00263	Bacteria	Actinobacteria	Actinobacteria	Propionibacteriales	Nocardioidaceae	Marmoricola
Otu00264	Bacteria	Actinobacteria	Actinobacteria	Frankiales	Acidothermaceae	Acidothermus
Otu00265	Bacteria	Actinobacteria	Actinobacteria	Frankiales	Geodermatophilaceae	Blastococcus
Otu00266	Bacteria	Proteobacteria	Gammaproteobacteria	Betaproteobacteriales	Burkholderiaceae	Ralstonia
Otu00267	Bacteria	Firmicutes	Bacilli	Bacillales	Bacillaceae	Bacillus
Otu00268	Bacteria	Proteobacteria	Alphaproteobacteria	Sphingomonadales	Sphingomonadaceae	Sphingomonas
Otu00269	Bacteria	Gemmatimonadetes	Gemmatimonadetes	Gemmatimonadales	Gemmatimonadaceae	Gemmatimonas
Otu00270	Bacteria	Firmicutes	Bacilli	Bacillales	Bacillaceae	Bacillus
Otu00271	Bacteria	Proteobacteria	Gammaproteobacteria	Betaproteobacteriales	Burkholderiaceae	Achromobacter
Otu00272	Bacteria	Actinobacteria	Actinobacteria	Micrococcales	Micrococcales_unclassified	Micrococcales_unclassified
Otu00273	Bacteria	Actinobacteria	Actinobacteria	Micromonosporales	Micromonosporaceae	Actinoplanes
Otu00274	Bacteria	Firmicutes	Bacilli	Bacillales	Bacillaceae	Geobacillus
Otu00275	Bacteria	Proteobacteria	Gammaproteobacteria	Xanthomonadales	Rhodanobacteraceae	Frateuria
Otu00276	Bacteria	Proteobacteria	Alphaproteobacteria	Rhizobiales	Rhizobiaceae	Mesorhizobium
Otu00277	Bacteria	Proteobacteria	Gammaproteobacteria	Betaproteobacteriales	Burkholderiaceae	Massilia
Otu00278	Bacteria	Actinobacteria	Actinobacteria	Micrococcales	Brevibacteriaceae	Brevibacterium
Otu00279	Bacteria	Actinobacteria	Thermoleophilia	Solirubrobacterales	67-14	67-14_ge
Otu00280	Bacteria	Actinobacteria	Thermoleophilia	Solirubrobacterales	Solirubrobacteraceae	uncultured
Otu00281	Bacteria	Actinobacteria	Actinobacteria	Micrococcales	Microbacteriaceae	Microbacterium
Otu00282	Bacteria	Proteobacteria	Gammaproteobacteria	Enterobacteriales	Enterobacteriaceae	Buchnera
Otu00283	Bacteria	Proteobacteria	Gammaproteobacteria	Enterobacteriales	Enterobacteriaceae	Pragia
Otu00284	Bacteria	Actinobacteria	Actinobacteria	Micrococcales	Microbacteriaceae	Curtobacterium
Otu00285	Bacteria	Firmicutes	Bacilli	Bacillales	Thermoactinomycetaceae	Planifilum
Otu00286	Bacteria	Actinobacteria	Actinobacteria	Pseudonocardiales	Pseudonocardiaceae	Saccharopolyspora
Otu00287	Bacteria	Firmicutes	Bacilli	Bacillales	Thermoactinomycetaceae	Planifilum
Otu00288	Bacteria	Proteobacteria	Gammaproteobacteria	Xanthomonadales	Xanthomonadaceae	Stenotrophomonas
Otu00289	Bacteria	Actinobacteria	Thermoleophilia	Solirubrobacterales	Solirubrobacteraceae	Solirubrobacter
Otu00290	Bacteria	Actinobacteria	Actinobacteria	Streptosporangiales	Thermomonosporaceae	Actinomadura
Otu00291	Bacteria	Proteobacteria	Alphaproteobacteria	Rhizobiales	Rhizobiaceae	Allorhizobium-Neorhizobium-Pararhizobium-Rhizobium
Otu00292	Bacteria	Actinobacteria	Actinobacteria	Micrococcales	Microbacteriaceae	Microbacterium
Otu00293	Bacteria	Actinobacteria	Actinobacteria	Propionibacteriales	Nocardioidaceae	Nocardioides
Otu00294	Bacteria	Actinobacteria	Actinobacteria	Frankiales	Acidothermaceae	Acidothermus
Otu00295	Bacteria	Proteobacteria	Gammaproteobacteria	Betaproteobacteriales	Burkholderiaceae	Noviherbaspirillum
Otu00296	Bacteria	Proteobacteria	Gammaproteobacteria	Cellvibrionales	Cellvibrionaceae	Cellvibrio
Otu00297	Bacteria	Actinobacteria	Actinobacteria	Micrococcales	Micrococcales_unclassified	Micrococcales_unclassified
Otu00298	Bacteria	Gemmatimonadetes	Gemmatimonadetes	Gemmatimonadales	Gemmatimonadaceae	uncultured
Otu00299	Bacteria	Actinobacteria	Thermoleophilia	Solirubrobacterales	67-14	67-14_ge
Otu00300	Bacteria	Firmicutes	Bacilli	Bacillales	Bacillaceae	Bacillus
Otu00301	Bacteria	Proteobacteria	Alphaproteobacteria	Rhizobiales	Beijerinckiaceae	Methylobacterium
Otu00302	Bacteria	Proteobacteria	Alphaproteobacteria	Sphingomonadales	Sphingomonadaceae	Sphingomonadaceae_unclassified
Otu00303	Bacteria	Actinobacteria	Actinobacteria	Streptomycetales	Streptomycetaceae	Streptomyces
Otu00304	Bacteria	Proteobacteria	Gammaproteobacteria	Pseudomonadales	Pseudomonadaceae	Pseudomonas
Otu00305	Bacteria	Proteobacteria	Deltaproteobacteria	Myxococcales	Polyangiaceae	Polyangiaceae_unclassified
Otu00306	Bacteria	Actinobacteria	Actinobacteria	Streptosporangiales	Thermomonosporaceae	Actinomadura
Otu00307	Bacteria	Proteobacteria	Gammaproteobacteria	Xanthomonadales	Rhodanobacteraceae	Dyella
Otu00308	Bacteria	Actinobacteria	Actinobacteria	Streptomycetales	Streptomycetaceae	Streptomyces
Otu00309	Bacteria	Actinobacteria	Thermoleophilia	Gaiellales	uncultured	uncultured_ge
Otu00310	Bacteria	Proteobacteria	Deltaproteobacteria	Myxococcales	Myxococcales_unclassified	Myxococcales_unclassified
Otu00311	Bacteria	Actinobacteria	Actinobacteria	Propionibacteriales	Propionibacteriaceae	Friedmanniella
Otu00312	Bacteria	Actinobacteria	Actinobacteria	Micrococcales	Microbacteriaceae	Curtobacterium
Otu00313	Bacteria	Proteobacteria	Gammaproteobacteria	Enterobacteriales	Enterobacteriaceae	Morganella
Otu00314	Bacteria	Actinobacteria	Actinobacteria	Pseudonocardiales	Pseudonocardiaceae	Pseudonocardia
Otu00315	Bacteria	Actinobacteria	Actinobacteria	Pseudonocardiales	Pseudonocardiaceae	Pseudonocardia
Otu00316	Bacteria	Actinobacteria	Actinobacteria	Micrococcales	Microbacteriaceae	Cnuibacter
Otu00317	Bacteria	Proteobacteria	Alphaproteobacteria	Rhizobiales	Rhizobiaceae	Allorhizobium-Neorhizobium-Pararhizobium-Rhizobium
Otu00318	Bacteria	Firmicutes	Bacilli	Bacillales	Thermoactinomycetaceae	Novibacillus
Otu00319	Bacteria	Firmicutes	Bacilli	Bacillales	Bacillaceae	Geobacillus
Otu00320	Bacteria	Firmicutes	Bacilli	Bacillales	Staphylococcaceae	Salinicoccus
Otu00321	Bacteria	Proteobacteria	Gammaproteobacteria	Pseudomonadales	Pseudomonadaceae	Pseudomonas
Otu00322	Bacteria	Proteobacteria	Alphaproteobacteria	Sphingomonadales	Sphingomonadaceae	Sphingomonas
Otu00323	Bacteria	Firmicutes	Bacilli	Bacillales	Alicyclobacillaceae	Tumebacillus
Otu00324	Bacteria	Firmicutes	Bacilli	Bacillales	Thermoactinomycetaceae	Planifilum
Otu00325	Bacteria	Actinobacteria	Actinobacteria	Micrococcales	Microbacteriaceae	Microbacteriaceae_unclassified
Otu00326	Bacteria	Firmicutes	Bacilli	Bacillales	Planococcaceae	Psychrobacillus
Otu00327	Bacteria	Actinobacteria	Actinobacteria	Micrococcales	Microbacteriaceae	Rathayibacter
Otu00328	Bacteria	Firmicutes	Bacilli	Bacillales	Bacillaceae	Bacillus
Otu00329	Bacteria	Proteobacteria	Alphaproteobacteria	Rhizobiales	Hyphomicrobiaceae	Pedomicrobium
Otu00330	Bacteria	Actinobacteria	Actinobacteria	Corynebacteriales	Mycobacteriaceae	Mycobacterium
Otu00331	Bacteria	Actinobacteria	Actinobacteria	Streptomycetales	Streptomycetaceae	Streptomyces
Otu00332	Bacteria	Bacteroidetes	Bacteroidia	Cytophagales	Microscillaceae	Ohtaekwangia
Otu00333	Bacteria	Firmicutes	Clostridia	Clostridiales	Peptostreptococcaceae	Romboutsia
Otu00334	Bacteria	Firmicutes	Bacilli	Bacillales	Bacillaceae	Bacillus
Otu00335	Bacteria	Actinobacteria	Actinobacteria	Propionibacteriales	Nocardioidaceae	Nocardioides
Otu00336	Bacteria	Actinobacteria	Actinobacteria	Micrococcales	Micrococcales_unclassified	Micrococcales_unclassified
Otu00337	Bacteria	Firmicutes	Bacilli	Bacillales	Bacillaceae	Bacillaceae_unclassified
Otu00338	Bacteria	Actinobacteria	Actinobacteria	Pseudonocardiales	Pseudonocardiaceae	Pseudonocardia
Otu00339	Bacteria	Actinobacteria	Actinobacteria	Corynebacteriales	Nocardiaceae	Rhodococcus
Otu00340	Bacteria	Proteobacteria	Alphaproteobacteria	Rhizobiales	Rhizobiaceae	Rhizobiaceae_unclassified
Otu00341	Bacteria	Proteobacteria	Gammaproteobacteria	Betaproteobacteriales	Burkholderiaceae	Achromobacter
Otu00342	Bacteria	Actinobacteria	Thermoleophilia	Gaiellales	uncultured	uncultured_ge
Otu00343	Bacteria	Proteobacteria	Proteobacteria_unclassified	Proteobacteria_unclassified	Proteobacteria_unclassified	Proteobacteria_unclassified
Otu00344	Bacteria	Actinobacteria	Thermoleophilia	Gaiellales	Gaiellales_fa	Gaiellales_ge
Otu00345	Bacteria	Firmicutes	Bacilli	Bacillales	Bacillaceae	Bacillus
Otu00346	Bacteria	Proteobacteria	Alphaproteobacteria	Acetobacterales	Acetobacteraceae	Belnapia
Otu00347	Bacteria	Proteobacteria	Alphaproteobacteria	Rhizobiales	Rhizobiaceae	Allorhizobium-Neorhizobium-Pararhizobium-Rhizobium
Otu00348	Bacteria	Actinobacteria	Actinobacteria	Propionibacteriales	Propionibacteriaceae	Friedmanniella
Otu00349	Bacteria	Firmicutes	Bacilli	Bacillales	Bacillaceae	Bacillus
Otu00350	Bacteria	Proteobacteria	Gammaproteobacteria	Xanthomonadales	Xanthomonadaceae	Xanthomonadaceae_unclassified
Otu00351	Bacteria	Firmicutes	Bacilli	Bacillales	Bacillales_unclassified	Bacillales_unclassified
Otu00352	Bacteria	Firmicutes	Bacilli	Bacillales	Thermoactinomycetaceae	Thermoactinomyces
Otu00353	Bacteria	Firmicutes	Bacilli	Bacillales	Bacillaceae	Pseudogracilibacillus
Otu00354	Bacteria	Firmicutes	Bacilli	Bacillales	Bacillaceae	Bacillus
Otu00355	Bacteria	Actinobacteria	Actinobacteria	Micromonosporales	Micromonosporaceae	Longispora
Otu00356	Bacteria	Actinobacteria	Actinobacteria	Frankiales	Frankiaceae	Jatrophihabitans
Otu00357	Bacteria	Actinobacteria	Thermoleophilia	Solirubrobacterales	67-14	67-14_ge
Otu00358	Bacteria	Proteobacteria	Alphaproteobacteria	Azospirillales	Azospirillaceae	Skermanella
Otu00359	Bacteria	Firmicutes	Bacilli	Bacillales	Bacillales_unclassified	Bacillales_unclassified
Otu00360	Bacteria	Firmicutes	Bacilli	Bacillales	Bacillaceae	Bacillaceae_unclassified
Otu00361	Bacteria	Actinobacteria	Actinobacteria	Micrococcales	Intrasporangiaceae	Terrabacter
Otu00362	Bacteria	Proteobacteria	Deltaproteobacteria	Myxococcales	Myxococcaceae	Myxococcaceae_unclassified
Otu00363	Bacteria	Proteobacteria	Alphaproteobacteria	Sphingomonadales	Sphingomonadaceae	Sphingomonas
Otu00364	Bacteria	Actinobacteria	Actinobacteria	Kineosporiales	Kineosporiaceae	Angustibacter
Otu00365	Bacteria	Actinobacteria	Actinobacteria	Propionibacteriales	Nocardioidaceae	Nocardioides
Otu00366	Bacteria	Proteobacteria	Gammaproteobacteria	Xanthomonadales	Rhodanobacteraceae	Dyella
Otu00367	Bacteria	Proteobacteria	Gammaproteobacteria	Enterobacteriales	Enterobacteriaceae	Enterobacillus
Otu00368	Bacteria	Firmicutes	Bacilli	Bacillales	Bacillaceae	Bacillaceae_unclassified
Otu00369	Bacteria	Actinobacteria	Actinobacteria	Micromonosporales	Micromonosporaceae	Micromonosporaceae_unclassified
Otu00370	Bacteria	FBP	FBP_cl	FBP_or	FBP_fa	FBP_ge
Otu00371	Bacteria	Actinobacteria	Actinobacteria	Micromonosporales	Micromonosporaceae	Actinoplanes
Otu00372	Bacteria	Actinobacteria	Actinobacteria	Streptomycetales	Streptomycetaceae	Streptomyces
Otu00373	Bacteria	Proteobacteria	Alphaproteobacteria	Sphingomonadales	Sphingomonadaceae	Sphingomonas
Otu00374	Bacteria	Firmicutes	Bacilli	Bacillales	Bacillaceae	Bacillus
Otu00375	Bacteria	Proteobacteria	Alphaproteobacteria	Rhizobiales	Beijerinckiaceae	Beijerinckiaceae_unclassified
Otu00376	Bacteria	Proteobacteria	Gammaproteobacteria	Betaproteobacteriales	Burkholderiaceae	Massilia
Otu00377	Bacteria	Actinobacteria	Actinobacteria	Streptomycetales	Streptomycetaceae	Streptomyces
Otu00378	Bacteria	Actinobacteria	Thermoleophilia	Gaiellales	uncultured	uncultured_ge
Otu00379	Bacteria	Actinobacteria	Thermoleophilia	Solirubrobacterales	Solirubrobacteraceae	uncultured
Otu00380	Bacteria	Actinobacteria	Thermoleophilia	Solirubrobacterales	Solirubrobacteraceae	Solirubrobacter
Otu00381	Bacteria	Firmicutes	Bacilli	Bacillales	Bacillaceae	Bacillaceae_unclassified
Otu00382	Bacteria	Firmicutes	Bacilli	Bacillales	Bacillaceae	Bacillus
Otu00383	Bacteria	Actinobacteria	Thermoleophilia	Solirubrobacterales	Solirubrobacteraceae	uncultured
Otu00384	Bacteria	Firmicutes	Bacilli	Bacillales	Bacillaceae	Bacillus
Otu00385	Bacteria	Firmicutes	Bacilli	Bacillales	Bacillaceae	Bacillus
Otu00386	Bacteria	Firmicutes	Bacilli	Bacillales	Family_XII	Exiguobacterium
Otu00387	Bacteria	Proteobacteria	Gammaproteobacteria	Pseudomonadales	Pseudomonadaceae	Pseudomonas
Otu00388	Bacteria	Proteobacteria	Gammaproteobacteria	Enterobacteriales	Enterobacteriaceae	Enterobacillus
Otu00389	Bacteria	Firmicutes	Bacilli	Bacillales	Bacillaceae	Bacillus
Otu00390	Bacteria	Firmicutes	Bacilli	Bacillales	Planococcaceae	Lysinibacillus
Otu00391	Bacteria	Proteobacteria	Gammaproteobacteria	Betaproteobacteriales	Burkholderiaceae	Curvibacter
Otu00392	Bacteria	Proteobacteria	Alphaproteobacteria	Sphingomonadales	Sphingomonadaceae	Sphingomonas
Otu00393	Bacteria	Bacteroidetes	Bacteroidia	Flavobacteriales	Flavobacteriaceae	Flavobacterium
Otu00394	Bacteria	Bacteroidetes	Bacteroidia	Sphingobacteriales	Sphingobacteriaceae	Sphingobacterium
Otu00395	Bacteria	Firmicutes	Bacilli	Bacillales	Bacillaceae	Bacillus
Otu00396	Bacteria	Firmicutes	Bacilli	Bacillales	Bacillaceae	Bacillaceae_unclassified
Otu00397	Bacteria	Actinobacteria	Actinobacteria	Frankiales	Frankiaceae	Jatrophihabitans
Otu00398	Bacteria	Actinobacteria	Thermoleophilia	Gaiellales	Gaiellaceae	Gaiella
Otu00399	Bacteria	Proteobacteria	Gammaproteobacteria	Xanthomonadales	Rhodanobacteraceae	Dokdonella
Otu00400	Bacteria	Firmicutes	Bacilli	Bacillales	Thermoactinomycetaceae	Planifilum
Otu00401	Bacteria	Proteobacteria	Gammaproteobacteria	Betaproteobacteriales	Burkholderiaceae	Variovorax
Otu00402	Bacteria	Firmicutes	Bacilli	Bacillales	Bacillaceae	Pseudogracilibacillus
Otu00403	Bacteria	Firmicutes	Bacilli	Bacillales	Thermoactinomycetaceae	Thermoactinomyces
Otu00404	Bacteria	Proteobacteria	Gammaproteobacteria	Betaproteobacteriales	Burkholderiaceae	Massilia
Otu00405	Bacteria	Armatimonadetes	Fimbriimonadia	Fimbriimonadales	Fimbriimonadaceae	Fimbriimonadaceae_ge
Otu00406	Bacteria	Firmicutes	Clostridia	Clostridiales	Peptostreptococcaceae	Peptostreptococcaceae_unclassified
Otu00407	Bacteria	Actinobacteria	Actinobacteria	Frankiales	uncultured	uncultured_ge
Otu00408	Bacteria	Actinobacteria	Actinobacteria	Propionibacteriales	Nocardioidaceae	Kribbella
Otu00409	Bacteria	Proteobacteria	Gammaproteobacteria	Pseudomonadales	Pseudomonadaceae	Pseudomonas
Otu00410	Bacteria	Firmicutes	Bacilli	Bacillales	Sporolactobacillaceae	Tuberibacillus
Otu00411	Bacteria	Proteobacteria	Gammaproteobacteria	Enterobacteriales	Enterobacteriaceae	Enterobacteriaceae_unclassified
Otu00412	Bacteria	Firmicutes	Bacilli	Bacillales	Bacillaceae	Bacillus
Otu00413	Bacteria	Firmicutes	Bacilli	Bacillales	Bacillaceae	Bacillus
Otu00414	Bacteria	Firmicutes	Bacilli	Bacillales	Planococcaceae	Lysinibacillus
Otu00415	Bacteria	Firmicutes	Bacilli	Bacillales	Staphylococcaceae	Staphylococcus
Otu00416	Bacteria	Actinobacteria	Actinobacteria	Micrococcales	Microbacteriaceae	Microbacterium
Otu00417	Bacteria	Proteobacteria	Gammaproteobacteria	Betaproteobacteriales	Burkholderiaceae	Massilia
Otu00418	Bacteria	Actinobacteria	Actinobacteria	Frankiales	Geodermatophilaceae	Blastococcus
Otu00419	Bacteria	Proteobacteria	Gammaproteobacteria	Betaproteobacteriales	Burkholderiaceae	Roseateles
Otu00420	Bacteria	Proteobacteria	Gammaproteobacteria	Enterobacteriales	Enterobacteriaceae	Enterobacteriaceae_unclassified
Otu00421	Bacteria	Actinobacteria	Thermoleophilia	Gaiellales	Gaiellales_unclassified	Gaiellales_unclassified
Otu00422	Bacteria	Actinobacteria	Actinobacteria	Streptomycetales	Streptomycetaceae	Streptomyces
Otu00423	Bacteria	Actinobacteria	MB-A2-108	MB-A2-108_or	MB-A2-108_fa	MB-A2-108_ge
Otu00424	Bacteria	Proteobacteria	Gammaproteobacteria	Enterobacteriales	Enterobacteriaceae	Enterobacteriaceae_unclassified
Otu00425	Bacteria	Proteobacteria	Alphaproteobacteria	Rhizobiales	Rhizobiaceae	Allorhizobium-Neorhizobium-Pararhizobium-Rhizobium
Otu00426	Bacteria	Firmicutes	Bacilli	Bacillales	Thermoactinomycetaceae	Planifilum
Otu00427	Bacteria	Gemmatimonadetes	S0134_terrestrial_group	S0134_terrestrial_group_or	S0134_terrestrial_group_fa	S0134_terrestrial_group_ge
Otu00428	Bacteria	Actinobacteria	Actinobacteria	Micrococcales	Microbacteriaceae	Microbacteriaceae_unclassified
Otu00429	Bacteria	Firmicutes	Bacilli	Bacillales	Bacillaceae	Terribacillus
Otu00430	Bacteria	Actinobacteria	Thermoleophilia	Gaiellales	uncultured	uncultured_ge
Otu00431	Bacteria	Actinobacteria	Actinobacteria	Corynebacteriales	Mycobacteriaceae	Mycobacterium
Otu00432	Bacteria	Proteobacteria	Alphaproteobacteria	Rhizobiales	Xanthobacteraceae	Pseudolabrys
Otu00433	Bacteria	Actinobacteria	Actinobacteria	Frankiales	Frankiaceae	Jatrophihabitans
Otu00434	Bacteria	Proteobacteria	Alphaproteobacteria	Rhizobiales	Rhizobiaceae	Rhizobiaceae_unclassified
Otu00435	Bacteria	Firmicutes	Bacilli	Bacillales	Planococcaceae	Lysinibacillus
Otu00436	Bacteria	Actinobacteria	Actinobacteria	Micrococcales	Intrasporangiaceae	Intrasporangiaceae_unclassified
Otu00437	Bacteria	Firmicutes	Clostridia	Clostridiales	Clostridiaceae_1	Clostridium_sensu_stricto_7
Otu00438	Bacteria	Actinobacteria	Actinobacteria	Corynebacteriales	Corynebacteriaceae	Corynebacterium_1
Otu00439	Bacteria	Firmicutes	Bacilli	Bacillales	Bacillaceae	Bacillus
Otu00440	Bacteria	Actinobacteria	Actinobacteria	Kineosporiales	Kineosporiaceae	Kineococcus
Otu00441	Bacteria	Proteobacteria	Alphaproteobacteria	Rhizobiales	Rhizobiaceae	Allorhizobium-Neorhizobium-Pararhizobium-Rhizobium
Otu00442	Bacteria	Actinobacteria	Actinobacteria	Pseudonocardiales	Pseudonocardiaceae	Pseudonocardia
Otu00443	Bacteria	Actinobacteria	Actinobacteria	Streptomycetales	Streptomycetaceae	Streptomyces
Otu00444	Bacteria	Actinobacteria	Actinobacteria	Micrococcales	Intrasporangiaceae	Intrasporangium
Otu00445	Bacteria	Actinobacteria	Actinobacteria	Propionibacteriales	Propionibacteriaceae	Microlunatus
Otu00446	Bacteria	Proteobacteria	Alphaproteobacteria	Acetobacterales	Acetobacteraceae	Belnapia
Otu00447	Bacteria	Actinobacteria	Actinobacteria	Propionibacteriales	Nocardioidaceae	Marmoricola
Otu00448	Bacteria	Actinobacteria	Actinobacteria	Micromonosporales	Micromonosporaceae	Micromonosporaceae_unclassified
Otu00449	Bacteria	Actinobacteria	Actinobacteria	Micrococcales	Microbacteriaceae	Amnibacterium
Otu00450	Bacteria	Actinobacteria	Actinobacteria	Micrococcales	Micrococcaceae	Pseudarthrobacter
Otu00451	Bacteria	Actinobacteria	Actinobacteria	Propionibacteriales	Propionibacteriaceae	Friedmanniella
Otu00452	Bacteria	Firmicutes	Bacilli	Bacillales	Bacillaceae	Bacillus
Otu00453	Bacteria	Proteobacteria	Gammaproteobacteria	Cellvibrionales	Cellvibrionaceae	Cellvibrio
Otu00454	Bacteria	Actinobacteria	Actinobacteria	Corynebacteriales	Dietziaceae	Dietzia
Otu00455	Bacteria	Actinobacteria	Actinobacteria	Propionibacteriales	Nocardioidaceae	Nocardioides
Otu00456	Bacteria	Actinobacteria	Actinobacteria	Frankiales	Frankiaceae	Jatrophihabitans
Otu00457	Bacteria	Actinobacteria	Actinobacteria	Micromonosporales	Micromonosporaceae	Micromonosporaceae_unclassified
Otu00458	Bacteria	Firmicutes	Bacilli	Bacillales	Bacillaceae	Bacillus
Otu00459	Bacteria	Actinobacteria	Actinobacteria	Streptomycetales	Streptomycetaceae	Streptomyces
Otu00460	Bacteria	Actinobacteria	Actinobacteria	Streptomycetales	Streptomycetaceae	Streptomyces
Otu00461	Bacteria	Actinobacteria	Actinobacteria	Pseudonocardiales	Pseudonocardiaceae	Pseudonocardia
Otu00462	Bacteria	Firmicutes	Bacilli	Bacillales	Bacillales_unclassified	Bacillales_unclassified
Otu00463	Bacteria	Actinobacteria	Thermoleophilia	Gaiellales	uncultured	uncultured_ge
Otu00464	Bacteria	Proteobacteria	Alphaproteobacteria	Rhizobiales	Xanthobacteraceae	Bradyrhizobium
Otu00465	Bacteria	Actinobacteria	Actinobacteria	Micrococcales	Microbacteriaceae	Frigoribacterium
Otu00466	Bacteria	Proteobacteria	Gammaproteobacteria	Enterobacteriales	Enterobacteriaceae	Enterobacteriaceae_unclassified
Otu00467	Bacteria	Firmicutes	Erysipelotrichia	Erysipelotrichales	Erysipelotrichaceae	Turicibacter
Otu00468	Bacteria	Firmicutes	Bacilli	Bacillales	Staphylococcaceae	Jeotgalicoccus
Otu00469	Bacteria	Proteobacteria	Gammaproteobacteria	Betaproteobacteriales	Burkholderiaceae	Massilia
Otu00470	Bacteria	Proteobacteria	Gammaproteobacteria	Betaproteobacteriales	SC-I-84	SC-I-84_ge
Otu00471	Bacteria	Actinobacteria	Actinobacteria	Frankiales	Geodermatophilaceae	Geodermatophilus
Otu00472	Bacteria	Proteobacteria	Gammaproteobacteria	Betaproteobacteriales	Burkholderiaceae	Piscinibacter
Otu00473	Bacteria	Proteobacteria	Alphaproteobacteria	Sphingomonadales	Sphingomonadaceae	Sphingomonas
Otu00474	Bacteria	Firmicutes	Bacilli	Bacillales	Thermoactinomycetaceae	Planifilum
Otu00475	Bacteria	Proteobacteria	Alphaproteobacteria	Sphingomonadales	Sphingomonadaceae	Sphingomonas
Otu00476	Bacteria	Actinobacteria	MB-A2-108	MB-A2-108_or	MB-A2-108_fa	MB-A2-108_ge
Otu00477	Bacteria	Actinobacteria	Acidimicrobiia	IMCC26256	IMCC26256_fa	IMCC26256_ge
Otu00478	Bacteria	Actinobacteria	Actinobacteria	Pseudonocardiales	Pseudonocardiaceae	Actinomycetospora
Otu00479	Bacteria	Firmicutes	Bacilli	Bacillales	Bacillaceae	Bacillaceae_unclassified
Otu00480	Bacteria	Actinobacteria	Actinobacteria	Micrococcales	Micrococcaceae	Yaniella
Otu00481	Bacteria	Firmicutes	Bacilli	Bacillales	Bacillaceae	Bacillus
Otu00482	Bacteria	Actinobacteria	Actinobacteria	Micromonosporales	Micromonosporaceae	Micromonosporaceae_unclassified
Otu00483	Bacteria	Actinobacteria	Actinobacteria	Micrococcales	Dermabacteraceae	Brachybacterium
Otu00484	Bacteria	Proteobacteria	Alphaproteobacteria	Rhizobiales	Devosiaceae	Devosia
Otu00485	Bacteria	Proteobacteria	Alphaproteobacteria	Sphingomonadales	Sphingomonadaceae	Sphingomonas
Otu00486	Bacteria	Proteobacteria	Alphaproteobacteria	Rhizobiales	Rhizobiaceae	Allorhizobium-Neorhizobium-Pararhizobium-Rhizobium
Otu00487	Bacteria	Firmicutes	Erysipelotrichia	Erysipelotrichales	Erysipelotrichaceae	Turicibacter
Otu00488	Bacteria	Actinobacteria	Actinobacteria	Propionibacteriales	Nocardioidaceae	Nocardioides
Otu00489	Bacteria	Actinobacteria	Actinobacteria	Corynebacteriales	Nocardiaceae	Williamsia
Otu00490	Bacteria	Proteobacteria	Gammaproteobacteria	Betaproteobacteriales	Burkholderiaceae	Roseateles
Otu00491	Bacteria	Actinobacteria	Actinobacteria	Frankiales	Geodermatophilaceae	Blastococcus
Otu00492	Bacteria	Actinobacteria	Rubrobacteria	Rubrobacterales	Rubrobacteriaceae	Rubrobacter
Otu00493	Bacteria	Firmicutes	Bacilli	Bacillales	Alicyclobacillaceae	Tumebacillus
Otu00494	Bacteria	Actinobacteria	Actinobacteria	Micrococcales	Microbacteriaceae	Curtobacterium
Otu00495	Bacteria	Actinobacteria	Actinobacteria	Micrococcales	Microbacteriaceae	Amnibacterium
Otu00496	Bacteria	Proteobacteria	Alphaproteobacteria	Rhizobiales	Rhizobiaceae	Shinella
Otu00497	Bacteria	Firmicutes	Bacilli	Bacillales	Thermoactinomycetaceae	Thermoactinomyces
Otu00498	Bacteria	Proteobacteria	Gammaproteobacteria	Pseudomonadales	Pseudomonadaceae	Pseudomonas
Otu00499	Bacteria	Actinobacteria	Actinobacteria	Propionibacteriales	Nocardioidaceae	Nocardioides
Otu00500	Bacteria	Proteobacteria	Gammaproteobacteria	Xanthomonadales	Xanthomonadaceae	Xanthomonas
Otu00501	Bacteria	Proteobacteria	Gammaproteobacteria	Enterobacteriales	Enterobacteriaceae	Enterobacter
Otu00502	Bacteria	Actinobacteria	Actinobacteria	Micromonosporales	Micromonosporaceae	Actinoplanes
Otu00503	Bacteria	Actinobacteria	Actinobacteria	Propionibacteriales	Nocardioidaceae	Marmoricola
Otu00504	Bacteria	Actinobacteria	Thermoleophilia	Solirubrobacterales	67-14	67-14_ge
Otu00505	Bacteria	Firmicutes	Bacilli	Bacillales	Bacillaceae	Bacillaceae_unclassified
Otu00506	Bacteria	Actinobacteria	Actinobacteria	Micromonosporales	Micromonosporaceae	Micromonosporaceae_unclassified
Otu00507	Bacteria	Proteobacteria	Alphaproteobacteria	Rhizobiales	Rhizobiaceae	Allorhizobium-Neorhizobium-Pararhizobium-Rhizobium
Otu00508	Bacteria	Proteobacteria	Gammaproteobacteria	Enterobacteriales	Enterobacteriaceae	Enterobacillus
Otu00509	Bacteria	Firmicutes	Bacilli	Bacillales	Thermoactinomycetaceae	Thermoactinomyces
Otu00510	Bacteria	Proteobacteria	Alphaproteobacteria	Rhizobiales	Rhizobiaceae	Mesorhizobium
Otu00511	Bacteria	Firmicutes	Bacilli	Bacillales	Staphylococcaceae	Staphylococcus
Otu00512	Bacteria	Proteobacteria	Alphaproteobacteria	Caulobacterales	Caulobacteraceae	Caulobacter
Otu00513	Bacteria	Actinobacteria	Actinobacteria	Micrococcales	Intrasporangiaceae	Terrabacter
Otu00514	Bacteria	Proteobacteria	Gammaproteobacteria	Xanthomonadales	Xanthomonadaceae	Pseudoxanthomonas
Otu00515	Bacteria	Actinobacteria	Actinobacteria	Micrococcales	Sanguibacteraceae	Sanguibacter
Otu00516	Bacteria	Proteobacteria	Deltaproteobacteria	Myxococcales	Myxococcaceae	Corallococcus
Otu00517	Bacteria	Actinobacteria	Acidimicrobiia	Microtrichales	uncultured	uncultured_ge
Otu00518	Bacteria	Actinobacteria	Actinobacteria	Pseudonocardiales	Pseudonocardiaceae	Pseudonocardia
Otu00519	Bacteria	Actinobacteria	Actinobacteria	Micrococcales	Micrococcaceae	Arthrobacter
Otu00520	Bacteria	Actinobacteria	Actinobacteria	Propionibacteriales	Propionibacteriaceae	Cutibacterium
Otu00521	Bacteria	Proteobacteria	Alphaproteobacteria	Tistrellales	Geminicoccaceae	uncultured
Otu00522	Bacteria	Firmicutes	Bacilli	Bacillales	Bacillaceae	Bacillus
Otu00523	Bacteria	Proteobacteria	Gammaproteobacteria	Enterobacteriales	Enterobacteriaceae	Enterobacillus
Otu00524	Bacteria	Firmicutes	Bacilli	Bacillales	Thermoactinomycetaceae	Thermoactinomyces
Otu00525	Bacteria	Firmicutes	Bacilli	Bacillales	Bacillaceae	Bacillus
Otu00526	Bacteria	Firmicutes	Bacilli	Bacillales	Thermoactinomycetaceae	Thermoactinomyces
Otu00527	Bacteria	Actinobacteria	Actinobacteria	Micrococcales	Micrococcales_unclassified	Micrococcales_unclassified
Otu00528	Bacteria	Firmicutes	Bacilli	Bacillales	Bacillales_unclassified	Bacillales_unclassified
Otu00529	Bacteria	Proteobacteria	Alphaproteobacteria	Sphingomonadales	Sphingomonadaceae	Sphingomonas
Otu00530	Bacteria	Firmicutes	Bacilli	Bacillales	Alicyclobacillaceae	Tumebacillus
Otu00531	Bacteria	Proteobacteria	Gammaproteobacteria	Enterobacteriales	Enterobacteriaceae	Enterobacteriaceae_unclassified
Otu00532	Bacteria	Actinobacteria	Actinobacteria	Streptomycetales	Streptomycetaceae	Streptomyces
Otu00533	Bacteria	Firmicutes	Bacilli	Bacillales	Bacillaceae	Bacillus
Otu00534	Bacteria	Firmicutes	Bacilli	Bacillales	Bacillaceae	Bacillus
Otu00535	Bacteria	Actinobacteria	Actinobacteria	Propionibacteriales	Nocardioidaceae	Nocardioides
Otu00536	Bacteria	Actinobacteria	Actinobacteria	Corynebacteriales	Mycobacteriaceae	Mycobacterium
Otu00537	Bacteria	Firmicutes	Bacilli	Bacillales	Bacillaceae	Bacillus
Otu00538	Bacteria	Firmicutes	Bacilli	Bacillales	Staphylococcaceae	Staphylococcus
Otu00539	Bacteria	Proteobacteria	Alphaproteobacteria	Rhizobiales	Beijerinckiaceae	Methylorosula
Otu00540	Bacteria	Gemmatimonadetes	Gemmatimonadetes	Gemmatimonadales	Gemmatimonadaceae	uncultured
Otu00541	Bacteria	Actinobacteria	Actinobacteria	Corynebacteriales	Corynebacteriaceae	Corynebacterium_1
Otu00542	Bacteria	Actinobacteria	Actinobacteria	Micrococcales	Dermabacteraceae	Brachybacterium
Otu00543	Bacteria	Firmicutes	Bacilli	Bacillales	Thermoactinomycetaceae	Novibacillus
Otu00544	Bacteria	Actinobacteria	Actinobacteria	Propionibacteriales	Nocardioidaceae	Nocardioides
Otu00545	Bacteria	Proteobacteria	Gammaproteobacteria	Xanthomonadales	Xanthomonadaceae	Xanthomonas
Otu00546	Bacteria	Actinobacteria	Actinobacteria	Pseudonocardiales	Pseudonocardiaceae	Pseudonocardia
Otu00547	Bacteria	Proteobacteria	Deltaproteobacteria	Myxococcales	P3OB-42	P3OB-42_ge
Otu00548	Bacteria	Proteobacteria	Gammaproteobacteria	Betaproteobacteriales	Burkholderiaceae	Massilia
Otu00549	Bacteria	Proteobacteria	Alphaproteobacteria	Rhizobiales	Rhizobiaceae	Allorhizobium-Neorhizobium-Pararhizobium-Rhizobium
Otu00550	Bacteria	Firmicutes	Bacilli	Bacillales	Bacillaceae	Falsibacillus
Otu00551	Bacteria	Proteobacteria	Gammaproteobacteria	Enterobacteriales	Enterobacteriaceae	Enterobacteriaceae_unclassified
Otu00552	Bacteria	Actinobacteria	Actinobacteria	Micrococcales	Microbacteriaceae	Clavibacter
Otu00553	Bacteria	Actinobacteria	Actinobacteria	Micrococcales	Micrococcales_unclassified	Micrococcales_unclassified
Otu00554	Bacteria	Actinobacteria	Actinobacteria	Frankiales	Geodermatophilaceae	Geodermatophilus
Otu00555	Bacteria	Proteobacteria	Alphaproteobacteria	Rhizobiales	Rhizobiaceae	Neorhizobium
Otu00556	Bacteria	Actinobacteria	Acidimicrobiia	uncultured	uncultured_fa	uncultured_ge
Otu00557	Bacteria	Firmicutes	Bacilli	Bacillales	Staphylococcaceae	Staphylococcus
Otu00558	Bacteria	Actinobacteria	Actinobacteria	Streptomycetales	Streptomycetaceae	Streptomyces
Otu00559	Bacteria	Actinobacteria	Actinobacteria	Pseudonocardiales	Pseudonocardiaceae	Actinomycetospora
Otu00560	Bacteria	Actinobacteria	Actinobacteria	Propionibacteriales	Nocardioidaceae	Marmoricola
Otu00561	Bacteria	Actinobacteria	Thermoleophilia	Solirubrobacterales	Solirubrobacteraceae	Patulibacter
Otu00562	Bacteria	Proteobacteria	Alphaproteobacteria	Rhizobiales	Xanthobacteraceae	Bradyrhizobium
Otu00563	Bacteria	Proteobacteria	Alphaproteobacteria	Rhizobiales	Rhizobiales_unclassified	Rhizobiales_unclassified
Otu00564	Bacteria	Firmicutes	Bacilli	Lactobacillales	Carnobacteriaceae	Atopococcus
Otu00565	Bacteria	Actinobacteria	Actinobacteria	Frankiales	Geodermatophilaceae	Modestobacter
Otu00566	Bacteria	Actinobacteria	Thermoleophilia	Solirubrobacterales	Solirubrobacteraceae	Solirubrobacter
Otu00567	Bacteria	Actinobacteria	Actinobacteria	Streptomycetales	Streptomycetaceae	Streptomyces
Otu00568	Bacteria	Proteobacteria	Gammaproteobacteria	Xanthomonadales	Rhodanobacteraceae	Luteibacter
Otu00569	Bacteria	Actinobacteria	Actinobacteria	Micrococcales	Micrococcales_unclassified	Micrococcales_unclassified
Otu00570	Bacteria	Proteobacteria	Alphaproteobacteria	Tistrellales	Geminicoccaceae	uncultured
Otu00571	Bacteria	Proteobacteria	Gammaproteobacteria	Pseudomonadales	Pseudomonadaceae	Pseudomonas
Otu00572	Bacteria	Actinobacteria	Thermoleophilia	Solirubrobacterales	Solirubrobacteraceae	Solirubrobacter
Otu00573	Bacteria	Firmicutes	Bacilli	Bacillales	Thermoactinomycetaceae	Planifilum
Otu00574	Bacteria	Actinobacteria	Actinobacteria	Propionibacteriales	Nocardioidaceae	Marmoricola
Otu00575	Bacteria	Proteobacteria	Gammaproteobacteria	Xanthomonadales	Xanthomonadaceae	Luteimonas
Otu00576	Bacteria	Actinobacteria	Actinobacteria	Frankiales	Geodermatophilaceae	Geodermatophilus
Otu00577	Bacteria	Proteobacteria	Gammaproteobacteria	Xanthomonadales	Xanthomonadaceae	Luteimonas
Otu00578	Bacteria	Actinobacteria	Actinobacteria	Pseudonocardiales	Pseudonocardiaceae	Amycolatopsis
Otu00579	Bacteria	Firmicutes	Bacilli	Bacillales	Bacillaceae	Bacillus
Otu00580	Bacteria	Actinobacteria	Actinobacteria	Pseudonocardiales	Pseudonocardiaceae	Saccharopolyspora
Otu00581	Bacteria	Firmicutes	Bacilli	Bacillales	Bacillales_unclassified	Bacillales_unclassified
Otu00582	Bacteria	Actinobacteria	Actinobacteria	Streptosporangiales	Thermomonosporaceae	Actinoallomurus
Otu00583	Bacteria	Gemmatimonadetes	Gemmatimonadetes	Gemmatimonadales	Gemmatimonadaceae	uncultured
Otu00584	Bacteria	Actinobacteria	Actinobacteria	Corynebacteriales	Nocardiaceae	Rhodococcus
Otu00585	Bacteria	Actinobacteria	Acidimicrobiia	uncultured	uncultured_fa	uncultured_ge
Otu00586	Bacteria	Proteobacteria	Alphaproteobacteria	Tistrellales	Geminicoccaceae	uncultured
Otu00587	Bacteria	Proteobacteria	Gammaproteobacteria	Betaproteobacteriales	SC-I-84	SC-I-84_ge
Otu00588	Bacteria	Actinobacteria	Actinobacteria	Corynebacteriales	Dietziaceae	Dietzia
Otu00589	Bacteria	Actinobacteria	Actinobacteria	Pseudonocardiales	Pseudonocardiaceae	Pseudonocardia
Otu00590	Bacteria	Firmicutes	Bacilli	Bacillales	Thermoactinomycetaceae	Shimazuella
Otu00591	Bacteria	Proteobacteria	Gammaproteobacteria	Enterobacteriales	Enterobacteriaceae	Enterobacteriaceae_unclassified
Otu00592	Bacteria	Proteobacteria	Deltaproteobacteria	Myxococcales	P3OB-42	P3OB-42_ge
Otu00593	Bacteria	Actinobacteria	Actinobacteria	Frankiales	Frankiaceae	Jatrophihabitans
Otu00594	Bacteria	Actinobacteria	Actinobacteria	Streptomycetales	Streptomycetaceae	Streptomyces
Otu00595	Bacteria	Firmicutes	Bacilli	Bacillales	Thermoactinomycetaceae	Planifilum
Otu00596	Bacteria	Actinobacteria	Actinobacteria	Propionibacteriales	Nocardioidaceae	Nocardioides
Otu00597	Bacteria	Actinobacteria	Actinobacteria	Frankiales	Frankiaceae	Jatrophihabitans
Otu00598	Bacteria	Firmicutes	Bacilli	Bacillales	Alicyclobacillaceae	Tumebacillus
Otu00599	Bacteria	Proteobacteria	Gammaproteobacteria	Xanthomonadales	Xanthomonadaceae	Pseudoxanthomonas
Otu00600	Bacteria	Actinobacteria	Actinobacteria	Micrococcales	Microbacteriaceae	Microbacteriaceae_unclassified
Otu00601	Bacteria	Firmicutes	Bacilli	Bacillales	Bacillaceae	Bacillus
Otu00602	Bacteria	Firmicutes	Bacilli	Bacillales	Bacillaceae	Bacillus
Otu00603	Bacteria	Bacteroidetes	Bacteroidia	Flavobacteriales	Flavobacteriaceae	Flavobacterium
Otu00604	Bacteria	Actinobacteria	Actinobacteria	Micrococcales	Microbacteriaceae	Clavibacter
Otu00605	Bacteria	Firmicutes	Bacilli	Bacillales	Bacillaceae	Bacillus
Otu00606	Bacteria	Firmicutes	Bacilli	Bacillales	Bacillaceae	Bacillaceae_unclassified
Otu00607	Bacteria	Firmicutes	Bacilli	Bacillales	Thermoactinomycetaceae	Thermoactinomyces
Otu00608	Bacteria	Actinobacteria	Actinobacteria	Propionibacteriales	Nocardioidaceae	Nocardioides
Otu00609	Bacteria	Firmicutes	Bacilli	Bacillales	Thermoactinomycetaceae	Planifilum
Otu00610	Bacteria	Firmicutes	Erysipelotrichia	Erysipelotrichales	Erysipelotrichaceae	Turicibacter
Otu00611	Bacteria	Actinobacteria	Actinobacteria	Frankiales	Frankiales_unclassified	Frankiales_unclassified
Otu00612	Bacteria	Proteobacteria	Alphaproteobacteria	Rhizobiales	Rhizobiaceae	Allorhizobium-Neorhizobium-Pararhizobium-Rhizobium
Otu00613	Bacteria	Firmicutes	Bacilli	Bacillales	Paenibacillaceae	Aneurinibacillus
Otu00614	Bacteria	Proteobacteria	Alphaproteobacteria	Rhizobiales	Rhizobiaceae	Allorhizobium-Neorhizobium-Pararhizobium-Rhizobium
Otu00615	Bacteria	Actinobacteria	Thermoleophilia	Gaiellales	uncultured	uncultured_ge
Otu00616	Bacteria	Actinobacteria	Actinobacteria	Micrococcales	Intrasporangiaceae	Phycicoccus
Otu00617	Bacteria	Gemmatimonadetes	Gemmatimonadetes	Gemmatimonadales	Gemmatimonadaceae	Gemmatimonas
Otu00618	Bacteria	Proteobacteria	Alphaproteobacteria	Rhizobiales	Rhizobiaceae	Allorhizobium-Neorhizobium-Pararhizobium-Rhizobium
Otu00619	Bacteria	Actinobacteria	Actinobacteria	Propionibacteriales	Nocardioidaceae	Nocardioides
Otu00620	Bacteria	Firmicutes	Bacilli	Bacillales	Bacillaceae	Pseudogracilibacillus
Otu00621	Bacteria	Actinobacteria	Actinobacteria	Propionibacteriales	Nocardioidaceae	Nocardioides
Otu00622	Bacteria	Proteobacteria	Gammaproteobacteria	Enterobacteriales	Enterobacteriaceae	Pantoea
Otu00623	Bacteria	Actinobacteria	Actinobacteria	Micromonosporales	Micromonosporaceae	Phytohabitans
Otu00624	Bacteria	Actinobacteria	Thermoleophilia	Solirubrobacterales	67-14	67-14_ge
Otu00625	Bacteria	Proteobacteria	Gammaproteobacteria	Xanthomonadales	Xanthomonadaceae	Luteimonas
Otu00626	Bacteria	Actinobacteria	Thermoleophilia	Solirubrobacterales	Solirubrobacteraceae	Solirubrobacter
Otu00627	Bacteria	Actinobacteria	Thermoleophilia	Gaiellales	Gaiellales_unclassified	Gaiellales_unclassified
Otu00628	Bacteria	Actinobacteria	Actinobacteria	Micrococcales	Microbacteriaceae	Frigoribacterium
Otu00629	Bacteria	Actinobacteria	Actinobacteria	Corynebacteriales	Nocardiaceae	Nocardia
Otu00630	Bacteria	Actinobacteria	Actinobacteria	Kineosporiales	Kineosporiaceae	Pseudokineococcus
Otu00631	Bacteria	Actinobacteria	Actinobacteria	Micrococcales	Micrococcales_unclassified	Micrococcales_unclassified
Otu00632	Bacteria	Proteobacteria	Gammaproteobacteria	Pseudomonadales	Pseudomonadaceae	Pseudomonas
Otu00633	Bacteria	Actinobacteria	Actinobacteria	Micromonosporales	Micromonosporaceae	Micromonospora
Otu00634	Bacteria	Actinobacteria	Actinobacteria	Micromonosporales	Micromonosporaceae	Actinoplanes
Otu00635	Bacteria	Proteobacteria	Alphaproteobacteria	Rhizobiales	Rhizobiaceae	Allorhizobium-Neorhizobium-Pararhizobium-Rhizobium
Otu00636	Bacteria	Actinobacteria	Actinobacteria	Micromonosporales	Micromonosporaceae	Micromonosporaceae_unclassified
Otu00637	Bacteria	Verrucomicrobia	Verrucomicrobiae	Pedosphaerales	Pedosphaeraceae	Pedosphaera
Otu00638	Bacteria	Actinobacteria	Actinobacteria	Streptomycetales	Streptomycetaceae	Streptomyces
Otu00639	Bacteria	Actinobacteria	Actinobacteria	Streptomycetales	Streptomycetaceae	Streptomyces
Otu00640	Bacteria	Proteobacteria	Gammaproteobacteria	Enterobacteriales	Enterobacteriaceae	Pantoea
Otu00641	Bacteria	Firmicutes	Bacilli	Bacillales	Staphylococcaceae	Staphylococcus
Otu00642	Bacteria	Firmicutes	Bacilli	Bacillales	Thermoactinomycetaceae	Planifilum
Otu00643	Bacteria	Gemmatimonadetes	Gemmatimonadetes	Gemmatimonadales	Gemmatimonadaceae	Gemmatimonas
Otu00644	Bacteria	Firmicutes	Bacilli	Bacillales	Planococcaceae	Lysinibacillus
Otu00645	Bacteria	Actinobacteria	Actinobacteria	Pseudonocardiales	Pseudonocardiaceae	Actinomycetospora
Otu00646	Bacteria	Proteobacteria	Gammaproteobacteria	Enterobacteriales	Enterobacteriaceae	Enterobacteriaceae_unclassified
Otu00647	Bacteria	Actinobacteria	Actinobacteria	Micrococcales	Micrococcales_unclassified	Micrococcales_unclassified
Otu00648	Bacteria	Actinobacteria	Actinobacteria	Micromonosporales	Micromonosporaceae	Actinoplanes
Otu00649	Bacteria	Actinobacteria	Actinobacteria	Streptomycetales	Streptomycetaceae	Streptomyces
Otu00650	Bacteria	Bacteroidetes	Bacteroidia	Flavobacteriales	Weeksellaceae	Chryseobacterium
Otu00651	Bacteria	Proteobacteria	Alphaproteobacteria	Sphingomonadales	Sphingomonadaceae	Sphingomonas
Otu00652	Bacteria	Actinobacteria	Actinobacteria	Corynebacteriales	Mycobacteriaceae	Mycobacterium
Otu00653	Bacteria	Actinobacteria	Actinobacteria	Propionibacteriales	Nocardioidaceae	Nocardioides
Otu00654	Bacteria	Actinobacteria	Actinobacteria	Propionibacteriales	Nocardioidaceae	Marmoricola
Otu00655	Bacteria	Actinobacteria	Actinobacteria	Pseudonocardiales	Pseudonocardiaceae	Pseudonocardia
Otu00656	Bacteria	Firmicutes	Bacilli	Bacillales	Bacillaceae	Bacillus
Otu00657	Bacteria	Proteobacteria	Alphaproteobacteria	Sphingomonadales	Sphingomonadaceae	Sphingomonas
Otu00658	Bacteria	Firmicutes	Bacilli	Bacillales	Thermoactinomycetaceae	Shimazuella
Otu00659	Bacteria	Firmicutes	Bacilli	Bacillales	Bacillaceae	Bacillaceae_unclassified
Otu00660	Bacteria	Firmicutes	Bacilli	Bacillales	Thermoactinomycetaceae	Planifilum
Otu00661	Bacteria	Proteobacteria	Gammaproteobacteria	Enterobacteriales	Enterobacteriaceae	Pantoea
Otu00662	Bacteria	Proteobacteria	Gammaproteobacteria	Enterobacteriales	Enterobacteriaceae	Enterobacteriaceae_unclassified
Otu00663	Bacteria	Proteobacteria	Alphaproteobacteria	Rhizobiales	Beijerinckiaceae	Bosea
Otu00664	Bacteria	Proteobacteria	Gammaproteobacteria	Betaproteobacteriales	Burkholderiaceae	Massilia
Otu00665	Bacteria	Actinobacteria	Thermoleophilia	Solirubrobacterales	67-14	67-14_ge
Otu00666	Bacteria	Actinobacteria	Actinobacteria	Micrococcales	Micrococcaceae	Arthrobacter
Otu00667	Bacteria	Proteobacteria	Alphaproteobacteria	Sphingomonadales	Sphingomonadaceae	Sphingomonas
Otu00668	Bacteria	Actinobacteria	Actinobacteria	Pseudonocardiales	Pseudonocardiaceae	Pseudonocardia
Otu00669	Bacteria	Proteobacteria	Gammaproteobacteria	Cellvibrionales	Cellvibrionaceae	uncultured
Otu00670	Bacteria	Actinobacteria	Actinobacteria	Propionibacteriales	Nocardioidaceae	Nocardioides
Otu00671	Bacteria	Proteobacteria	Alphaproteobacteria	Caulobacterales	Caulobacteraceae	Caulobacter
Otu00672	Bacteria	Bacteroidetes	Bacteroidia	Flavobacteriales	Flavobacteriaceae	Flavobacterium
Otu00673	Bacteria	Firmicutes	Bacilli	Bacillales	Thermoactinomycetaceae	Shimazuella
Otu00674	Bacteria	Actinobacteria	Actinobacteria	Micrococcales	Intrasporangiaceae	Intrasporangiaceae_unclassified
Otu00675	Bacteria	Actinobacteria	Actinobacteria	Propionibacteriales	Nocardioidaceae	Nocardioides
Otu00676	Bacteria	Actinobacteria	Actinobacteria	Streptomycetales	Streptomycetaceae	Streptomyces
Otu00677	Bacteria	Proteobacteria	Alphaproteobacteria	Rhizobiales	Rhizobiaceae	Aureimonas
Otu00678	Bacteria	Gemmatimonadetes	Longimicrobia	Longimicrobiales	Longimicrobiaceae	Longimicrobiaceae_ge
Otu00679	Bacteria	Proteobacteria	Alphaproteobacteria	Rhizobiales	Rhizobiaceae	Allorhizobium-Neorhizobium-Pararhizobium-Rhizobium
Otu00680	Bacteria	Actinobacteria	Thermoleophilia	Solirubrobacterales	Solirubrobacteraceae	Solirubrobacter
Otu00681	Bacteria	Actinobacteria	Actinobacteria	Micromonosporales	Micromonosporaceae	Actinoplanes
Otu00682	Bacteria	Proteobacteria	Gammaproteobacteria	Xanthomonadales	Xanthomonadaceae	Lysobacter
Otu00683	Bacteria	Proteobacteria	Deltaproteobacteria	Myxococcales	BIrii41	BIrii41_ge
Otu00684	Bacteria	Actinobacteria	Actinobacteria	Streptosporangiales	Thermomonosporaceae	Actinomadura
Otu00685	Bacteria	Actinobacteria	Actinobacteria	Micromonosporales	Micromonosporaceae	Actinoplanes
Otu00686	Bacteria	Firmicutes	Bacilli	Bacillales	Staphylococcaceae	Staphylococcus
Otu00687	Bacteria	Actinobacteria	Thermoleophilia	Solirubrobacterales	Solirubrobacterales_unclassified	Solirubrobacterales_unclassified
Otu00688	Bacteria	Proteobacteria	Alphaproteobacteria	Sphingomonadales	Sphingomonadaceae	Sphingomonas
Otu00689	Bacteria	Proteobacteria	Gammaproteobacteria	Pseudomonadales	Pseudomonadaceae	Pseudomonas
Otu00690	Bacteria	Proteobacteria	Gammaproteobacteria	Betaproteobacteriales	SC-I-84	SC-I-84_ge
Otu00691	Bacteria	Actinobacteria	Actinobacteria	Streptosporangiales	Thermomonosporaceae	Thermomonospora
Otu00692	Bacteria	Proteobacteria	Gammaproteobacteria	Pseudomonadales	Pseudomonadaceae	Pseudomonas
Otu00693	Bacteria	Firmicutes	Bacilli	Bacillales	Bacillaceae	Bacillus
Otu00694	Bacteria	Actinobacteria	Actinobacteria	Streptomycetales	Streptomycetaceae	Streptomyces
Otu00695	Bacteria	Actinobacteria	Actinobacteria	Propionibacteriales	Nocardioidaceae	Nocardioides
Otu00696	Bacteria	Actinobacteria	Actinobacteria	Propionibacteriales	Nocardioidaceae	Nocardioides
Otu00697	Bacteria	Actinobacteria	Actinobacteria	Propionibacteriales	Nocardioidaceae	Aeromicrobium
Otu00698	Bacteria	Proteobacteria	Alphaproteobacteria	Caulobacterales	Caulobacteraceae	Caulobacter
Otu00699	Bacteria	Firmicutes	Bacilli	Bacillales	Bacillaceae	Bacillus
Otu00700	Bacteria	Firmicutes	Bacilli	Lactobacillales	Streptococcaceae	Streptococcus
Otu00701	Bacteria	Gemmatimonadetes	S0134_terrestrial_group	S0134_terrestrial_group_or	S0134_terrestrial_group_fa	S0134_terrestrial_group_ge
Otu00702	Bacteria	Actinobacteria	Acidimicrobiia	IMCC26256	IMCC26256_fa	IMCC26256_ge
Otu00703	Bacteria	Bacteroidetes	Bacteroidia	Flavobacteriales	Flavobacteriaceae	Flavobacterium
Otu00704	Bacteria	Actinobacteria	Thermoleophilia	Solirubrobacterales	Solirubrobacterales_unclassified	Solirubrobacterales_unclassified
Otu00705	Bacteria	Proteobacteria	Gammaproteobacteria	Betaproteobacteriales	Nitrosomonadaceae	Nitrosospira
Otu00706	Bacteria	Proteobacteria	Gammaproteobacteria	Pseudomonadales	Pseudomonadaceae	Pseudomonas
Otu00707	Bacteria	Proteobacteria	Gammaproteobacteria	Betaproteobacteriales	Burkholderiaceae	Burkholderia-Caballeronia-Paraburkholderia
Otu00708	Bacteria	Proteobacteria	Gammaproteobacteria	Enterobacteriales	Enterobacteriaceae	Enterobacteriaceae_unclassified
Otu00709	Bacteria	Actinobacteria	Actinobacteria	Kineosporiales	Kineosporiaceae	Angustibacter
Otu00710	Bacteria	Actinobacteria	Actinobacteria	Kineosporiales	Kineosporiaceae	Angustibacter
Otu00711	Bacteria	Actinobacteria	Thermoleophilia	Solirubrobacterales	Solirubrobacteraceae	Solirubrobacter
Otu00712	Bacteria	Actinobacteria	Acidimicrobiia	Microtrichales	uncultured	uncultured_ge
Otu00713	Bacteria	Proteobacteria	Alphaproteobacteria	Sphingomonadales	Sphingomonadaceae	Sphingomonas
Otu00714	Bacteria	Actinobacteria	Actinobacteria	Frankiales	Geodermatophilaceae	Blastococcus
Otu00715	Bacteria	Firmicutes	Bacilli	Bacillales	Planococcaceae	Paenisporosarcina
Otu00716	Bacteria	Gemmatimonadetes	Gemmatimonadetes	Gemmatimonadales	Gemmatimonadaceae	Gemmatimonas
Otu00717	Bacteria	Bacteroidetes	Bacteroidia	Sphingobacteriales	Sphingobacteriaceae	Sphingobacterium
Otu00718	Bacteria	Firmicutes	Bacilli	Bacillales	Bacillaceae	Bacillus
Otu00719	Bacteria	Firmicutes	Bacilli	Bacillales	Bacillaceae	Bacillaceae_unclassified
Otu00720	Bacteria	Actinobacteria	Actinobacteria	Corynebacteriales	Mycobacteriaceae	Mycobacterium
Otu00721	Bacteria	Actinobacteria	Actinobacteria	Micrococcales	Microbacteriaceae	Curtobacterium
Otu00722	Bacteria	Actinobacteria	Thermoleophilia	Solirubrobacterales	Solirubrobacteraceae	Solirubrobacter
Otu00723	Bacteria	Actinobacteria	Actinobacteria	Frankiales	Geodermatophilaceae	Geodermatophilus
Otu00724	Bacteria	Firmicutes	Bacilli	Bacillales	Sporolactobacillaceae	Tuberibacillus
Otu00725	Bacteria	Proteobacteria	Gammaproteobacteria	Enterobacteriales	Enterobacteriaceae	Enterobacteriaceae_unclassified
Otu00726	Bacteria	Actinobacteria	Thermoleophilia	Solirubrobacterales	Solirubrobacteraceae	Solirubrobacter
Otu00727	Bacteria	Proteobacteria	Gammaproteobacteria	Enterobacteriales	Enterobacteriaceae	Enterobacillus
Otu00728	Bacteria	Actinobacteria	Actinobacteria	Corynebacteriales	Nocardiaceae	Smaragdicoccus
Otu00729	Bacteria	Actinobacteria	Actinobacteria	Actinobacteria_unclassified	Actinobacteria_unclassified	Actinobacteria_unclassified
Otu00730	Bacteria	Firmicutes	Bacilli	Bacillales	Staphylococcaceae	Staphylococcus
Otu00731	Bacteria	Actinobacteria	Actinobacteria	Streptomycetales	Streptomycetaceae	Streptomyces
Otu00732	Bacteria	Actinobacteria	Actinobacteria	Streptosporangiales	Streptosporangiaceae	Microbispora
Otu00733	Bacteria	Acidobacteria	Blastocatellia_	Pyrinomonadales	Pyrinomonadaceae	RB41
Otu00734	Bacteria	Proteobacteria	Gammaproteobacteria	Enterobacteriales	Enterobacteriaceae	Enterobacteriaceae_unclassified
Otu00735	Bacteria	Actinobacteria	Actinobacteria	Propionibacteriales	Nocardioidaceae	Nocardioides
Otu00736	Bacteria	Firmicutes	Bacilli	Bacillales	Bacillaceae	Bacillaceae_unclassified
Otu00737	Bacteria	Actinobacteria	Actinobacteria	Micrococcales	Brevibacteriaceae	Brevibacterium
Otu00738	Bacteria	Proteobacteria	Gammaproteobacteria	Betaproteobacteriales	Methylophilaceae	Methylophilus
Otu00739	Bacteria	Proteobacteria	Alphaproteobacteria	Sphingomonadales	Sphingomonadaceae	Sphingomonas
Otu00740	Bacteria	Firmicutes	Bacilli	Bacillales	Bacillaceae	Bacillus
Otu00741	Bacteria	Actinobacteria	Actinobacteria	Kineosporiales	Kineosporiaceae	Kineosporia
Otu00742	Bacteria	Actinobacteria	Actinobacteria	Micrococcales	Microbacteriaceae	Frigoribacterium
Otu00743	Bacteria	Firmicutes	Bacilli	Bacillales	Bacillaceae	Bacillus
Otu00744	Bacteria	Proteobacteria	Gammaproteobacteria	Xanthomonadales	Rhodanobacteraceae	Dyella
Otu00745	Bacteria	Actinobacteria	Actinobacteria	Micrococcales	Brevibacteriaceae	Brevibacterium
Otu00746	Bacteria	Gemmatimonadetes	S0134_terrestrial_group	S0134_terrestrial_group_or	S0134_terrestrial_group_fa	S0134_terrestrial_group_ge
Otu00747	Bacteria	Firmicutes	Bacilli	Bacillales	Bacillaceae	Virgibacillus
Otu00748	Bacteria	Actinobacteria	Actinobacteria	Streptomycetales	Streptomycetaceae	Streptomyces
Otu00749	Bacteria	Proteobacteria	Alphaproteobacteria	Sphingomonadales	Sphingomonadaceae	Sphingomonas
Otu00750	Bacteria	Proteobacteria	Gammaproteobacteria	Betaproteobacteriales	Burkholderiaceae	Massilia
Otu00751	Bacteria	Firmicutes	Bacilli	Bacillales	Bacillaceae	Bacillus
Otu00752	Bacteria	Actinobacteria	Actinobacteria	Pseudonocardiales	Pseudonocardiaceae	Actinomycetospora
Otu00753	Bacteria	Proteobacteria	Gammaproteobacteria	Betaproteobacteriales	Burkholderiaceae	Burkholderia-Caballeronia-Paraburkholderia
Otu00754	Bacteria	Proteobacteria	Alphaproteobacteria	Rhizobiales	Xanthobacteraceae	Rhodopseudomonas
Otu00755	Bacteria	Proteobacteria	Alphaproteobacteria	Sphingomonadales	Sphingomonadaceae	Sphingomonas
Otu00756	Bacteria	Actinobacteria	Thermoleophilia	Gaiellales	Gaiellales_unclassified	Gaiellales_unclassified
Otu00757	Bacteria	Proteobacteria	Alphaproteobacteria	Rhizobiales	Beijerinckiaceae	Microvirga
Otu00758	Bacteria	Firmicutes	Bacilli	Bacillales	Staphylococcaceae	Salinicoccus
Otu00759	Bacteria	Actinobacteria	Thermoleophilia	Solirubrobacterales	Solirubrobacteraceae	Conexibacter
Otu00760	Bacteria	Actinobacteria	Thermoleophilia	Solirubrobacterales	67-14	67-14_ge
Otu00761	Bacteria	Firmicutes	Bacilli	Bacillales	Alicyclobacillaceae	Tumebacillus
Otu00762	Bacteria	Bacteroidetes	Bacteroidia	Sphingobacteriales	Sphingobacteriaceae	Sphingobacterium
Otu00763	Bacteria	Actinobacteria	Actinobacteria	Micrococcales	Dermabacteraceae	Brachybacterium
Otu00764	Bacteria	Actinobacteria	Thermoleophilia	Solirubrobacterales	67-14	67-14_ge
Otu00765	Bacteria	Actinobacteria	Actinobacteria	Micrococcales	Micrococcaceae	Pseudarthrobacter
Otu00766	Bacteria	Actinobacteria	Actinobacteria	Streptosporangiales	Thermomonosporaceae	Thermomonospora
Otu00767	Bacteria	Proteobacteria	Gammaproteobacteria	Xanthomonadales	Rhodanobacteraceae	Dokdonella
Otu00768	Bacteria	Actinobacteria	Actinobacteria	Frankiales	Geodermatophilaceae	Blastococcus
Otu00769	Bacteria	Gemmatimonadetes	Gemmatimonadetes	Gemmatimonadales	Gemmatimonadaceae	uncultured
Otu00770	Bacteria	Proteobacteria	Gammaproteobacteria	Betaproteobacteriales	Burkholderiaceae	Massilia
Otu00771	Bacteria	Proteobacteria	Alphaproteobacteria	Rhizobiales	Beijerinckiaceae	Methylobacterium
Otu00772	Bacteria	Proteobacteria	Gammaproteobacteria	Xanthomonadales	Rhodanobacteraceae	Dyella
Otu00773	Bacteria	Actinobacteria	Actinobacteria	Pseudonocardiales	Pseudonocardiaceae	Pseudonocardia
Otu00774	Bacteria	Actinobacteria	Actinobacteria	Micrococcales	Dermabacteraceae	Brachybacterium
Otu00775	Bacteria	Actinobacteria	Thermoleophilia	Solirubrobacterales	67-14	67-14_ge
Otu00776	Bacteria	Acidobacteria	Acidobacteriia	Acidobacteriales	uncultured	uncultured_ge
Otu00777	Bacteria	Proteobacteria	Gammaproteobacteria	Betaproteobacteriales	Nitrosomonadaceae	Nitrosospira
Otu00778	Bacteria	Proteobacteria	Alphaproteobacteria	Sphingomonadales	Sphingomonadaceae	Sphingomonas
Otu00779	Bacteria	Firmicutes	Bacilli	Bacillales	Bacillaceae	Bacillus
Otu00780	Bacteria	Acidobacteria	Acidobacteriia	Solibacterales	Solibacteraceae_	Bryobacter
Otu00781	Bacteria	Actinobacteria	Actinobacteria	Micrococcales	Microbacteriaceae	Curtobacterium
Otu00782	Bacteria	Actinobacteria	Actinobacteria	Actinobacteria_unclassified	Actinobacteria_unclassified	Actinobacteria_unclassified
Otu00783	Bacteria	Actinobacteria	Thermoleophilia	Solirubrobacterales	Solirubrobacterales_unclassified	Solirubrobacterales_unclassified
Otu00784	Bacteria	Firmicutes	Clostridia	Clostridiales	Clostridiaceae_1	Clostridium_sensu_stricto_13
Otu00785	Bacteria	Proteobacteria	Gammaproteobacteria	Betaproteobacteriales	Methylophilaceae	Methylophilaceae_unclassified
Otu00786	Bacteria	Proteobacteria	Alphaproteobacteria	Sphingomonadales	Sphingomonadaceae	Altererythrobacter
Otu00787	Bacteria	Actinobacteria	Actinobacteria	Micromonosporales	Micromonosporaceae	Micromonosporaceae_unclassified
Otu00788	Bacteria	Gemmatimonadetes	Gemmatimonadetes	Gemmatimonadales	Gemmatimonadaceae	uncultured
Otu00789	Bacteria	Gemmatimonadetes	Gemmatimonadetes	Gemmatimonadales	Gemmatimonadaceae	uncultured
Otu00790	Bacteria	Actinobacteria	Actinobacteria	Micromonosporales	Micromonosporaceae	Actinoplanes
Otu00791	Bacteria	Actinobacteria	Actinobacteria	Corynebacteriales	Mycobacteriaceae	Mycobacterium
Otu00792	Bacteria	Actinobacteria	Actinobacteria	Streptomycetales	Streptomycetaceae	Streptomyces
Otu00793	Bacteria	Actinobacteria	Actinobacteria	Micrococcales	Microbacteriaceae	Microbacteriaceae_unclassified
Otu00794	Bacteria	Proteobacteria	Gammaproteobacteria	Enterobacteriales	Enterobacteriaceae	Enterobacter
Otu00795	Bacteria	Firmicutes	Bacilli	Bacillales	Bacillaceae	Bacillus
Otu00796	Bacteria	Proteobacteria	Gammaproteobacteria	Pseudomonadales	Pseudomonadaceae	Pseudomonadaceae_unclassified
Otu00797	Bacteria	Firmicutes	Bacilli	Bacillales	Bacillaceae	Bacillus
Otu00798	Bacteria	Proteobacteria	Alphaproteobacteria	Rhizobiales	Hyphomicrobiaceae	Hyphomicrobiaceae_unclassified
Otu00799	Bacteria	Proteobacteria	Alphaproteobacteria	Sphingomonadales	Sphingomonadaceae	Sphingomonas
Otu00800	Bacteria	Proteobacteria	Alphaproteobacteria	Rhizobiales	Hyphomicrobiaceae	Pedomicrobium
Otu00801	Bacteria	Actinobacteria	Actinobacteria	Propionibacteriales	Propionibacteriaceae	Friedmanniella
Otu00802	Bacteria	Proteobacteria	Alphaproteobacteria	Sphingomonadales	Sphingomonadaceae	Sphingomonas
Otu00803	Bacteria	Proteobacteria	Gammaproteobacteria	Betaproteobacteriales	Burkholderiaceae	Massilia
Otu00804	Bacteria	Proteobacteria	Gammaproteobacteria	Betaproteobacteriales	Burkholderiaceae	Schlegelella
Otu00805	Bacteria	Actinobacteria	Thermoleophilia	Solirubrobacterales	Solirubrobacteraceae	Solirubrobacter
Otu00806	Bacteria	Actinobacteria	Actinobacteria	Corynebacteriales	Nocardiaceae	Nocardia
Otu00807	Bacteria	Proteobacteria	Alphaproteobacteria	Sphingomonadales	Sphingomonadaceae	Sphingomonas
Otu00808	Bacteria	Proteobacteria	Gammaproteobacteria	Betaproteobacteriales	Burkholderiaceae	Massilia
Otu00809	Bacteria	Firmicutes	Bacilli	Bacillales	Thermoactinomycetaceae	Thermoactinomyces
Otu00810	Bacteria	Bacteroidetes	Bacteroidia	Sphingobacteriales	Sphingobacteriaceae	Sphingobacterium
Otu00811	Bacteria	Actinobacteria	Actinobacteria	Micrococcales	Microbacteriaceae	Cnuibacter
Otu00812	Bacteria	Actinobacteria	Actinobacteria	Frankiales	Geodermatophilaceae	Blastococcus
Otu00813	Bacteria	Actinobacteria	Actinobacteria	Streptomycetales	Streptomycetaceae	Streptomyces
Otu00814	Bacteria	Actinobacteria	Actinobacteria	Streptomycetales	Streptomycetaceae	Streptomyces
Otu00815	Bacteria	Firmicutes	Bacilli	Bacillales	Bacillaceae	Bacillus
Otu00816	Bacteria	Actinobacteria	Thermoleophilia	Gaiellales	Gaiellaceae	Gaiella
Otu00817	Bacteria	Firmicutes	Bacilli	Bacillales	Planococcaceae	Solibacillus
Otu00818	Bacteria	Actinobacteria	Actinobacteria	Propionibacteriales	Nocardioidaceae	Nocardioides
Otu00819	Bacteria	Proteobacteria	Alphaproteobacteria	Sphingomonadales	Sphingomonadaceae	Sphingopyxis
Otu00820	Bacteria	Proteobacteria	Alphaproteobacteria	Rhizobiales	Beijerinckiaceae	Microvirga
Otu00821	Bacteria	Proteobacteria	Proteobacteria_unclassified	Proteobacteria_unclassified	Proteobacteria_unclassified	Proteobacteria_unclassified
Otu00822	Bacteria	Firmicutes	Bacilli	Bacillales	Bacillaceae	Fictibacillus
Otu00823	Bacteria	Actinobacteria	Actinobacteria	Corynebacteriales	Corynebacteriaceae	Corynebacterium_1
Otu00824	Bacteria	Actinobacteria	Actinobacteria	Micrococcales	Micrococcales_unclassified	Micrococcales_unclassified
Otu00825	Bacteria	Proteobacteria	Alphaproteobacteria	Rhizobiales	Rhizobiaceae	Allorhizobium-Neorhizobium-Pararhizobium-Rhizobium
Otu00826	Bacteria	Proteobacteria	Alphaproteobacteria	Rhizobiales	Xanthobacteraceae	Pseudolabrys
Otu00827	Bacteria	Firmicutes	Bacilli	Bacillales	Paenibacillaceae	Ammoniphilus
Otu00828	Bacteria	Actinobacteria	Actinobacteria	Propionibacteriales	Nocardioidaceae	Nocardioides
Otu00829	Bacteria	Proteobacteria	Deltaproteobacteria	Myxococcales	P3OB-42	P3OB-42_ge
Otu00830	Bacteria	Firmicutes	Bacilli	Bacillales	Alicyclobacillaceae	Tumebacillus
Otu00831	Bacteria	Proteobacteria	Alphaproteobacteria	Sphingomonadales	Sphingomonadaceae	Sphingomonadaceae_unclassified
Otu00832	Bacteria	Proteobacteria	Alphaproteobacteria	Rhizobiales	Devosiaceae	Devosia
Otu00833	Bacteria	Actinobacteria	Actinobacteria	Micromonosporales	Micromonosporaceae	Phytohabitans
Otu00834	Bacteria	Proteobacteria	Alphaproteobacteria	Rhizobiales	Rhizobiaceae	Allorhizobium-Neorhizobium-Pararhizobium-Rhizobium
Otu00835	Bacteria	Actinobacteria	Actinobacteria	Frankiales	Geodermatophilaceae	Blastococcus
Otu00836	Bacteria	Proteobacteria	Alphaproteobacteria	Caulobacterales	Caulobacteraceae	Asticcacaulis
Otu00837	Bacteria	Actinobacteria	Actinobacteria	Micrococcales	Microbacteriaceae	Microbacterium
Otu00838	Bacteria	Actinobacteria	Actinobacteria	Micrococcales	Microbacteriaceae	Amnibacterium
Otu00839	Bacteria	Proteobacteria	Alphaproteobacteria	Rhizobiales	Rhizobiaceae	Shinella
Otu00840	Bacteria	Actinobacteria	Actinobacteria	Micrococcales	Microbacteriaceae	Microbacterium
Otu00841	Bacteria	Actinobacteria	Actinobacteria	Propionibacteriales	Propionibacteriaceae	Propionibacteriaceae_unclassified
Otu00842	Bacteria	Actinobacteria	Actinobacteria	Frankiales	Frankiaceae	Jatrophihabitans
Otu00843	Bacteria	Actinobacteria	Actinobacteria	Propionibacteriales	Nocardioidaceae	Nocardioides
Otu00844	Bacteria	Proteobacteria	Alphaproteobacteria	Rhizobiales	Beijerinckiaceae	1174-901-12
Otu00845	Bacteria	Firmicutes	Bacilli	Bacillales	Bacillaceae	Bacillus
Otu00846	Bacteria	Proteobacteria	Gammaproteobacteria	Betaproteobacteriales	SC-I-84	SC-I-84_ge
Otu00847	Bacteria	Actinobacteria	Actinobacteria	Streptosporangiales	Thermomonosporaceae	Actinomadura
Otu00848	Bacteria	Actinobacteria	Actinobacteria	Pseudonocardiales	Pseudonocardiaceae	Pseudonocardia
Otu00849	Bacteria	Proteobacteria	Deltaproteobacteria	RCP2-54	RCP2-54_fa	RCP2-54_ge
Otu00850	Bacteria	Actinobacteria	Thermoleophilia	Solirubrobacterales	Solirubrobacteraceae	Conexibacter
Otu00851	Bacteria	Proteobacteria	Gammaproteobacteria	Enterobacteriales	Enterobacteriaceae	Enterobacteriaceae_unclassified
Otu00852	Bacteria	Proteobacteria	Gammaproteobacteria	Betaproteobacteriales	Burkholderiaceae	Massilia
Otu00853	Bacteria	Bacteroidetes	Bacteroidia	Sphingobacteriales	Sphingobacteriaceae	Sphingobacteriaceae_ge
Otu00854	Bacteria	Proteobacteria	Alphaproteobacteria	Rhizobiales	Hyphomicrobiaceae	Pedomicrobium
Otu00855	Bacteria	Actinobacteria	Thermoleophilia	Solirubrobacterales	67-14	67-14_ge
Otu00856	Bacteria	Actinobacteria	Actinobacteria	Streptomycetales	Streptomycetaceae	Streptomyces
Otu00857	Bacteria	Actinobacteria	Actinobacteria	Frankiales	Geodermatophilaceae	Blastococcus
Otu00858	Bacteria	Firmicutes	Bacilli	Bacillales	Bacillaceae	Bacillus
Otu00859	Bacteria	Proteobacteria	Gammaproteobacteria	Betaproteobacteriales	Burkholderiaceae	Ramlibacter
Otu00860	Bacteria	Firmicutes	Bacilli	Bacillales	Paenibacillaceae	Aneurinibacillus
Otu00861	Bacteria	Actinobacteria	Actinobacteria	Micromonosporales	Micromonosporaceae	Micromonosporaceae_unclassified
Otu00862	Bacteria	Proteobacteria	Gammaproteobacteria	Xanthomonadales	Xanthomonadaceae	Xanthomonadaceae_unclassified
Otu00863	Bacteria	Proteobacteria	Gammaproteobacteria	Betaproteobacteriales	Burkholderiaceae	Noviherbaspirillum
Otu00864	Bacteria	Proteobacteria	Gammaproteobacteria	Betaproteobacteriales	Burkholderiaceae	Massilia
Otu00865	Bacteria	Proteobacteria	Gammaproteobacteria	Pseudomonadales	Pseudomonadaceae	Pseudomonas
Otu00866	Bacteria	Actinobacteria	Actinobacteria	Micrococcales	Cellulomonadaceae	Cellulomonas
Otu00867	Bacteria	Actinobacteria	Thermoleophilia	Solirubrobacterales	Solirubrobacteraceae	Solirubrobacter
Otu00868	Bacteria	Actinobacteria	Actinobacteria	Micrococcales	Micrococcaceae	Nesterenkonia
Otu00869	Bacteria	Actinobacteria	Actinobacteria	Corynebacteriales	Nocardiaceae	Williamsia
Otu00870	Bacteria	Actinobacteria	Actinobacteria	Micrococcales	Microbacteriaceae	Curtobacterium
Otu00871	Bacteria	Actinobacteria	Actinobacteria	Micrococcales	Microbacteriaceae	Microbacteriaceae_unclassified
Otu00872	Bacteria	Proteobacteria	Gammaproteobacteria	Gammaproteobacteria_unclassified	Gammaproteobacteria_unclassified	Gammaproteobacteria_unclassified
Otu00873	Bacteria	Actinobacteria	Actinobacteria	Pseudonocardiales	Pseudonocardiaceae	Pseudonocardia
Otu00874	Bacteria	Actinobacteria	Actinobacteria	Streptomycetales	Streptomycetaceae	Streptomyces
Otu00875	Bacteria	Firmicutes	Bacilli	Bacillales	Bacillaceae	Bacillaceae_unclassified
Otu00876	Bacteria	Actinobacteria	Actinobacteria	Frankiales	Sporichthyaceae	Sporichthya
Otu00877	Bacteria	Actinobacteria	Thermoleophilia	Solirubrobacterales	67-14	67-14_ge
Otu00878	Bacteria	Actinobacteria	Actinobacteria	Pseudonocardiales	Pseudonocardiaceae	Pseudonocardia
Otu00879	Bacteria	Actinobacteria	Thermoleophilia	Solirubrobacterales	Solirubrobacteraceae	Solirubrobacter
Otu00880	Bacteria	Proteobacteria	Gammaproteobacteria	Enterobacteriales	Enterobacteriaceae	Pantoea
Otu00881	Bacteria	Proteobacteria	Alphaproteobacteria	Rhizobiales	Xanthobacteraceae	uncultured
Otu00882	Bacteria	Actinobacteria	Actinobacteria	Streptomycetales	Streptomycetaceae	Streptomyces
Otu00883	Bacteria	Actinobacteria	Actinobacteria	Micromonosporales	Micromonosporaceae	Micromonosporaceae_unclassified
Otu00884	Bacteria	Proteobacteria	Alphaproteobacteria	Sphingomonadales	Sphingomonadaceae	Sphingomonas
Otu00885	Bacteria	Actinobacteria	Thermoleophilia	Solirubrobacterales	Solirubrobacteraceae	Solirubrobacteraceae_unclassified
Otu00886	Bacteria	Gemmatimonadetes	Gemmatimonadetes	Gemmatimonadales	Gemmatimonadaceae	uncultured
Otu00887	Bacteria	Actinobacteria	Actinobacteria	Streptosporangiales	Thermomonosporaceae	Thermomonospora
Otu00888	Bacteria	Actinobacteria	Actinobacteria	Propionibacteriales	Nocardioidaceae	Nocardioides
Otu00889	Bacteria	Proteobacteria	Gammaproteobacteria	Betaproteobacteriales	Burkholderiaceae	Massilia
Otu00890	Bacteria	Actinobacteria	Actinobacteria	Kineosporiales	Kineosporiaceae	Kineococcus
Otu00891	Bacteria	Proteobacteria	Gammaproteobacteria	Betaproteobacteriales	SC-I-84	SC-I-84_ge
Otu00892	Bacteria	Gemmatimonadetes	Gemmatimonadetes	Gemmatimonadales	Gemmatimonadaceae	Gemmatimonas
Otu00893	Bacteria	Firmicutes	Bacilli	Bacillales	Bacillaceae	Oceanobacillus
Otu00894	Bacteria	Actinobacteria	Actinobacteria	Micromonosporales	Micromonosporaceae	Micromonosporaceae_unclassified
Otu00895	Bacteria	FBP	FBP_cl	FBP_or	FBP_fa	FBP_ge
Otu00896	Bacteria	Firmicutes	Bacilli	Bacillales	Thermoactinomycetaceae	Laceyella
Otu00897	Bacteria	Nitrospirae	Nitrospira	Nitrospirales	Nitrospiraceae	Nitrospira
Otu00898	Bacteria	Gemmatimonadetes	Gemmatimonadetes	Gemmatimonadales	Gemmatimonadaceae	Gemmatimonas
Otu00899	Bacteria	Proteobacteria	Gammaproteobacteria	Betaproteobacteriales	Burkholderiaceae	Variovorax
Otu00900	Bacteria	Actinobacteria	Actinobacteria	Corynebacteriales	Mycobacteriaceae	Mycobacterium
Otu00901	Bacteria	Proteobacteria	Alphaproteobacteria	Rhizobiales	Xanthobacteraceae	Bradyrhizobium
Otu00902	Bacteria	Proteobacteria	Gammaproteobacteria	Betaproteobacteriales	Burkholderiaceae	Piscinibacter
Otu00903	Bacteria	Actinobacteria	Actinobacteria	Propionibacteriales	Nocardioidaceae	Nocardioides
Otu00904	Bacteria	Firmicutes	Bacilli	Bacillales	Planococcaceae	Lysinibacillus
Otu00905	Bacteria	Bacteria_unclassified	Bacteria_unclassified	Bacteria_unclassified	Bacteria_unclassified	Bacteria_unclassified
Otu00906	Bacteria	Firmicutes	Bacilli	Bacillales	Alicyclobacillaceae	Tumebacillus
Otu00907	Bacteria	Proteobacteria	Alphaproteobacteria	Alphaproteobacteria_unclassified	Alphaproteobacteria_unclassified	Alphaproteobacteria_unclassified
Otu00908	Bacteria	Actinobacteria	Actinobacteria	Micrococcales	Microbacteriaceae	Plantibacter
Otu00909	Bacteria	Proteobacteria	Gammaproteobacteria	Enterobacteriales	Enterobacteriaceae	Enterobacteriaceae_unclassified
Otu00910	Bacteria	Firmicutes	Bacilli	Bacillales	Bacillaceae	Bacillaceae_unclassified
Otu00911	Bacteria	Proteobacteria	Gammaproteobacteria	Enterobacteriales	Enterobacteriaceae	Pantoea
Otu00912	Bacteria	Proteobacteria	Gammaproteobacteria	Betaproteobacteriales	Burkholderiaceae	Achromobacter
Otu00913	Bacteria	Firmicutes	Bacilli	Bacillales	Paenibacillaceae	Aneurinibacillus
Otu00914	Bacteria	Proteobacteria	Gammaproteobacteria	Betaproteobacteriales	Nitrosomonadaceae	MND1
Otu00915	Bacteria	Actinobacteria	Actinobacteria	Propionibacteriales	Nocardioidaceae	Nocardioides
Otu00916	Bacteria	Proteobacteria	Alphaproteobacteria	Acetobacterales	Acetobacteraceae	uncultured
Otu00917	Bacteria	Proteobacteria	Gammaproteobacteria	Betaproteobacteriales	Burkholderiaceae	Massilia
Otu00918	Bacteria	Actinobacteria	Actinobacteria	Streptomycetales	Streptomycetaceae	Streptomyces
Otu00919	Bacteria	Actinobacteria	Actinobacteria	Kineosporiales	Kineosporiaceae	Kineosporia
Otu00920	Bacteria	Firmicutes	Bacilli	Bacillales	Paenibacillaceae	Paenibacillus
Otu00921	Bacteria	Actinobacteria	Thermoleophilia	Solirubrobacterales	67-14	67-14_ge
Otu00922	Bacteria	Gemmatimonadetes	S0134_terrestrial_group	S0134_terrestrial_group_or	S0134_terrestrial_group_fa	S0134_terrestrial_group_ge
Otu00923	Bacteria	Actinobacteria	Thermoleophilia	Solirubrobacterales	Solirubrobacteraceae	Solirubrobacter
Otu00924	Bacteria	Firmicutes	Bacilli	Bacillales	Bacillaceae	Bacillus
Otu00925	Bacteria	Actinobacteria	Actinobacteria	Frankiales	Geodermatophilaceae	Modestobacter
Otu00926	Bacteria	Firmicutes	Bacilli	Bacillales	Bacillaceae	Bacillus
Otu00927	Bacteria	Firmicutes	Bacilli	Bacillales	Thermoactinomycetaceae	Planifilum
Otu00928	Bacteria	Proteobacteria	Alphaproteobacteria	Rhizobiales	Beijerinckiaceae	1174-901-12
Otu00929	Bacteria	Firmicutes	Bacilli	Bacillales	Bacillaceae	Bacillus
Otu00930	Bacteria	Actinobacteria	Thermoleophilia	Solirubrobacterales	Solirubrobacteraceae	uncultured
Otu00931	Bacteria	Proteobacteria	Deltaproteobacteria	Oligoflexales	0319-6G20	0319-6G20_ge
Otu00932	Bacteria	Actinobacteria	Actinobacteria	Propionibacteriales	Nocardioidaceae	Nocardioides
Otu00933	Bacteria	Actinobacteria	Thermoleophilia	Solirubrobacterales	67-14	67-14_ge
Otu00934	Bacteria	Firmicutes	Limnochordia	Limnochordales	Limnochordaceae	Limnochordaceae_ge
Otu00935	Bacteria	Firmicutes	Bacilli	Bacillales	Paenibacillaceae	Ammoniphilus
Otu00936	Bacteria	Firmicutes	Bacilli	Bacillales	Sporolactobacillaceae	Pullulanibacillus
Otu00937	Bacteria	Firmicutes	Bacilli	Bacillales	Bacillaceae	Bacillus
Otu00938	Bacteria	Actinobacteria	Actinobacteria	Kineosporiales	Kineosporiaceae	Kineococcus
Otu00939	Bacteria	Actinobacteria	Actinobacteria	Micromonosporales	Micromonosporaceae	Luedemannella
Otu00940	Bacteria	Firmicutes	Bacilli	Bacillales	Paenibacillaceae	Paenibacillus
Otu00941	Bacteria	Actinobacteria	Actinobacteria	Corynebacteriales	Mycobacteriaceae	Mycobacterium
Otu00942	Bacteria	Actinobacteria	Actinobacteria	Frankiales	Frankiaceae	Jatrophihabitans
Otu00943	Bacteria	Firmicutes	Bacilli	Bacillales	Bacillaceae	Bacillaceae_unclassified
Otu00944	Bacteria	Actinobacteria	Actinobacteria	Streptomycetales	Streptomycetaceae	Streptomyces
Otu00945	Bacteria	Gemmatimonadetes	S0134_terrestrial_group	S0134_terrestrial_group_or	S0134_terrestrial_group_fa	S0134_terrestrial_group_ge
Otu00946	Bacteria	Proteobacteria	Gammaproteobacteria	Xanthomonadales	Xanthomonadaceae	Lysobacter
Otu00947	Bacteria	Actinobacteria	Thermoleophilia	Gaiellales	uncultured	uncultured_ge
Otu00948	Bacteria	Actinobacteria	Thermoleophilia	Gaiellales	uncultured	uncultured_ge
Otu00949	Bacteria	Firmicutes	Bacilli	Bacillales	Planococcaceae	Sporosarcina
Otu00950	Bacteria	Actinobacteria	Thermoleophilia	Gaiellales	uncultured	uncultured_ge
Otu00951	Bacteria	Actinobacteria	Actinobacteria	Propionibacteriales	Nocardioidaceae	Nocardioides
Otu00952	Bacteria	Actinobacteria	Thermoleophilia	Solirubrobacterales	Solirubrobacterales_unclassified	Solirubrobacterales_unclassified
Otu00953	Bacteria	Proteobacteria	Alphaproteobacteria	Rhizobiales	Xanthobacteraceae	uncultured
Otu00954	Bacteria	Actinobacteria	Actinobacteria	Streptomycetales	Streptomycetaceae	Streptomyces
Otu00955	Bacteria	Actinobacteria	Actinobacteria	Pseudonocardiales	Pseudonocardiaceae	Pseudonocardia
Otu00956	Bacteria	Proteobacteria	Alphaproteobacteria	Rhizobiales	Rhizobiaceae	Mesorhizobium
Otu00957	Bacteria	Actinobacteria	Actinobacteria	Micromonosporales	Micromonosporaceae	Micromonosporaceae_unclassified
Otu00958	Bacteria	Actinobacteria	Actinobacteria	Propionibacteriales	Nocardioidaceae	Nocardioides
Otu00959	Bacteria	Proteobacteria	Alphaproteobacteria	Caulobacterales	Caulobacteraceae	uncultured
Otu00960	Bacteria	Actinobacteria	Actinobacteria	Streptomycetales	Streptomycetaceae	Streptomyces
Otu00961	Bacteria	Actinobacteria	Actinobacteria	Propionibacteriales	Nocardioidaceae	Nocardioides
Otu00962	Bacteria	Actinobacteria	Actinobacteria	Propionibacteriales	Nocardioidaceae	Marmoricola
Otu00963	Bacteria	Proteobacteria	Gammaproteobacteria	Enterobacteriales	Enterobacteriaceae	Enterobacteriaceae_unclassified
Otu00964	Bacteria	Actinobacteria	Thermoleophilia	Solirubrobacterales	Solirubrobacteraceae	Solirubrobacter
Otu00965	Bacteria	Firmicutes	Bacilli	Bacillales	Paenibacillaceae	Aneurinibacillus
Otu00966	Bacteria	Proteobacteria	Alphaproteobacteria	Sphingomonadales	Sphingomonadaceae	Sphingomonas
Otu00967	Bacteria	Proteobacteria	Gammaproteobacteria	Betaproteobacteriales	Burkholderiaceae	Ramlibacter
Otu00968	Bacteria	Actinobacteria	Actinobacteria	Streptomycetales	Streptomycetaceae	Streptomyces
Otu00969	Bacteria	Actinobacteria	Actinobacteria	Frankiales	Frankiales_unclassified	Frankiales_unclassified
Otu00970	Bacteria	Gemmatimonadetes	Gemmatimonadetes	Gemmatimonadales	Gemmatimonadaceae	Gemmatimonas
Otu00971	Bacteria	Proteobacteria	Gammaproteobacteria	Betaproteobacteriales	Burkholderiaceae	Massilia
Otu00972	Bacteria	Actinobacteria	Actinobacteria	Micrococcales	Microbacteriaceae	Microbacterium
Otu00973	Bacteria	Actinobacteria	Thermoleophilia	Solirubrobacterales	Solirubrobacteraceae	Solirubrobacter
Otu00974	Bacteria	Actinobacteria	Actinobacteria	Micrococcales	Promicromonosporaceae	Cellulosimicrobium
Otu00975	Bacteria	Actinobacteria	Actinobacteria	Micrococcales	Microbacteriaceae	Clavibacter
Otu00976	Bacteria	Actinobacteria	Actinobacteria	Corynebacteriales	Corynebacteriaceae	Corynebacterium_1
Otu00977	Bacteria	Actinobacteria	Actinobacteria	Micrococcales	Microbacteriaceae	Microbacteriaceae_unclassified
Otu00978	Bacteria	Bacteroidetes	Bacteroidia	Flavobacteriales	Flavobacteriaceae	Flavobacterium
Otu00979	Bacteria	Actinobacteria	Thermoleophilia	Solirubrobacterales	67-14	67-14_ge
Otu00980	Bacteria	Proteobacteria	Alphaproteobacteria	Rhizobiales	Devosiaceae	Devosia
Otu00981	Bacteria	Bacteroidetes	Bacteroidia	Cytophagales	Hymenobacteraceae	Adhaeribacter
Otu00982	Bacteria	Firmicutes	Bacilli	Bacillales	Bacillaceae	Ureibacillus
Otu00983	Bacteria	Actinobacteria	Actinobacteria	Corynebacteriales	Mycobacteriaceae	Mycobacterium
Otu00984	Bacteria	Actinobacteria	Actinobacteria	Streptomycetales	Streptomycetaceae	Streptomyces
Otu00985	Bacteria	Actinobacteria	Actinobacteria	Streptosporangiales	Thermomonosporaceae	Actinoallomurus
Otu00986	Bacteria	Actinobacteria	Actinobacteria	Frankiales	Geodermatophilaceae	Geodermatophilus
Otu00987	Bacteria	Bacteroidetes	Bacteroidia	Flavobacteriales	Flavobacteriaceae	Flavobacterium
Otu00988	Bacteria	Actinobacteria	Actinobacteria	Micromonosporales	Micromonosporaceae	Micromonosporaceae_unclassified
Otu00989	Bacteria	Bacteroidetes	Bacteroidia	Flavobacteriales	Flavobacteriaceae	Flavobacterium
Otu00990	Bacteria	Firmicutes	Bacilli	Bacillales	Thermoactinomycetaceae	Planifilum
Otu00991	Bacteria	Bacteroidetes	Bacteroidia	Cytophagales	Microscillaceae	Ohtaekwangia
Otu00992	Bacteria	Actinobacteria	Actinobacteria	Frankiales	Geodermatophilaceae	Geodermatophilus
Otu00993	Bacteria	Proteobacteria	Alphaproteobacteria	Rhodobacterales	Rhodobacteraceae	Paracoccus
Otu00994	Bacteria	Firmicutes	Bacilli	Bacillales	Family_XII	Exiguobacterium
Otu00995	Bacteria	Actinobacteria	Actinobacteria	Propionibacteriales	Nocardioidaceae	Nocardioides
Otu00996	Bacteria	Actinobacteria	Actinobacteria	Frankiales	Geodermatophilaceae	Blastococcus
Otu00997	Bacteria	Bacteroidetes	Bacteroidia	Cytophagales	Cytophagales_unclassified	Cytophagales_unclassified
Otu00998	Bacteria	Actinobacteria	Actinobacteria	Propionibacteriales	Nocardioidaceae	Nocardioides
Otu00999	Bacteria	Firmicutes	Bacilli	Bacillales	Bacillales_unclassified	Bacillales_unclassified
Otu01000	Bacteria	Actinobacteria	Actinobacteria	Streptosporangiales	Thermomonosporaceae	Actinomadura
Otu01001	Bacteria	Firmicutes	Bacilli	Bacillales	Staphylococcaceae	Staphylococcus
Otu01002	Bacteria	Actinobacteria	Actinobacteria	Micrococcales	Microbacteriaceae	Agromyces
Otu01003	Bacteria	Proteobacteria	Alphaproteobacteria	Rhizobiales	Beijerinckiaceae	Methylobacterium
Otu01004	Bacteria	Firmicutes	Bacilli	Bacillales	Thermoactinomycetaceae	Shimazuella
Otu01005	Bacteria	Actinobacteria	Thermoleophilia	Solirubrobacterales	Solirubrobacteraceae	Conexibacter
Otu01006	Bacteria	Proteobacteria	Alphaproteobacteria	Sphingomonadales	Sphingomonadaceae	Sphingomonas
Otu01007	Bacteria	Proteobacteria	Alphaproteobacteria	Rhizobiales	Rhizobiaceae	Mesorhizobium
Otu01008	Bacteria	Proteobacteria	Alphaproteobacteria	Rhizobiales	Beijerinckiaceae	Methylobacterium
Otu01009	Bacteria	Actinobacteria	Actinobacteria	Micrococcales	Micrococcaceae	Arthrobacter
Otu01010	Bacteria	Proteobacteria	Gammaproteobacteria	Betaproteobacteriales	Burkholderiaceae	Massilia
Otu01011	Bacteria	Actinobacteria	Actinobacteria	Micrococcales	Micrococcales_unclassified	Micrococcales_unclassified
Otu01012	Bacteria	Proteobacteria	Alphaproteobacteria	Sphingomonadales	Sphingomonadaceae	Sphingomonas
Otu01013	Bacteria	Proteobacteria	Alphaproteobacteria	Azospirillales	Azospirillaceae	Skermanella
Otu01014	Bacteria	Proteobacteria	Alphaproteobacteria	Caulobacterales	Caulobacteraceae	Brevundimonas
Otu01015	Bacteria	Actinobacteria	Actinobacteria	Streptosporangiales	Streptosporangiaceae	Microbispora
Otu01016	Bacteria	Firmicutes	Bacilli	Lactobacillales	Lactobacillaceae	Lactobacillus
Otu01017	Bacteria	Actinobacteria	Actinobacteria	Frankiales	uncultured	uncultured_ge
Otu01018	Bacteria	Proteobacteria	Alphaproteobacteria	Dongiales	Dongiaceae	Dongia
Otu01019	Bacteria	Firmicutes	Bacilli	Lactobacillales	Carnobacteriaceae	Marinilactibacillus
Otu01020	Bacteria	Actinobacteria	Actinobacteria	Micrococcales	Microbacteriaceae	Leifsonia
Otu01021	Bacteria	Actinobacteria	Actinobacteria	Frankiales	Frankiaceae	Jatrophihabitans
Otu01022	Bacteria	Actinobacteria	Thermoleophilia	Solirubrobacterales	67-14	67-14_ge
Otu01023	Bacteria	Proteobacteria	Alphaproteobacteria	Azospirillales	Azospirillaceae	Skermanella
Otu01024	Bacteria	Proteobacteria	Gammaproteobacteria	Betaproteobacteriales	Burkholderiaceae	Pseudorhodoferax
Otu01025	Bacteria	Gemmatimonadetes	S0134_terrestrial_group	S0134_terrestrial_group_or	S0134_terrestrial_group_fa	S0134_terrestrial_group_ge
Otu01026	Bacteria	Actinobacteria	Actinobacteria	Micrococcales	Microbacteriaceae	Frigoribacterium
Otu01027	Bacteria	Proteobacteria	Gammaproteobacteria	Betaproteobacteriales	Burkholderiaceae	Ramlibacter
Otu01028	Bacteria	Proteobacteria	Alphaproteobacteria	Rhizobiales	Rhizobiales_unclassified	Rhizobiales_unclassified
Otu01029	Bacteria	Proteobacteria	Deltaproteobacteria	Myxococcales	Haliangiaceae	Haliangium
Otu01030	Bacteria	Actinobacteria	Actinobacteria	Micromonosporales	Micromonosporaceae	Actinoplanes
Otu01031	Bacteria	Proteobacteria	Alphaproteobacteria	Caulobacterales	Caulobacteraceae	Caulobacter
Otu01032	Bacteria	Actinobacteria	Actinobacteria	Propionibacteriales	Nocardioidaceae	Nocardioides
Otu01033	Bacteria	Proteobacteria	Gammaproteobacteria	Enterobacteriales	Enterobacteriaceae	Enterobacteriaceae_unclassified
Otu01034	Bacteria	Firmicutes	Bacilli	Bacillales	Planococcaceae	Lysinibacillus
Otu01035	Bacteria	Bacteroidetes	Bacteroidia	Flavobacteriales	Flavobacteriaceae	Flavobacterium
Otu01036	Bacteria	Proteobacteria	Gammaproteobacteria	Xanthomonadales	Xanthomonadaceae	Stenotrophomonas
Otu01037	Bacteria	Proteobacteria	Alphaproteobacteria	Rhizobiales	Rhizobiaceae	Rhizobiaceae_unclassified
Otu01038	Bacteria	Actinobacteria	Actinobacteria	Micrococcales	Microbacteriaceae	Microbacteriaceae_unclassified
Otu01039	Bacteria	Actinobacteria	Actinobacteria	Streptosporangiales	Thermomonosporaceae	Actinomadura
Otu01040	Bacteria	Proteobacteria	Gammaproteobacteria	Xanthomonadales	Rhodanobacteraceae	Dyella
Otu01041	Bacteria	Proteobacteria	Alphaproteobacteria	Rhizobiales	Rhizobiales_unclassified	Rhizobiales_unclassified
Otu01042	Bacteria	Actinobacteria	Actinobacteria	Propionibacteriales	Nocardioidaceae	Nocardioides
Otu01043	Bacteria	Actinobacteria	Actinobacteria	Streptosporangiales	Thermomonosporaceae	Actinomadura
Otu01044	Bacteria	Proteobacteria	Alphaproteobacteria	Rhizobiales	Beijerinckiaceae	Methylobacterium
Otu01045	Bacteria	Proteobacteria	Alphaproteobacteria	Rhizobiales	Beijerinckiaceae	Methylobacterium
Otu01046	Bacteria	Bacteroidetes	Rhodothermia	Rhodothermales	Rhodothermaceae	RA
Otu01047	Bacteria	Actinobacteria	Actinobacteria	Streptosporangiales	Thermomonosporaceae	Actinomadura
Otu01048	Bacteria	Actinobacteria	Actinobacteria	Frankiales	Geodermatophilaceae	Modestobacter
Otu01049	Bacteria	Proteobacteria	Alphaproteobacteria	Rhizobiales	Rhizobiaceae	Allorhizobium-Neorhizobium-Pararhizobium-Rhizobium
Otu01050	Bacteria	Actinobacteria	Actinobacteria	Frankiales	Acidothermaceae	Acidothermus
Otu01051	Bacteria	Proteobacteria	Deltaproteobacteria	Bdellovibrionales	Bdellovibrionaceae	Bdellovibrio
Otu01052	Bacteria	Actinobacteria	Actinobacteria	Streptosporangiales	Thermomonosporaceae	Actinomadura
Otu01053	Bacteria	Actinobacteria	Actinobacteria	Micrococcales	Microbacteriaceae	Amnibacterium
Otu01054	Bacteria	Actinobacteria	Actinobacteria	Micrococcales	Microbacteriaceae	Curtobacterium
Otu01055	Bacteria	Actinobacteria	Actinobacteria	Actinobacteria_unclassified	Actinobacteria_unclassified	Actinobacteria_unclassified
Otu01056	Bacteria	Firmicutes	Bacilli	Bacillales	Alicyclobacillaceae	Tumebacillus
Otu01057	Bacteria	Actinobacteria	Actinobacteria	Streptomycetales	Streptomycetaceae	Streptomyces
Otu01058	Bacteria	Actinobacteria	Actinobacteria	Micromonosporales	Micromonosporaceae	Actinoplanes
Otu01059	Bacteria	Bacteroidetes	Bacteroidia	Flavobacteriales	Weeksellaceae	Chryseobacterium
Otu01060	Bacteria	Firmicutes	Bacilli	Bacillales	Bacillales_unclassified	Bacillales_unclassified
Otu01061	Bacteria	Actinobacteria	Actinobacteria	Micromonosporales	Micromonosporaceae	Micromonosporaceae_unclassified
Otu01062	Bacteria	Actinobacteria	Thermoleophilia	Solirubrobacterales	Solirubrobacteraceae	Solirubrobacteraceae_unclassified
Otu01063	Bacteria	Actinobacteria	Thermoleophilia	Solirubrobacterales	67-14	67-14_ge
Otu01064	Bacteria	Bacteroidetes	Bacteroidia	Cytophagales	Microscillaceae	Ohtaekwangia
Otu01065	Bacteria	Actinobacteria	Actinobacteria	Micrococcales	Cellulomonadaceae	Cellulomonas
Otu01066	Bacteria	Proteobacteria	Gammaproteobacteria	Betaproteobacteriales	Burkholderiaceae	Ralstonia
Otu01067	Bacteria	Actinobacteria	Actinobacteria	Micromonosporales	Micromonosporaceae	Micromonosporaceae_unclassified
Otu01068	Bacteria	Firmicutes	Bacilli	Bacillales	Paenibacillaceae	Brevibacillus
Otu01069	Bacteria	Gemmatimonadetes	Gemmatimonadetes	Gemmatimonadales	Gemmatimonadaceae	uncultured
Otu01070	Bacteria	Gemmatimonadetes	Gemmatimonadetes	Gemmatimonadales	Gemmatimonadaceae	Gemmatimonas
Otu01071	Bacteria	Proteobacteria	Gammaproteobacteria	Betaproteobacteriales	SC-I-84	SC-I-84_ge
Otu01072	Bacteria	Actinobacteria	Actinobacteria	Corynebacteriales	Corynebacteriaceae	Corynebacterium_1
Otu01073	Bacteria	Actinobacteria	Rubrobacteria	Rubrobacterales	Rubrobacteriaceae	Rubrobacter
Otu01074	Bacteria	Gemmatimonadetes	Gemmatimonadetes	Gemmatimonadales	Gemmatimonadaceae	Gemmatimonadaceae_unclassified
Otu01075	Bacteria	Actinobacteria	Actinobacteria	Corynebacteriales	Corynebacteriaceae	Corynebacterium_1
Otu01076	Bacteria	Proteobacteria	Gammaproteobacteria	Betaproteobacteriales	Burkholderiaceae	Curvibacter
Otu01077	Bacteria	Proteobacteria	Alphaproteobacteria	Sphingomonadales	Sphingomonadaceae	Sphingomonas
Otu01078	Bacteria	Actinobacteria	Thermoleophilia	Solirubrobacterales	Solirubrobacteraceae	Solirubrobacter
Otu01079	Bacteria	Firmicutes	Bacilli	Bacillales	Thermoactinomycetaceae	Thermoactinomyces
Otu01080	Bacteria	Actinobacteria	Actinobacteria	Micrococcales	Brevibacteriaceae	Brevibacterium
Otu01081	Bacteria	Actinobacteria	Actinobacteria	Micrococcales	Micrococcaceae	Yaniella
Otu01082	Bacteria	Actinobacteria	Actinobacteria	Micrococcales	Microbacteriaceae	Curtobacterium
Otu01083	Bacteria	Firmicutes	Bacilli	Bacillales	Bacillales_unclassified	Bacillales_unclassified
Otu01084	Bacteria	Gemmatimonadetes	Gemmatimonadetes	Gemmatimonadales	Gemmatimonadaceae	Gemmatimonas
Otu01085	Bacteria	Proteobacteria	Gammaproteobacteria	Betaproteobacteriales	Burkholderiaceae	Oxalicibacterium
Otu01086	Bacteria	Proteobacteria	Alphaproteobacteria	Sphingomonadales	Sphingomonadaceae	Sphingomonas
Otu01087	Bacteria	Actinobacteria	Actinobacteria	Kineosporiales	Kineosporiaceae	Kineococcus
Otu01088	Bacteria	Proteobacteria	Alphaproteobacteria	Acetobacterales	Acetobacteraceae	Belnapia
Otu01089	Bacteria	Proteobacteria	Alphaproteobacteria	Rhizobiales	Xanthobacteraceae	uncultured
Otu01090	Bacteria	Acidobacteria	Acidobacteriia	Acidobacteriales	Acidobacteriaceae_	Terriglobus
Otu01091	Bacteria	Actinobacteria	Actinobacteria	Corynebacteriales	Corynebacteriaceae	Corynebacterium_1
Otu01092	Bacteria	Firmicutes	Bacilli	Bacillales	Bacillaceae	Bacillus
Otu01093	Bacteria	Proteobacteria	Gammaproteobacteria	Betaproteobacteriales	Burkholderiaceae	Ramlibacter
Otu01094	Bacteria	Proteobacteria	Alphaproteobacteria	Rhizobiales	Xanthobacteraceae	Afipia
Otu01095	Bacteria	Actinobacteria	Actinobacteria	Propionibacteriales	Nocardioidaceae	Marmoricola
Otu01096	Bacteria	Actinobacteria	Actinobacteria	Streptomycetales	Streptomycetaceae	Streptomyces
Otu01097	Bacteria	Firmicutes	Bacilli	Bacillales	Bacillaceae	Bacillus
Otu01098	Bacteria	Proteobacteria	Gammaproteobacteria	Pseudomonadales	Pseudomonadaceae	Pseudomonas
Otu01099	Bacteria	Actinobacteria	Actinobacteria	Frankiales	Geodermatophilaceae	Geodermatophilus
Otu01100	Bacteria	Actinobacteria	Actinobacteria	Corynebacteriales	Mycobacteriaceae	Mycobacterium
Otu01101	Bacteria	Proteobacteria	Alphaproteobacteria	Rhizobiales	Xanthobacteraceae	Afipia
Otu01102	Bacteria	Actinobacteria	Actinobacteria	Propionibacteriales	Nocardioidaceae	Marmoricola
Otu01103	Bacteria	Acidobacteria	Acidobacteriia	Solibacterales	Solibacteraceae_	Bryobacter
Otu01104	Bacteria	Gemmatimonadetes	Gemmatimonadetes	Gemmatimonadales	Gemmatimonadaceae	uncultured
Otu01105	Bacteria	Firmicutes	Bacilli	Bacillales	Thermoactinomycetaceae	Thermoactinomycetaceae_unclassified
Otu01106	Bacteria	Bacteroidetes	Bacteroidia	Flavobacteriales	Flavobacteriaceae	Flavobacterium
Otu01107	Bacteria	Actinobacteria	Actinobacteria	Frankiales	Sporichthyaceae	uncultured
Otu01108	Bacteria	Actinobacteria	Actinobacteria	Pseudonocardiales	Pseudonocardiaceae	Saccharopolyspora
Otu01109	Bacteria	Actinobacteria	Actinobacteria	Micrococcales	Micrococcaceae	Arthrobacter
Otu01110	Bacteria	Proteobacteria	Alphaproteobacteria	Rhizobiales	Rhizobiaceae	Allorhizobium-Neorhizobium-Pararhizobium-Rhizobium
Otu01111	Bacteria	Proteobacteria	Alphaproteobacteria	Tistrellales	Geminicoccaceae	Geminicoccus
Otu01112	Bacteria	Proteobacteria	Gammaproteobacteria	Enterobacteriales	Enterobacteriaceae	Enterobacillus
Otu01113	Bacteria	Actinobacteria	Actinobacteria	Micromonosporales	Micromonosporaceae	Verrucosispora
Otu01114	Bacteria	Actinobacteria	Thermoleophilia	Gaiellales	uncultured	uncultured_ge
Otu01115	Bacteria	Chloroflexi	Chloroflexia	Chloroflexales	Chloroflexaceae	FFCH7168
Otu01116	Bacteria	Proteobacteria	Alphaproteobacteria	Rhizobiales	Rhizobiaceae	Allorhizobium-Neorhizobium-Pararhizobium-Rhizobium
Otu01117	Bacteria	Proteobacteria	Alphaproteobacteria	Rhodobacterales	Rhodobacteraceae	Amaricoccus
Otu01118	Bacteria	Proteobacteria	Alphaproteobacteria	Acetobacterales	Acetobacteraceae	uncultured
Otu01119	Bacteria	Actinobacteria	Actinobacteria	Micrococcales	Beutenbergiaceae	Salana
Otu01120	Bacteria	Proteobacteria	Gammaproteobacteria	Steroidobacterales	Steroidobacteraceae	Steroidobacter
Otu01121	Bacteria	Proteobacteria	Gammaproteobacteria	Betaproteobacteriales	Burkholderiaceae	Limnobacter
Otu01122	Bacteria	Proteobacteria	Gammaproteobacteria	Betaproteobacteriales	TRA3-20	TRA3-20_ge
Otu01123	Bacteria	Firmicutes	Bacilli	Bacillales	Bacillaceae	Bacillus
Otu01124	Bacteria	Bacteroidetes	Bacteroidia	Sphingobacteriales	Sphingobacteriaceae	Sphingobacterium
Otu01125	Bacteria	Proteobacteria	Alphaproteobacteria	Rhizobiales	Beijerinckiaceae	Methylobacterium
Otu01126	Bacteria	Actinobacteria	Thermoleophilia	Gaiellales	uncultured	uncultured_ge
Otu01127	Bacteria	Actinobacteria	Actinobacteria	Pseudonocardiales	Pseudonocardiaceae	Pseudonocardia
Otu01128	Bacteria	Actinobacteria	Acidimicrobiia	IMCC26256	IMCC26256_fa	IMCC26256_ge
Otu01129	Bacteria	Proteobacteria	Gammaproteobacteria	Betaproteobacteriales	Burkholderiaceae	Burkholderiaceae_unclassified
Otu01130	Bacteria	Firmicutes	Bacilli	Bacillales	Planococcaceae	Lysinibacillus
Otu01131	Bacteria	Actinobacteria	Actinobacteria	Micrococcales	Microbacteriaceae	Clavibacter
Otu01132	Bacteria	Actinobacteria	Actinobacteria	Micrococcales	Micrococcaceae	Yaniella
Otu01133	Bacteria	Actinobacteria	Actinobacteria	Frankiales	Frankiaceae	Jatrophihabitans
Otu01134	Bacteria	Firmicutes	Bacilli	Bacillales	Bacillales_unclassified	Bacillales_unclassified
Otu01135	Bacteria	Firmicutes	Bacilli	Bacillales	Thermoactinomycetaceae	Planifilum
Otu01136	Bacteria	Actinobacteria	Actinobacteria	Streptomycetales	Streptomycetaceae	Streptomyces
Otu01137	Bacteria	Proteobacteria	Alphaproteobacteria	Sphingomonadales	Sphingomonadaceae	Sphingomonas
Otu01138	Bacteria	Actinobacteria	Actinobacteria	Corynebacteriales	Nocardiaceae	Nocardia
Otu01139	Bacteria	Chloroflexi	TK10	TK10_or	TK10_fa	TK10_ge
Otu01140	Bacteria	Actinobacteria	Actinobacteria	Micrococcales	Brevibacteriaceae	Brevibacterium
Otu01141	Bacteria	Proteobacteria	Gammaproteobacteria	Enterobacteriales	Enterobacteriaceae	Enterobacteriaceae_unclassified
Otu01142	Bacteria	Proteobacteria	Alphaproteobacteria	Rhizobiales	Rhizobiaceae	Allorhizobium-Neorhizobium-Pararhizobium-Rhizobium
Otu01143	Bacteria	Actinobacteria	Actinobacteria	Micrococcales	Intrasporangiaceae	Intrasporangium
Otu01144	Bacteria	Actinobacteria	Actinobacteria	Frankiales	Geodermatophilaceae	Geodermatophilus
Otu01145	Bacteria	Proteobacteria	Alphaproteobacteria	Rhizobiales	Hyphomicrobiaceae	Hyphomicrobiaceae_unclassified
Otu01146	Bacteria	Actinobacteria	Actinobacteria	Pseudonocardiales	Pseudonocardiaceae	Pseudonocardia
Otu01147	Bacteria	Proteobacteria	Alphaproteobacteria	Sphingomonadales	Sphingomonadaceae	Sphingomonas
Otu01148	Bacteria	Proteobacteria	Alphaproteobacteria	Rhizobiales	Rhizobiaceae	Neorhizobium
Otu01149	Bacteria	Firmicutes	Bacilli	Bacillales	Bacillaceae	Bacillus
Otu01150	Bacteria	Actinobacteria	Acidimicrobiia	IMCC26256	IMCC26256_fa	IMCC26256_ge
Otu01151	Bacteria	Proteobacteria	Gammaproteobacteria	Betaproteobacteriales	Burkholderiaceae	Variovorax
Otu01152	Bacteria	Proteobacteria	Gammaproteobacteria	Enterobacteriales	Enterobacteriaceae	Buchnera
Otu01153	Bacteria	Actinobacteria	Actinobacteria	Propionibacteriales	Propionibacteriaceae	uncultured
Otu01154	Bacteria	Proteobacteria	Gammaproteobacteria	Betaproteobacteriales	TRA3-20	TRA3-20_ge
Otu01155	Bacteria	Proteobacteria	Gammaproteobacteria	Betaproteobacteriales	Burkholderiaceae	Noviherbaspirillum
Otu01156	Bacteria	Actinobacteria	Actinobacteria	Micrococcales	Microbacteriaceae	Leifsonia
Otu01157	Bacteria	Firmicutes	Bacilli	Bacillales	Bacillaceae	Oceanobacillus
Otu01158	Bacteria	Gemmatimonadetes	Gemmatimonadetes	Gemmatimonadales	Gemmatimonadaceae	Gemmatimonas
Otu01159	Bacteria	Firmicutes	Bacilli	Bacillales	Thermoactinomycetaceae	Planifilum
Otu01160	Bacteria	Actinobacteria	Thermoleophilia	Gaiellales	uncultured	uncultured_ge
Otu01161	Bacteria	Actinobacteria	Actinobacteria	Micrococcales	Micrococcaceae	Kocuria
Otu01162	Bacteria	Proteobacteria	Alphaproteobacteria	Azospirillales	Inquilinaceae	Inquilinus
Otu01163	Bacteria	Actinobacteria	Acidimicrobiia	Microtrichales	Ilumatobacteraceae	Ilumatobacter
Otu01164	Bacteria	Firmicutes	Bacilli	Bacillales	Bacillaceae	Bacillus
Otu01165	Bacteria	Actinobacteria	Actinobacteria	Propionibacteriales	Nocardioidaceae	Nocardioides
Otu01166	Bacteria	Actinobacteria	Thermoleophilia	Solirubrobacterales	67-14	67-14_ge
Otu01167	Bacteria	Actinobacteria	Actinobacteria	Micrococcales	Microbacteriaceae	Microbacterium
Otu01168	Bacteria	Firmicutes	Firmicutes_unclassified	Firmicutes_unclassified	Firmicutes_unclassified	Firmicutes_unclassified
Otu01169	Bacteria	Actinobacteria	Actinobacteria	Micrococcales	Micrococcaceae	Arthrobacter
Otu01170	Bacteria	Actinobacteria	Actinobacteria	Corynebacteriales	Corynebacteriales_unclassified	Corynebacteriales_unclassified
Otu01171	Bacteria	Actinobacteria	Actinobacteria	Streptomycetales	Streptomycetaceae	Streptomyces
Otu01172	Bacteria	Firmicutes	Bacilli	Bacillales	Thermoactinomycetaceae	Planifilum
Otu01173	Bacteria	Actinobacteria	Actinobacteria	Micrococcales	Bogoriellaceae	Oceanitalea
Otu01174	Bacteria	Proteobacteria	Gammaproteobacteria	Xanthomonadales	Xanthomonadaceae	Luteimonas
Otu01175	Bacteria	Actinobacteria	Thermoleophilia	Solirubrobacterales	67-14	67-14_ge
Otu01176	Bacteria	Actinobacteria	Thermoleophilia	Solirubrobacterales	Solirubrobacteraceae	Solirubrobacteraceae_unclassified
Otu01177	Bacteria	Actinobacteria	Thermoleophilia	Solirubrobacterales	Solirubrobacteraceae	JCM_18997
Otu01178	Bacteria	Firmicutes	Bacilli	Bacillales	Planococcaceae	Lysinibacillus
Otu01179	Bacteria	Actinobacteria	Actinobacteria	Propionibacteriales	Propionibacteriaceae	Friedmanniella
Otu01180	Bacteria	Actinobacteria	Actinobacteria	Micromonosporales	Micromonosporaceae	Allocatelliglobosispora
Otu01181	Bacteria	Proteobacteria	Alphaproteobacteria	Sphingomonadales	Sphingomonadaceae	Sphingomonas
Otu01182	Bacteria	Firmicutes	Clostridia	Clostridiales	Peptostreptococcaceae	Paraclostridium
Otu01183	Bacteria	Proteobacteria	Deltaproteobacteria	Oligoflexales	0319-6G20	0319-6G20_ge
Otu01184	Bacteria	Actinobacteria	Actinobacteria	Frankiales	Geodermatophilaceae	Blastococcus
Otu01185	Bacteria	Actinobacteria	Actinobacteria	Corynebacteriales	Nocardiaceae	Rhodococcus
Otu01186	Bacteria	Proteobacteria	Alphaproteobacteria	Sphingomonadales	Sphingomonadaceae	Sphingopyxis
Otu01187	Bacteria	Actinobacteria	Actinobacteria	Micrococcales	Micrococcaceae	Pseudarthrobacter
Otu01188	Bacteria	Firmicutes	Bacilli	Bacillales	Thermoactinomycetaceae	Kroppenstedtia
Otu01189	Bacteria	Actinobacteria	Actinobacteria	Kineosporiales	Kineosporiaceae	Quadrisphaera
Otu01190	Bacteria	Proteobacteria	Gammaproteobacteria	Xanthomonadales	Xanthomonadaceae	Pseudoxanthomonas
Otu01191	Bacteria	Proteobacteria	Gammaproteobacteria	Pseudomonadales	Pseudomonadaceae	Pseudomonas
Otu01192	Bacteria	Firmicutes	Bacilli	Bacillales	Paenibacillaceae	Brevibacillus
Otu01193	Bacteria	Actinobacteria	Actinobacteria	Streptomycetales	Streptomycetaceae	Streptomyces
Otu01194	Bacteria	Proteobacteria	Gammaproteobacteria	Pseudomonadales	Pseudomonadaceae	Pseudomonas
Otu01195	Bacteria	Firmicutes	Bacilli	Bacillales	Paenibacillaceae	Brevibacillus
Otu01196	Bacteria	Firmicutes	Clostridia	Clostridiales	Family_XI	Tepidimicrobium
Otu01197	Bacteria	Proteobacteria	Alphaproteobacteria	Rhizobiales	Beijerinckiaceae	1174-901-12
Otu01198	Bacteria	Actinobacteria	Actinobacteria	Micrococcales	Micrococcaceae	Arthrobacter
Otu01199	Bacteria	Acidobacteria	Acidobacteriia	Acidobacteriales	Acidobacteriaceae_	Terriglobus
Otu01200	Bacteria	Actinobacteria	Actinobacteria	Propionibacteriales	Nocardioidaceae	Nocardioides
Otu01201	Bacteria	Actinobacteria	Actinobacteria	Micromonosporales	Micromonosporaceae	Micromonosporaceae_unclassified
Otu01202	Bacteria	Proteobacteria	Gammaproteobacteria	Betaproteobacteriales	Burkholderiaceae	Massilia
Otu01203	Bacteria	Proteobacteria	Alphaproteobacteria	Caulobacterales	Caulobacteraceae	Asticcacaulis
Otu01204	Bacteria	Proteobacteria	Alphaproteobacteria	Sphingomonadales	Sphingomonadaceae	Sphingomonas
Otu01205	Bacteria	Firmicutes	Bacilli	Bacillales	Planococcaceae	Lysinibacillus
Otu01206	Bacteria	Proteobacteria	Gammaproteobacteria	Enterobacteriales	Enterobacteriaceae	Pantoea
Otu01207	Bacteria	Actinobacteria	Actinobacteria	Pseudonocardiales	Pseudonocardiaceae	Amycolatopsis
Otu01208	Bacteria	Firmicutes	Bacilli	Bacillales	Bacillaceae	Bacillus
Otu01209	Bacteria	Proteobacteria	Alphaproteobacteria	Rhodobacterales	Rhodobacteraceae	Amaricoccus
Otu01210	Bacteria	Proteobacteria	Deltaproteobacteria	Oligoflexales	Oligoflexaceae	Oligoflexus
Otu01211	Bacteria	Firmicutes	Bacilli	Bacillales	Thermoactinomycetaceae	Planifilum
Otu01212	Bacteria	Actinobacteria	Actinobacteria	Micrococcales	Brevibacteriaceae	Brevibacterium
Otu01213	Bacteria	Firmicutes	Bacilli	Bacillales	Thermoactinomycetaceae	Thermoactinomycetaceae_unclassified
Otu01214	Bacteria	Firmicutes	Bacilli	Bacillales	Thermoactinomycetaceae	Shimazuella
Otu01215	Bacteria	Proteobacteria	Gammaproteobacteria	Enterobacteriales	Enterobacteriaceae	Morganella
Otu01216	Bacteria	Actinobacteria	Thermoleophilia	Solirubrobacterales	67-14	67-14_ge
Otu01217	Bacteria	Bacteroidetes	Bacteroidia	Sphingobacteriales	Sphingobacteriaceae	Sphingobacterium
Otu01218	Bacteria	Actinobacteria	Thermoleophilia	Solirubrobacterales	Solirubrobacteraceae	Solirubrobacteraceae_unclassified
Otu01219	Bacteria	Proteobacteria	Gammaproteobacteria	Gammaproteobacteria_Incertae_Sedis	Unknown_Family	Acidibacter
Otu01220	Bacteria	Firmicutes	Clostridia	Clostridiales	Peptostreptococcaceae	Romboutsia
Otu01221	Bacteria	Actinobacteria	Thermoleophilia	Gaiellales	uncultured	uncultured_ge
Otu01222	Bacteria	Proteobacteria	Alphaproteobacteria	Sphingomonadales	Sphingomonadaceae	Sphingomonas
Otu01223	Bacteria	Proteobacteria	Alphaproteobacteria	Sphingomonadales	Sphingomonadaceae	Sphingomonas
Otu01224	Bacteria	Actinobacteria	Actinobacteria	Pseudonocardiales	Pseudonocardiaceae	Pseudonocardia
Otu01225	Bacteria	Proteobacteria	Gammaproteobacteria	Betaproteobacteriales	Burkholderiaceae	Oxalicibacterium
Otu01226	Bacteria	Firmicutes	Bacilli	Lactobacillales	Leuconostocaceae	Weissella
Otu01227	Bacteria	Proteobacteria	Alphaproteobacteria	Sphingomonadales	Sphingomonadaceae	Sphingomonas
Otu01228	Bacteria	Actinobacteria	Actinobacteria	Micrococcales	Promicromonosporaceae	Krasilnikoviella
Otu01229	Bacteria	Actinobacteria	Thermoleophilia	Solirubrobacterales	Solirubrobacteraceae	Conexibacter
Otu01230	Bacteria	Proteobacteria	Gammaproteobacteria	Xanthomonadales	Xanthomonadaceae	Lysobacter
Otu01231	Bacteria	Proteobacteria	Alphaproteobacteria	Rhizobiales	Beijerinckiaceae	Methylobacterium
Otu01232	Bacteria	Proteobacteria	Gammaproteobacteria	Betaproteobacteriales	Burkholderiaceae	Noviherbaspirillum
Otu01233	Bacteria	Actinobacteria	Actinobacteria	Micrococcales	Microbacteriaceae	Okibacterium
Otu01234	Bacteria	Actinobacteria	Thermoleophilia	Gaiellales	Gaiellaceae	Gaiella
Otu01235	Bacteria	Bacteroidetes	Bacteroidia	Flavobacteriales	Flavobacteriaceae	Flavobacterium
Otu01236	Bacteria	Proteobacteria	Gammaproteobacteria	Betaproteobacteriales	SC-I-84	SC-I-84_ge
Otu01237	Bacteria	Actinobacteria	Actinobacteria	Micrococcales	Microbacteriaceae	Curtobacterium
Otu01238	Bacteria	Bacteroidetes	Bacteroidia	Flavobacteriales	Flavobacteriaceae	Flavobacteriaceae_unclassified
Otu01239	Bacteria	Proteobacteria	Alphaproteobacteria	Rhizobiales	Beijerinckiaceae	Microvirga
Otu01240	Bacteria	Firmicutes	Bacilli	Bacillales	Bacillaceae	Pseudogracilibacillus
Otu01241	Bacteria	Actinobacteria	Actinobacteria_unclassified	Actinobacteria_unclassified	Actinobacteria_unclassified	Actinobacteria_unclassified
Otu01242	Bacteria	Firmicutes	Bacilli	Bacillales	Paenibacillaceae	Ammoniphilus
Otu01243	Bacteria	Actinobacteria	Actinobacteria	Micrococcales	Microbacteriaceae	Curtobacterium
Otu01244	Bacteria	Proteobacteria	Alphaproteobacteria	Caulobacterales	Caulobacteraceae	uncultured
Otu01245	Bacteria	Proteobacteria	Alphaproteobacteria	Rhizobiales	Methyloligellaceae	uncultured
Otu01246	Bacteria	Actinobacteria	Actinobacteria	Kineosporiales	Kineosporiaceae	Quadrisphaera
Otu01247	Bacteria	Actinobacteria	Thermoleophilia	Gaiellales	uncultured	uncultured_ge
Otu01248	Bacteria	Firmicutes	Bacilli	Bacillales	Bacillaceae	Bacillus
Otu01249	Bacteria	Actinobacteria	Actinobacteria	Micrococcales	Dermabacteraceae	Brachybacterium
Otu01250	Bacteria	Actinobacteria	Actinobacteria	Micrococcales	Microbacteriaceae	Microbacteriaceae_unclassified
Otu01251	Bacteria	Proteobacteria	Gammaproteobacteria	Gammaproteobacteria_unclassified	Gammaproteobacteria_unclassified	Gammaproteobacteria_unclassified
Otu01252	Bacteria	Proteobacteria	Gammaproteobacteria	Xanthomonadales	Xanthomonadaceae	Lysobacter
Otu01253	Bacteria	Actinobacteria	Actinobacteria	Pseudonocardiales	Pseudonocardiaceae	Pseudonocardia
Otu01254	Bacteria	Firmicutes	Bacilli	Bacillales	uncultured	uncultured_ge
Otu01255	Bacteria	Actinobacteria	Actinobacteria	Streptomycetales	Streptomycetaceae	Streptomyces
Otu01256	Bacteria	Firmicutes	Bacilli	Bacillales	Bacillaceae	Geobacillus
Otu01257	Bacteria	Actinobacteria	Actinobacteria	Streptomycetales	Streptomycetaceae	Streptomyces
Otu01258	Bacteria	Proteobacteria	Alphaproteobacteria	Rhizobiales	Devosiaceae	Devosia
Otu01259	Bacteria	Proteobacteria	Gammaproteobacteria	Betaproteobacteriales	Burkholderiaceae	Burkholderiaceae_unclassified
Otu01260	Bacteria	Proteobacteria	Alphaproteobacteria	Rhizobiales	Rhizobiaceae	Allorhizobium-Neorhizobium-Pararhizobium-Rhizobium
Otu01261	Bacteria	Actinobacteria	Actinobacteria	Corynebacteriales	Nocardiaceae	Rhodococcus
Otu01262	Bacteria	Firmicutes	Bacilli	Bacillales	Bacillaceae	Bacillus
Otu01263	Bacteria	Actinobacteria	Actinobacteria	Corynebacteriales	Corynebacteriaceae	Lawsonella
Otu01264	Bacteria	Proteobacteria	Alphaproteobacteria	Rhizobiales	Devosiaceae	Devosia
Otu01265	Bacteria	Actinobacteria	Thermoleophilia	Solirubrobacterales	Solirubrobacteraceae	Conexibacter
Otu01266	Bacteria	Actinobacteria	Actinobacteria	Micrococcales	Micrococcales_unclassified	Micrococcales_unclassified
Otu01267	Bacteria	Proteobacteria	Gammaproteobacteria	Betaproteobacteriales	Burkholderiaceae	Pseudorhodoferax
Otu01268	Bacteria	Proteobacteria	Alphaproteobacteria	Rhizobiales	Xanthobacteraceae	uncultured
Otu01269	Bacteria	Proteobacteria	Alphaproteobacteria	Sphingomonadales	Sphingomonadaceae	Novosphingobium
Otu01270	Bacteria	Actinobacteria	Actinobacteria	Corynebacteriales	Mycobacteriaceae	Mycobacterium
Otu01271	Bacteria	Proteobacteria	Alphaproteobacteria	Caulobacterales	Caulobacteraceae	Brevundimonas
Otu01272	Bacteria	Actinobacteria	Actinobacteria	Propionibacteriales	Nocardioidaceae	Nocardioides
Otu01273	Bacteria	Proteobacteria	Alphaproteobacteria	Rhizobiales	Devosiaceae	Devosia
Otu01274	Bacteria	Acidobacteria	Holophagae	Subgroup_7	Subgroup_7_fa	Subgroup_7_ge
Otu01275	Bacteria	Actinobacteria	Actinobacteria	Micrococcales	Microbacteriaceae	Rathayibacter
Otu01276	Bacteria	Firmicutes	Bacilli	Bacillales	Alicyclobacillaceae	Tumebacillus
Otu01277	Bacteria	Firmicutes	Bacilli	Bacillales	Staphylococcaceae	Salinicoccus
Otu01278	Bacteria	Gemmatimonadetes	S0134_terrestrial_group	S0134_terrestrial_group_or	S0134_terrestrial_group_fa	S0134_terrestrial_group_ge
Otu01279	Bacteria	Actinobacteria	Actinobacteria	Propionibacteriales	Nocardioidaceae	Marmoricola
Otu01280	Bacteria	Proteobacteria	Alphaproteobacteria	Rhizobiales	Beijerinckiaceae	Microvirga
Otu01281	Bacteria	Actinobacteria	Thermoleophilia	Solirubrobacterales	Solirubrobacteraceae	Solirubrobacter
Otu01282	Bacteria	Firmicutes	Bacilli	Bacillales	Bacillaceae	Bacillaceae_unclassified
Otu01283	Bacteria	Actinobacteria	Actinobacteria	Corynebacteriales	Nocardiaceae	Nocardia
Otu01284	Bacteria	Firmicutes	Clostridia	Clostridiales	Clostridiaceae_1	Clostridium_sensu_stricto_7
Otu01285	Bacteria	Proteobacteria	Gammaproteobacteria	Betaproteobacteriales	SC-I-84	SC-I-84_ge
Otu01286	Bacteria	Proteobacteria	Gammaproteobacteria	Betaproteobacteriales	Burkholderiaceae	Burkholderiaceae_unclassified
Otu01287	Bacteria	Proteobacteria	Gammaproteobacteria	Betaproteobacteriales	Burkholderiaceae	Massilia
Otu01288	Bacteria	Gemmatimonadetes	Gemmatimonadetes	Gemmatimonadales	Gemmatimonadaceae	uncultured
Otu01289	Bacteria	Actinobacteria	Thermoleophilia	Solirubrobacterales	Solirubrobacteraceae	Solirubrobacter
Otu01290	Bacteria	Actinobacteria	Actinobacteria	Frankiales	Geodermatophilaceae	Blastococcus
Otu01291	Bacteria	Actinobacteria	Actinobacteria	Frankiales	Acidothermaceae	Acidothermus
Otu01292	Bacteria	Firmicutes	Bacilli	Bacillales	Bacillaceae	Bacillus
Otu01293	Bacteria	Firmicutes	Bacilli	Bacillales	Alicyclobacillaceae	Tumebacillus
Otu01294	Bacteria	Actinobacteria	Actinobacteria	Propionibacteriales	Nocardioidaceae	Nocardioides
Otu01295	Bacteria	Bacteroidetes	Bacteroidia	Sphingobacteriales	Sphingobacteriaceae	Sphingobacterium
Otu01296	Bacteria	Proteobacteria	Gammaproteobacteria	Betaproteobacteriales	SC-I-84	SC-I-84_ge
Otu01297	Bacteria	Actinobacteria	Thermoleophilia	Solirubrobacterales	Solirubrobacteraceae	Solirubrobacter
Otu01298	Bacteria	Proteobacteria	Alphaproteobacteria	Rhizobiales	Rhizobiaceae	Rhizobiaceae_unclassified
Otu01299	Bacteria	Actinobacteria	Actinobacteria	Micrococcales	Cellulomonadaceae	Cellulomonas
Otu01300	Bacteria	Actinobacteria	Thermoleophilia	Gaiellales	Gaiellales_unclassified	Gaiellales_unclassified
Otu01301	Bacteria	Proteobacteria	Alphaproteobacteria	Rhodobacterales	Rhodobacteraceae	Paracoccus
Otu01302	Bacteria	Actinobacteria	Actinobacteria	Micromonosporales	Micromonosporaceae	Phytohabitans
Otu01303	Bacteria	Actinobacteria	Actinobacteria	Propionibacteriales	Nocardioidaceae	Marmoricola
Otu01304	Bacteria	Actinobacteria	Actinobacteria	Streptomycetales	Streptomycetaceae	Streptomyces
Otu01305	Bacteria	Proteobacteria	Gammaproteobacteria	Betaproteobacteriales	Burkholderiaceae	Massilia
Otu01306	Bacteria	Proteobacteria	Alphaproteobacteria	Rhizobiales	Beijerinckiaceae	Methylobacterium
Otu01307	Bacteria	Firmicutes	Clostridia	Clostridiales	Peptostreptococcaceae	Intestinibacter
Otu01308	Bacteria	Firmicutes	Bacilli	Bacillales	Bacillaceae	Bacillus
Otu01309	Bacteria	Actinobacteria	Actinobacteria	Frankiales	Frankiaceae	Jatrophihabitans
Otu01310	Bacteria	Firmicutes	Bacilli	Bacillales	Bacillaceae	Bacillus
Otu01311	Bacteria	Actinobacteria	Actinobacteria	Micromonosporales	Micromonosporaceae	Longispora
Otu01312	Bacteria	Firmicutes	Bacilli	Bacillales	Bacillaceae	Bacillus
Otu01313	Bacteria	Firmicutes	Bacilli	Bacillales	Bacillaceae	Bacillus
Otu01314	Bacteria	Actinobacteria	Actinobacteria	Micromonosporales	Micromonosporaceae	Micromonosporaceae_unclassified
Otu01315	Bacteria	Firmicutes	Bacilli	Bacillales	Bacillaceae	Bacillus
Otu01316	Bacteria	Proteobacteria	Gammaproteobacteria	Pseudomonadales	Pseudomonadaceae	Pseudomonadaceae_unclassified
Otu01317	Bacteria	Actinobacteria	Actinobacteria	Micrococcales	Cellulomonadaceae	Cellulomonas
Otu01318	Bacteria	Actinobacteria	Thermoleophilia	Solirubrobacterales	67-14	67-14_ge
Otu01319	Bacteria	Actinobacteria	Thermoleophilia	Solirubrobacterales	Solirubrobacteraceae	Solirubrobacter
Otu01320	Bacteria	Proteobacteria	Gammaproteobacteria	Xanthomonadales	Xanthomonadaceae	Stenotrophomonas
Otu01321	Bacteria	Proteobacteria	Gammaproteobacteria	Betaproteobacteriales	Burkholderiaceae	Noviherbaspirillum
Otu01322	Bacteria	Proteobacteria	Gammaproteobacteria	Pseudomonadales	Pseudomonadaceae	Pseudomonas
Otu01323	Bacteria	Actinobacteria	Actinobacteria	Micromonosporales	Micromonosporaceae	Micromonosporaceae_unclassified
Otu01324	Bacteria	Bacteroidetes	Bacteroidia	Sphingobacteriales	Sphingobacteriaceae	Sphingobacterium
Otu01325	Bacteria	Chloroflexi	Chloroflexia	Thermomicrobiales	JG30-KF-CM45	JG30-KF-CM45_ge
Otu01326	Bacteria	Actinobacteria	Thermoleophilia	Gaiellales	Gaiellaceae	Gaiella
Otu01327	Bacteria	Actinobacteria	Thermoleophilia	Solirubrobacterales	Solirubrobacteraceae	Solirubrobacter
Otu01328	Bacteria	Actinobacteria	Actinobacteria	Micrococcales	Microbacteriaceae	Cryobacterium
Otu01329	Bacteria	Firmicutes	Bacilli	Bacillales	Thermoactinomycetaceae	Planifilum
Otu01330	Bacteria	Gemmatimonadetes	S0134_terrestrial_group	S0134_terrestrial_group_or	S0134_terrestrial_group_fa	S0134_terrestrial_group_ge
Otu01331	Bacteria	Actinobacteria	Actinobacteria	Propionibacteriales	Nocardioidaceae	Nocardioides
Otu01332	Bacteria	Firmicutes	Bacilli	Bacillales	Paenibacillaceae	Paenibacillus
Otu01333	Bacteria	Actinobacteria	Actinobacteria	Micromonosporales	Micromonosporaceae	Phytohabitans
Otu01334	Bacteria	Proteobacteria	Alphaproteobacteria	Caulobacterales	Caulobacteraceae	uncultured
Otu01335	Bacteria	Gemmatimonadetes	Gemmatimonadetes	Gemmatimonadales	Gemmatimonadaceae	uncultured
Otu01336	Bacteria	Proteobacteria	Alphaproteobacteria	Rhizobiales	Rhizobiaceae	Allorhizobium-Neorhizobium-Pararhizobium-Rhizobium
Otu01337	Bacteria	Actinobacteria	Actinobacteria	Streptomycetales	Streptomycetaceae	Streptomyces
Otu01338	Bacteria	Proteobacteria	Alphaproteobacteria	Rhizobiales	Methyloligellaceae	Methyloceanibacter
Otu01339	Bacteria	Actinobacteria	Actinobacteria	Frankiales	Geodermatophilaceae	Blastococcus
Otu01340	Bacteria	Actinobacteria	Actinobacteria	Propionibacteriales	Nocardioidaceae	Kribbella
Otu01341	Bacteria	Actinobacteria	Actinobacteria	Pseudonocardiales	Pseudonocardiaceae	Pseudonocardia
Otu01342	Bacteria	Actinobacteria	Thermoleophilia	Solirubrobacterales	Solirubrobacteraceae	Conexibacter
Otu01343	Bacteria	Actinobacteria	Actinobacteria	Micrococcales	Micrococcaceae	Micrococcaceae_unclassified
Otu01344	Bacteria	Actinobacteria	Actinobacteria	Corynebacteriales	Nocardiaceae	Rhodococcus
Otu01345	Bacteria	Firmicutes	Bacilli	Bacillales	Bacillaceae	Bacillus
Otu01346	Bacteria	Actinobacteria	Thermoleophilia	Solirubrobacterales	67-14	67-14_ge
Otu01347	Bacteria	Proteobacteria	Alphaproteobacteria	Sphingomonadales	Sphingomonadaceae	Sphingomonas
Otu01348	Bacteria	Actinobacteria	Actinobacteria	Actinobacteria_unclassified	Actinobacteria_unclassified	Actinobacteria_unclassified
Otu01349	Bacteria	Proteobacteria	Deltaproteobacteria	Myxococcales	Sandaracinaceae	uncultured
Otu01350	Bacteria	Firmicutes	Clostridia	Clostridiales	Peptostreptococcaceae	Romboutsia
Otu01351	Bacteria	Proteobacteria	Gammaproteobacteria	Gammaproteobacteria_Incertae_Sedis	Unknown_Family	Acidibacter
Otu01352	Bacteria	Actinobacteria	Actinobacteria	Micrococcales	Micrococcales_unclassified	Micrococcales_unclassified
Otu01353	Bacteria	Actinobacteria	Actinobacteria	Propionibacteriales	Nocardioidaceae	Marmoricola
Otu01354	Bacteria	Proteobacteria	Alphaproteobacteria	Rhizobiales	Devosiaceae	Devosia
Otu01355	Bacteria	Proteobacteria	Alphaproteobacteria	Rhizobiales	Rhizobiaceae	Mesorhizobium
Otu01356	Bacteria	Proteobacteria	Alphaproteobacteria	Rhizobiales	Beijerinckiaceae	Methylorosula
Otu01357	Bacteria	Firmicutes	Bacilli	Bacillales	Planococcaceae	Rummeliibacillus
Otu01358	Bacteria	Firmicutes	Bacilli	Lactobacillales	Lactobacillaceae	Lactobacillus
Otu01359	Bacteria	Firmicutes	Bacilli	Bacillales	Bacillaceae	Bacillus
Otu01360	Bacteria	Actinobacteria	Actinobacteria	Propionibacteriales	Nocardioidaceae	Nocardioides
Otu01361	Bacteria	Actinobacteria	Actinobacteria	Propionibacteriales	Propionibacteriaceae	Friedmanniella
Otu01362	Bacteria	Actinobacteria	Actinobacteria	Corynebacteriales	Corynebacteriaceae	Corynebacterium_1
Otu01363	Bacteria	Proteobacteria	Alphaproteobacteria	Sphingomonadales	Sphingomonadaceae	Sphingomonas
Otu01364	Bacteria	Actinobacteria	Actinobacteria	Corynebacteriales	Mycobacteriaceae	Mycobacterium
Otu01365	Bacteria	Proteobacteria	Gammaproteobacteria	Enterobacteriales	Enterobacteriaceae	Enterobacillus
Otu01366	Bacteria	Proteobacteria	Alphaproteobacteria	Sphingomonadales	Sphingomonadaceae	Sphingomonas
Otu01367	Bacteria	Actinobacteria	Thermoleophilia	Gaiellales	uncultured	uncultured_ge
Otu01368	Bacteria	Actinobacteria	Actinobacteria	Streptosporangiales	Thermomonosporaceae	Actinomadura
Otu01369	Bacteria	Proteobacteria	Alphaproteobacteria	Acetobacterales	Acetobacteraceae	Belnapia
Otu01370	Bacteria	Proteobacteria	Gammaproteobacteria	Betaproteobacteriales	Burkholderiaceae	Pseudoduganella
Otu01371	Bacteria	Actinobacteria	Actinobacteria	Corynebacteriales	Corynebacteriaceae	Corynebacterium_1
Otu01372	Bacteria	Actinobacteria	Acidimicrobiia	Microtrichales	Ilumatobacteraceae	Ilumatobacter
Otu01373	Bacteria	Actinobacteria	Actinobacteria	Micromonosporales	Micromonosporaceae	Micromonospora
Otu01374	Bacteria	Nitrospirae	Nitrospira	Nitrospirales	Nitrospiraceae	Nitrospira
Otu01375	Bacteria	Actinobacteria	Actinobacteria	Micrococcales	Intrasporangiaceae	Phycicoccus
Otu01376	Bacteria	Firmicutes	Bacilli	Bacillales	Thermoactinomycetaceae	Thermoactinomyces
Otu01377	Bacteria	Proteobacteria	Alphaproteobacteria	Rhizobiales	Xanthobacteraceae	Xanthobacteraceae_unclassified
Otu01378	Bacteria	Firmicutes	Bacilli	Bacillales	Bacillaceae	Bacillus
Otu01379	Bacteria	Actinobacteria	Actinobacteria	Frankiales	Geodermatophilaceae	Blastococcus
Otu01380	Bacteria	Actinobacteria	Thermoleophilia	Solirubrobacterales	Solirubrobacteraceae	Solirubrobacter
Otu01381	Bacteria	Actinobacteria	Actinobacteria	Propionibacteriales	Nocardioidaceae	Nocardioides
Otu01382	Bacteria	Actinobacteria	Actinobacteria	Micromonosporales	Micromonosporaceae	Asanoa
Otu01383	Bacteria	Actinobacteria	Thermoleophilia	Solirubrobacterales	Solirubrobacteraceae	Solirubrobacter
Otu01384	Bacteria	Proteobacteria	Alphaproteobacteria	Rhizobiales	Beijerinckiaceae	Microvirga
Otu01385	Bacteria	Proteobacteria	Alphaproteobacteria	Sphingomonadales	Sphingomonadaceae	Sphingomonas
Otu01386	Bacteria	Proteobacteria	Gammaproteobacteria	Betaproteobacteriales	Burkholderiaceae	Ramlibacter
Otu01387	Bacteria	Firmicutes	Clostridia	Clostridiales	Family_XI	Tepidimicrobium
Otu01388	Bacteria	Actinobacteria	Actinobacteria	Streptosporangiales	Thermomonosporaceae	Thermomonospora
Otu01389	Bacteria	Actinobacteria	Actinobacteria	Frankiales	Geodermatophilaceae	Geodermatophilus
Otu01390	Bacteria	Actinobacteria	Actinobacteria	Propionibacteriales	Propionibacteriaceae	Friedmanniella
Otu01391	Bacteria	Bacteroidetes	Bacteroidia	Cytophagales	Cytophagaceae	Rhodocytophaga
Otu01392	Bacteria	Proteobacteria	Alphaproteobacteria	Rhizobiales	Rhizobiaceae	Rhizobiaceae_unclassified
Otu01393	Bacteria	Actinobacteria	Actinobacteria	Micrococcales	Microbacteriaceae	Microbacterium
Otu01394	Bacteria	Proteobacteria	Alphaproteobacteria	Sphingomonadales	Sphingomonadaceae	Sphingomonas
Otu01395	Bacteria	Actinobacteria	Actinobacteria	Micromonosporales	Micromonosporaceae	Micromonosporaceae_unclassified
Otu01396	Bacteria	Firmicutes	Clostridia	Clostridiales	Peptostreptococcaceae	Romboutsia
Otu01397	Bacteria	Actinobacteria	Actinobacteria	Frankiales	Sporichthyaceae	uncultured
Otu01399	Bacteria	Deinococcus-Thermus	Deinococci	Deinococcales	Deinococcaceae	Deinococcus
Otu01400	Bacteria	Actinobacteria	Actinobacteria	Frankiales	Geodermatophilaceae	Blastococcus
Otu01401	Bacteria	Actinobacteria	Actinobacteria	Propionibacteriales	Nocardioidaceae	Nocardioides
Otu01402	Bacteria	Proteobacteria	Gammaproteobacteria	Betaproteobacteriales	Burkholderiaceae	Burkholderiaceae_unclassified
Otu01403	Bacteria	Proteobacteria	Alphaproteobacteria	Rhizobiales	Beijerinckiaceae	Methylobacterium
Otu01404	Bacteria	Proteobacteria	Alphaproteobacteria	Rhizobiales	Beijerinckiaceae	Methylobacterium
Otu01405	Bacteria	Proteobacteria	Gammaproteobacteria	Enterobacteriales	Enterobacteriaceae	Enterobacteriaceae_unclassified
Otu01406	Bacteria	Actinobacteria	Actinobacteria	Micromonosporales	Micromonosporaceae	Planosporangium
Otu01407	Bacteria	Firmicutes	Bacilli	Bacillales	Alicyclobacillaceae	Tumebacillus
Otu01408	Bacteria	Actinobacteria	Actinobacteria	Micrococcales	Dermabacteraceae	Brachybacterium
Otu01409	Bacteria	Actinobacteria	Actinobacteria	Streptomycetales	Streptomycetaceae	Streptomyces
Otu01410	Bacteria	Actinobacteria	Actinobacteria	Corynebacteriales	Corynebacteriaceae	Corynebacterium
Otu01411	Bacteria	Actinobacteria	Actinobacteria	Micrococcales	Micrococcales_unclassified	Micrococcales_unclassified
Otu01412	Bacteria	Actinobacteria	Actinobacteria	Propionibacteriales	Nocardioidaceae	Nocardioides
Otu01413	Bacteria	Proteobacteria	Alphaproteobacteria	Rhizobiales	Rhizobiaceae	Tianweitania
Otu01414	Bacteria	Proteobacteria	Alphaproteobacteria	Rhodobacterales	Rhodobacteraceae	Falsirhodobacter
Otu01415	Bacteria	Proteobacteria	Gammaproteobacteria	Betaproteobacteriales	Burkholderiaceae	Burkholderiaceae_unclassified
Otu01416	Bacteria	Bacteroidetes	Bacteroidia	Cytophagales	Microscillaceae	Chryseolinea
Otu01417	Bacteria	Actinobacteria	Actinobacteria	Micrococcales	Microbacteriaceae	Clavibacter
Otu01418	Bacteria	Proteobacteria	Gammaproteobacteria	Betaproteobacteriales	Burkholderiaceae	Pelomonas
Otu01419	Bacteria	Actinobacteria	Thermoleophilia	Solirubrobacterales	67-14	67-14_ge
Otu01420	Bacteria	Actinobacteria	Thermoleophilia	Solirubrobacterales	Solirubrobacteraceae	Solirubrobacteraceae_unclassified
Otu01421	Bacteria	Proteobacteria	Gammaproteobacteria	Betaproteobacteriales	Burkholderiaceae	Herbaspirillum
Otu01422	Bacteria	Firmicutes	Bacilli	Bacillales	Bacillaceae	Bacillus
Otu01423	Bacteria	Actinobacteria	Actinobacteria	Streptomycetales	Streptomycetaceae	Streptomyces
Otu01424	Bacteria	Acidobacteria	Holophagae	Subgroup_7	Subgroup_7_fa	Subgroup_7_ge
Otu01425	Bacteria	Firmicutes	Bacilli	Lactobacillales	Lactobacillaceae	Lactobacillus
Otu01426	Bacteria	Actinobacteria	Thermoleophilia	Solirubrobacterales	67-14	67-14_ge
Otu01427	Bacteria	Actinobacteria	Thermoleophilia	Solirubrobacterales	Solirubrobacteraceae	JCM_18997
Otu01428	Bacteria	Actinobacteria	Actinobacteria	Corynebacteriales	Nocardiaceae	Williamsia
Otu01429	Bacteria	Acidobacteria	Thermoanaerobaculia	Thermoanaerobaculales	Thermoanaerobaculaceae	Subgroup_10
Otu01430	Bacteria	Firmicutes	Bacilli	Bacillales	Thermoactinomycetaceae	Kroppenstedtia
Otu01431	Bacteria	Proteobacteria	Gammaproteobacteria	Enterobacteriales	Enterobacteriaceae	Enterobacteriaceae_unclassified
Otu01432	Bacteria	Proteobacteria	Alphaproteobacteria	Tistrellales	Geminicoccaceae	uncultured
Otu01433	Bacteria	Chloroflexi	TK10	TK10_or	TK10_fa	TK10_ge
Otu01434	Bacteria	Proteobacteria	Alphaproteobacteria	Rhizobiales	Rhizobiaceae	Allorhizobium-Neorhizobium-Pararhizobium-Rhizobium
Otu01435	Bacteria	Actinobacteria	Actinobacteria	Micrococcales	Microbacteriaceae	Plantibacter
Otu01436	Bacteria	Gemmatimonadetes	S0134_terrestrial_group	S0134_terrestrial_group_or	S0134_terrestrial_group_fa	S0134_terrestrial_group_ge
Otu01437	Bacteria	Proteobacteria	Gammaproteobacteria	Enterobacteriales	Enterobacteriaceae	Enterobacteriaceae_unclassified
Otu01438	Bacteria	Actinobacteria	Actinobacteria	Micrococcales	Micrococcaceae	Arthrobacter
Otu01439	Bacteria	Actinobacteria	Thermoleophilia	Solirubrobacterales	Solirubrobacteraceae	Solirubrobacter
Otu01440	Bacteria	Actinobacteria	Actinobacteria	Propionibacteriales	Propionibacteriaceae	Friedmanniella
Otu01441	Bacteria	Proteobacteria	Gammaproteobacteria	Betaproteobacteriales	Burkholderiaceae	Burkholderiaceae_unclassified
Otu01442	Bacteria	Gemmatimonadetes	S0134_terrestrial_group	S0134_terrestrial_group_or	S0134_terrestrial_group_fa	S0134_terrestrial_group_ge
Otu01443	Bacteria	Actinobacteria	Actinobacteria	Micrococcales	Microbacteriaceae	Microbacterium
Otu01444	Bacteria	Actinobacteria	Actinobacteria	Frankiales	Geodermatophilaceae	Geodermatophilus
Otu01445	Bacteria	Firmicutes	Bacilli	Bacillales	Paenibacillaceae	Paenibacillus
Otu01446	Bacteria	Firmicutes	Bacilli	Bacillales	Bacillaceae	Bacillus
Otu01447	Bacteria	Actinobacteria	Actinobacteria	Frankiales	Frankiaceae	Jatrophihabitans
Otu01448	Bacteria	Firmicutes	Bacilli	Bacillales	Thermoactinomycetaceae	Planifilum
Otu01449	Bacteria	Actinobacteria	Thermoleophilia	Solirubrobacterales	67-14	67-14_ge
Otu01450	Bacteria	Actinobacteria	Thermoleophilia	Solirubrobacterales	67-14	67-14_ge
Otu01451	Bacteria	Actinobacteria	Thermoleophilia	Gaiellales	uncultured	uncultured_ge
Otu01452	Bacteria	Actinobacteria	Actinobacteria	Micrococcales	Microbacteriaceae	Amnibacterium
Otu01453	Bacteria	Firmicutes	Clostridia	Clostridiales	Peptostreptococcaceae	Intestinibacter
Otu01454	Bacteria	Actinobacteria	Actinobacteria	Streptosporangiales	Thermomonosporaceae	Actinomadura
Otu01455	Bacteria	Proteobacteria	Alphaproteobacteria	Azospirillales	Azospirillaceae	Skermanella
Otu01456	Bacteria	Actinobacteria	Actinobacteria	Micromonosporales	Micromonosporaceae	Phytohabitans
Otu01457	Bacteria	Proteobacteria	Alphaproteobacteria	Sphingomonadales	Sphingomonadaceae	Sphingomonas
Otu01458	Bacteria	Proteobacteria	Alphaproteobacteria	Rhodobacterales	Rhodobacteraceae	Rubellimicrobium
Otu01459	Bacteria	Actinobacteria	Actinobacteria	Streptomycetales	Streptomycetaceae	Streptomyces
Otu01460	Bacteria	Firmicutes	Bacilli	Bacillales	Thermoactinomycetaceae	Risungbinella
Otu01461	Bacteria	Actinobacteria	Thermoleophilia	Gaiellales	uncultured	uncultured_ge
Otu01462	Bacteria	Firmicutes	Bacilli	Bacillales	Alicyclobacillaceae	Tumebacillus
Otu01463	Bacteria	Proteobacteria	Gammaproteobacteria	Pseudomonadales	Pseudomonadaceae	Pseudomonas
Otu01464	Bacteria	Actinobacteria	Actinobacteria	Streptomycetales	Streptomycetaceae	Streptomyces
Otu01465	Bacteria	Firmicutes	Bacilli	Bacillales	Bacillaceae	Geobacillus
Otu01466	Bacteria	Acidobacteria	Blastocatellia_	Pyrinomonadales	Pyrinomonadaceae	RB41
Otu01467	Bacteria	Firmicutes	Bacilli	Bacillales	Paenibacillaceae	Ammoniphilus
Otu01468	Bacteria	Firmicutes	Bacilli	Bacillales	Paenibacillaceae	Paenibacillus
Otu01469	Bacteria	Proteobacteria	Alphaproteobacteria	Sphingomonadales	Sphingomonadaceae	Qipengyuania
Otu01470	Bacteria	Firmicutes	Bacilli	Bacillales	Alicyclobacillaceae	Tumebacillus
Otu01471	Bacteria	Actinobacteria	Actinobacteria	Streptomycetales	Streptomycetaceae	Streptomyces
Otu01472	Bacteria	Firmicutes	Bacilli	Bacillales	Thermoactinomycetaceae	Shimazuella
Otu01473	Bacteria	Actinobacteria	Actinobacteria_unclassified	Actinobacteria_unclassified	Actinobacteria_unclassified	Actinobacteria_unclassified
Otu01474	Bacteria	Proteobacteria	Gammaproteobacteria	Betaproteobacteriales	Burkholderiaceae	Burkholderiaceae_unclassified
Otu01475	Bacteria	Actinobacteria	Thermoleophilia	Gaiellales	uncultured	uncultured_ge
Otu01476	Bacteria	Actinobacteria	Actinobacteria	Streptosporangiales	Thermomonosporaceae	Actinomadura
Otu01477	Bacteria	Actinobacteria	Actinobacteria	Corynebacteriales	Mycobacteriaceae	Mycobacterium
Otu01478	Bacteria	Proteobacteria	Alphaproteobacteria	Tistrellales	Geminicoccaceae	uncultured
Otu01479	Bacteria	Firmicutes	Clostridia	Clostridiales	Clostridiaceae_1	Clostridium_sensu_stricto_7
Otu01480	Bacteria	Proteobacteria	Alphaproteobacteria	Sphingomonadales	Sphingomonadaceae	Sphingomonas
Otu01481	Bacteria	Firmicutes	Bacilli	Bacillales	Bacillaceae	Bacillus
Otu01482	Bacteria	Bacteroidetes	Bacteroidia	Flavobacteriales	Weeksellaceae	Weeksellaceae_unclassified
Otu01483	Bacteria	Firmicutes	Bacilli	Lactobacillales	Lactobacillaceae	Lactobacillus
Otu01484	Bacteria	Proteobacteria	Alphaproteobacteria	Rhizobiales	Beijerinckiaceae	Methylobacterium
Otu01485	Bacteria	Actinobacteria	Actinobacteria	Propionibacteriales	Nocardioidaceae	Nocardioides
Otu01486	Bacteria	Actinobacteria	Actinobacteria	Propionibacteriales	Nocardioidaceae	Nocardioidaceae_unclassified
Otu01487	Bacteria	Actinobacteria	Actinobacteria	Propionibacteriales	Propionibacteriaceae	Microlunatus
Otu01488	Bacteria	Actinobacteria	Thermoleophilia	Solirubrobacterales	67-14	67-14_ge
Otu01489	Bacteria	Actinobacteria	Actinobacteria	Corynebacteriales	Mycobacteriaceae	Mycobacterium
Otu01490	Bacteria	Actinobacteria	Actinobacteria	Micrococcales	Dermabacteraceae	Brachybacterium
Otu01491	Bacteria	Actinobacteria	Thermoleophilia	Solirubrobacterales	Solirubrobacteraceae	Solirubrobacteraceae_unclassified
Otu01492	Bacteria	Actinobacteria	Acidimicrobiia	uncultured	uncultured_fa	uncultured_ge
Otu01493	Bacteria	Actinobacteria	Actinobacteria	Actinobacteria_unclassified	Actinobacteria_unclassified	Actinobacteria_unclassified
Otu01494	Bacteria	Actinobacteria	Actinobacteria	Corynebacteriales	Mycobacteriaceae	Mycobacterium
Otu01495	Bacteria	Actinobacteria	Actinobacteria	Corynebacteriales	Mycobacteriaceae	Mycobacterium
Otu01496	Bacteria	Actinobacteria	Thermoleophilia	Gaiellales	Gaiellales_unclassified	Gaiellales_unclassified
Otu01497	Bacteria	Actinobacteria	Actinobacteria	Micrococcales	Micrococcaceae	Arthrobacter
Otu01498	Bacteria	Actinobacteria	Actinobacteria	Micromonosporales	Micromonosporaceae	Micromonosporaceae_unclassified
Otu01499	Bacteria	Firmicutes	Bacilli	Bacillales	Paenibacillaceae	Paenibacillus
Otu01500	Bacteria	Firmicutes	Bacilli	Bacillales	Sporolactobacillaceae	Pullulanibacillus
Otu01501	Bacteria	FBP	FBP_cl	FBP_or	FBP_fa	FBP_ge
Otu01502	Bacteria	Actinobacteria	Thermoleophilia	Solirubrobacterales	67-14	67-14_ge
Otu01503	Bacteria	Actinobacteria	Actinobacteria	Streptosporangiales	Nocardiopsaceae	Nocardiopsis
Otu01504	Bacteria	Proteobacteria	Gammaproteobacteria	Enterobacteriales	Enterobacteriaceae	Enterobacillus
Otu01505	Bacteria	Proteobacteria	Alphaproteobacteria	Acetobacterales	Acetobacteraceae	Roseomonas
Otu01506	Bacteria	Actinobacteria	Actinobacteria	Propionibacteriales	Nocardioidaceae	Marmoricola
Otu01507	Bacteria	Actinobacteria	Actinobacteria	Propionibacteriales	Nocardioidaceae	Nocardioides
Otu01508	Bacteria	Actinobacteria	Actinobacteria	Propionibacteriales	Nocardioidaceae	Nocardioides
Otu01509	Bacteria	Firmicutes	Bacilli	Bacillales	Paenibacillaceae	Paenibacillus
Otu01510	Bacteria	Proteobacteria	Gammaproteobacteria	Xanthomonadales	Xanthomonadaceae	Xanthomonadaceae_unclassified
Otu01511	Bacteria	Firmicutes	Bacilli	Bacillales	Bacillales_unclassified	Bacillales_unclassified
Otu01512	Bacteria	Proteobacteria	Alphaproteobacteria	Rhizobiales	Xanthobacteraceae	Xanthobacteraceae_unclassified
Otu01513	Bacteria	Gemmatimonadetes	Gemmatimonadetes	Gemmatimonadales	Gemmatimonadaceae	Gemmatimonadaceae_unclassified
Otu01514	Bacteria	Actinobacteria	Actinobacteria	Corynebacteriales	Mycobacteriaceae	Mycobacterium
Otu01515	Bacteria	Gemmatimonadetes	S0134_terrestrial_group	S0134_terrestrial_group_or	S0134_terrestrial_group_fa	S0134_terrestrial_group_ge
Otu01516	Bacteria	Proteobacteria	Alphaproteobacteria	Rhizobiales	Beijerinckiaceae	uncultured
Otu01517	Bacteria	Actinobacteria	Thermoleophilia	Solirubrobacterales	Solirubrobacteraceae	Solirubrobacter
Otu01518	Bacteria	Firmicutes	Bacilli	Bacilli_unclassified	Bacilli_unclassified	Bacilli_unclassified
Otu01519	Bacteria	Proteobacteria	Gammaproteobacteria	Betaproteobacteriales	Burkholderiaceae	Burkholderia-Caballeronia-Paraburkholderia
Otu01520	Bacteria	Firmicutes	Bacilli	Bacillales	Thermoactinomycetaceae	Thermoactinomyces
Otu01521	Bacteria	Firmicutes	Bacilli	Bacillales	Bacillaceae	Bacillus
Otu01522	Bacteria	Proteobacteria	Gammaproteobacteria	Betaproteobacteriales	Burkholderiaceae	Massilia
Otu01523	Bacteria	Proteobacteria	Alphaproteobacteria	Tistrellales	Geminicoccaceae	Geminicoccus
Otu01524	Bacteria	Actinobacteria	Actinobacteria	Corynebacteriales	Mycobacteriaceae	Mycobacterium
Otu01525	Bacteria	Actinobacteria	Actinobacteria	Actinomycetales	Actinomycetaceae	Actinomyces
Otu01526	Bacteria	Actinobacteria	Actinobacteria	Propionibacteriales	Nocardioidaceae	Nocardioidaceae_unclassified
Otu01527	Bacteria	Bacteroidetes	Rhodothermia	Rhodothermales	Rhodothermaceae	RA
Otu01528	Bacteria	Firmicutes	Bacilli	Bacillales	Thermoactinomycetaceae	Planifilum
Otu01529	Bacteria	Proteobacteria	Alphaproteobacteria	Sphingomonadales	Sphingomonadaceae	Sphingomonas
Otu01530	Bacteria	Firmicutes	Bacilli	Bacillales	Paenibacillaceae	Paenibacillus
Otu01531	Bacteria	Proteobacteria	Gammaproteobacteria	Enterobacteriales	Enterobacteriaceae	Pantoea
Otu01532	Bacteria	Proteobacteria	Alphaproteobacteria	Sphingomonadales	Sphingomonadaceae	Altererythrobacter
Otu01533	Bacteria	Actinobacteria	Actinobacteria	Corynebacteriales	Nocardiaceae	Nocardiaceae_unclassified
Otu01534	Bacteria	Firmicutes	Bacilli	Bacillales	Bacillaceae	Oceanobacillus
Otu01535	Bacteria	Actinobacteria	Actinobacteria	Streptomycetales	Streptomycetaceae	Streptomyces
Otu01536	Bacteria	Proteobacteria	Gammaproteobacteria	Betaproteobacteriales	Burkholderiaceae	Massilia
Otu01537	Bacteria	Proteobacteria	Gammaproteobacteria	Betaproteobacteriales	SC-I-84	SC-I-84_ge
Otu01538	Bacteria	Proteobacteria	Alphaproteobacteria	Rhizobiales	Beijerinckiaceae	Microvirga
Otu01539	Bacteria	Gemmatimonadetes	Gemmatimonadetes	Gemmatimonadales	Gemmatimonadaceae	Gemmatimonas
Otu01540	Bacteria	Bacteroidetes	Bacteroidia	Cytophagales	Spirosomaceae	Larkinella
Otu01541	Bacteria	Proteobacteria	Alphaproteobacteria	Rhizobiales	Xanthobacteraceae	Pseudolabrys
Otu01542	Bacteria	Actinobacteria	Thermoleophilia	Solirubrobacterales	Solirubrobacteraceae	Conexibacter
Otu01543	Bacteria	Actinobacteria	Acidimicrobiia	IMCC26256	IMCC26256_fa	IMCC26256_ge
Otu01544	Bacteria	Actinobacteria	Actinobacteria	Kineosporiales	Kineosporiaceae	Angustibacter
Otu01545	Bacteria	Actinobacteria	Actinobacteria	Propionibacteriales	Nocardioidaceae	Marmoricola
Otu01546	Bacteria	Firmicutes	Bacilli	Bacillales	Bacillaceae	Bacillus
Otu01547	Bacteria	Proteobacteria	Alphaproteobacteria	Tistrellales	Geminicoccaceae	Geminicoccus
Otu01548	Bacteria	Actinobacteria	Thermoleophilia	Solirubrobacterales	67-14	67-14_ge
Otu01549	Bacteria	Firmicutes	Bacilli	Bacillales	Staphylococcaceae	Staphylococcus
Otu01550	Bacteria	Firmicutes	Bacilli	Bacillales	Planococcaceae	Rummeliibacillus
Otu01551	Bacteria	Actinobacteria	Thermoleophilia	Solirubrobacterales	Solirubrobacteraceae	Solirubrobacter
Otu01552	Bacteria	Actinobacteria	Actinobacteria	Micrococcales	Dermabacteraceae	Brachybacterium
Otu01553	Bacteria	Firmicutes	Bacilli	Bacillales	Staphylococcaceae	Jeotgalicoccus
Otu01554	Bacteria	Actinobacteria	Actinobacteria	Frankiales	Geodermatophilaceae	Blastococcus
Otu01555	Bacteria	Actinobacteria	Actinobacteria	Pseudonocardiales	Pseudonocardiaceae	Pseudonocardia
Otu01556	Bacteria	Proteobacteria	Alphaproteobacteria	Rhizobiales	Rhizobiaceae	Allorhizobium-Neorhizobium-Pararhizobium-Rhizobium
Otu01557	Bacteria	Actinobacteria	Actinobacteria	Frankiales	Geodermatophilaceae	Geodermatophilus
Otu01558	Bacteria	Actinobacteria	Actinobacteria	Propionibacteriales	Propionibacteriaceae	Microlunatus
Otu01559	Bacteria	Actinobacteria	Actinobacteria	Micrococcales	Intrasporangiaceae	Terrabacter
Otu01560	Bacteria	Firmicutes	Bacilli	Bacillales	Thermoactinomycetaceae	Planifilum
Otu01561	Bacteria	Actinobacteria	Actinobacteria	Propionibacteriales	Nocardioidaceae	Marmoricola
Otu01562	Bacteria	Proteobacteria	Alphaproteobacteria	Rhizobiales	Beijerinckiaceae	Microvirga
Otu01563	Bacteria	Actinobacteria	Actinobacteria	Micrococcales	Micrococcaceae	Micrococcaceae_unclassified
Otu01564	Bacteria	Proteobacteria	Gammaproteobacteria	Betaproteobacteriales	TRA3-20	TRA3-20_ge
Otu01566	Bacteria	Actinobacteria	Actinobacteria	Propionibacteriales	Propionibacteriaceae	Cutibacterium
Otu01567	Bacteria	Proteobacteria	Gammaproteobacteria	Xanthomonadales	Rhodanobacteraceae	Frateuria
Otu01568	Bacteria	Proteobacteria	Alphaproteobacteria	Rhodovibrionales	Kiloniellaceae	Pelagibius
Otu01569	Bacteria	Proteobacteria	Alphaproteobacteria	Sphingomonadales	Sphingomonadaceae	Sphingomonas
Otu01570	Bacteria	Proteobacteria	Gammaproteobacteria	Betaproteobacteriales	Burkholderiaceae	Duganella
Otu01571	Bacteria	Proteobacteria	Gammaproteobacteria	Enterobacteriales	Enterobacteriaceae	Enterobacteriaceae_unclassified
Otu01572	Bacteria	Actinobacteria	Actinobacteria	Actinobacteria_unclassified	Actinobacteria_unclassified	Actinobacteria_unclassified
Otu01573	Bacteria	Actinobacteria	Thermoleophilia	Solirubrobacterales	67-14	67-14_ge
Otu01574	Bacteria	Proteobacteria	Gammaproteobacteria	Enterobacteriales	Enterobacteriaceae	Buchnera
Otu01575	Bacteria	Actinobacteria	Actinobacteria	Frankiales	Geodermatophilaceae	Modestobacter
Otu01576	Bacteria	Actinobacteria	Actinobacteria	Propionibacteriales	Nocardioidaceae	Nocardioides
Otu01577	Bacteria	Proteobacteria	Gammaproteobacteria	Betaproteobacteriales	Methylophilaceae	Methylotenera
Otu01578	Bacteria	Actinobacteria	Thermoleophilia	Gaiellales	uncultured	uncultured_ge
Otu01580	Bacteria	Proteobacteria	Gammaproteobacteria	Pseudomonadales	Pseudomonadaceae	Pseudomonas
Otu01581	Bacteria	Bacteria_unclassified	Bacteria_unclassified	Bacteria_unclassified	Bacteria_unclassified	Bacteria_unclassified
Otu01582	Bacteria	Firmicutes	Bacilli	Bacillales	Bacillaceae	Caldalkalibacillus
Otu01583	Bacteria	Gemmatimonadetes	Gemmatimonadetes	Gemmatimonadales	Gemmatimonadaceae	Gemmatimonas
Otu01584	Bacteria	Firmicutes	Bacilli	Bacillales	Bacillaceae	Bacillus
Otu01585	Bacteria	Firmicutes	Bacilli	Bacillales	Bacillaceae	Falsibacillus
Otu01586	Bacteria	Firmicutes	Bacilli	Bacillales	Bacillaceae	Bacillus
Otu01587	Bacteria	Proteobacteria	Gammaproteobacteria	Enterobacteriales	Enterobacteriaceae	Enterobacillus
Otu01588	Bacteria	Proteobacteria	Alphaproteobacteria	Rhizobiales	Xanthobacteraceae	Nitrobacter
Otu01589	Bacteria	Actinobacteria	Actinobacteria	Micrococcales	Dermabacteraceae	Brachybacterium
Otu01590	Bacteria	Actinobacteria	Actinobacteria	Corynebacteriales	Mycobacteriaceae	Mycobacterium
Otu01591	Bacteria	Actinobacteria	Thermoleophilia	Gaiellales	uncultured	uncultured_ge
Otu01592	Bacteria	Proteobacteria	Alphaproteobacteria	Sphingomonadales	Sphingomonadaceae	Sphingomonas
Otu01593	Bacteria	Firmicutes	Bacilli	Bacillales	Staphylococcaceae	Salinicoccus
Otu01594	Bacteria	Actinobacteria	Actinobacteria	Propionibacteriales	Propionibacteriaceae	Microlunatus
Otu01595	Bacteria	Actinobacteria	Actinobacteria	Kineosporiales	Kineosporiaceae	Kineococcus
Otu01596	Bacteria	Proteobacteria	Gammaproteobacteria	Enterobacteriales	Enterobacteriaceae	Enterobacteriaceae_unclassified
Otu01597	Bacteria	Gemmatimonadetes	Gemmatimonadetes	Gemmatimonadales	Gemmatimonadaceae	Gemmatimonas
Otu01598	Bacteria	Proteobacteria	Gammaproteobacteria	Xanthomonadales	Rhodanobacteraceae	Luteibacter
Otu01599	Bacteria	Actinobacteria	Actinobacteria	Streptosporangiales	Thermomonosporaceae	Thermomonospora
Otu01600	Bacteria	Actinobacteria	Actinobacteria	Micromonosporales	Micromonosporaceae	Longispora
Otu01601	Bacteria	Actinobacteria	Actinobacteria	Propionibacteriales	Nocardioidaceae	Nocardioides
Otu01602	Bacteria	Gemmatimonadetes	Gemmatimonadetes	Gemmatimonadales	Gemmatimonadaceae	Gemmatimonas
Otu01603	Bacteria	Firmicutes	Bacilli	Bacillales	Paenibacillaceae	Aneurinibacillus
Otu01604	Bacteria	Actinobacteria	Actinobacteria	Frankiales	Sporichthyaceae	uncultured
Otu01605	Bacteria	Bacteria_unclassified	Bacteria_unclassified	Bacteria_unclassified	Bacteria_unclassified	Bacteria_unclassified
Otu01606	Bacteria	Actinobacteria	Actinobacteria	Frankiales	Sporichthyaceae	Sporichthya
Otu01607	Bacteria	Proteobacteria	Alphaproteobacteria	Rhizobiales	Rhizobiales_unclassified	Rhizobiales_unclassified
Otu01608	Bacteria	Actinobacteria	Thermoleophilia	Solirubrobacterales	67-14	67-14_ge
Otu01609	Bacteria	Firmicutes	Bacilli	Bacillales	Bacillaceae	Bacillus
Otu01610	Bacteria	Firmicutes	Clostridia	Clostridiales	Peptostreptococcaceae	Peptostreptococcaceae_unclassified
Otu01611	Bacteria	Actinobacteria	Actinobacteria	Micromonosporales	Micromonosporaceae	Micromonosporaceae_unclassified
Otu01612	Bacteria	Actinobacteria	Actinobacteria	Propionibacteriales	Nocardioidaceae	Nocardioides
Otu01613	Bacteria	Actinobacteria	Actinobacteria	Streptomycetales	Streptomycetaceae	Streptomyces
Otu01614	Bacteria	Actinobacteria	Actinobacteria	Kineosporiales	Kineosporiaceae	Kineosporiaceae_ge
Otu01615	Bacteria	Proteobacteria	Alphaproteobacteria	Rhizobiales	Xanthobacteraceae	uncultured
Otu01616	Bacteria	Actinobacteria	Actinobacteria	Corynebacteriales	Nocardiaceae	Nocardia
Otu01617	Bacteria	Proteobacteria	Alphaproteobacteria	Rhizobiales	Rhizobiaceae	Rhizobiaceae_unclassified
Otu01618	Bacteria	Proteobacteria	Gammaproteobacteria	Enterobacteriales	Enterobacteriaceae	Enterobacillus
Otu01619	Bacteria	Actinobacteria	Acidimicrobiia	uncultured	uncultured_fa	uncultured_ge
Otu01620	Bacteria	Actinobacteria	Actinobacteria	Micrococcales	Micrococcaceae	Pseudarthrobacter
Otu01621	Bacteria	Chloroflexi	Chloroflexia	Chloroflexales	Herpetosiphonaceae	Herpetosiphon
Otu01622	Bacteria	Gemmatimonadetes	Gemmatimonadetes	Gemmatimonadales	Gemmatimonadaceae	uncultured
Otu01623	Bacteria	Proteobacteria	Gammaproteobacteria	Betaproteobacteriales	Burkholderiaceae	Massilia
Otu01624	Bacteria	Actinobacteria	Actinobacteria	Frankiales	Geodermatophilaceae	Geodermatophilus
Otu01625	Bacteria	Proteobacteria	Gammaproteobacteria	Enterobacteriales	Enterobacteriaceae	Enterobacteriaceae_unclassified
Otu01626	Bacteria	Proteobacteria	Alphaproteobacteria	Rhizobiales	Rhizobiaceae	Allorhizobium-Neorhizobium-Pararhizobium-Rhizobium
Otu01627	Bacteria	Actinobacteria	Actinobacteria	Micrococcales	Microbacteriaceae	Herbiconiux
Otu01628	Bacteria	Proteobacteria	Gammaproteobacteria	Enterobacteriales	Enterobacteriaceae	Enterobacteriaceae_unclassified
Otu01629	Bacteria	Actinobacteria	Thermoleophilia	Solirubrobacterales	Solirubrobacteraceae	Solirubrobacter
Otu01630	Bacteria	Actinobacteria	Actinobacteria	Streptosporangiales	Thermomonosporaceae	Actinomadura
Otu01631	Bacteria	Actinobacteria	Actinobacteria	Micrococcales	Intrasporangiaceae	Janibacter
Otu01632	Bacteria	Actinobacteria	Actinobacteria	Propionibacteriales	Nocardioidaceae	Nocardioides
Otu01633	Bacteria	Actinobacteria	Actinobacteria	Propionibacteriales	Nocardioidaceae	Nocardioides
Otu01634	Bacteria	Actinobacteria	Actinobacteria	Micromonosporales	Micromonosporaceae	Micromonospora
Otu01635	Bacteria	Proteobacteria	Gammaproteobacteria	Pseudomonadales	Moraxellaceae	Acinetobacter
Otu01636	Bacteria	Proteobacteria	Gammaproteobacteria	Betaproteobacteriales	Burkholderiaceae	Massilia
Otu01637	Bacteria	Firmicutes	Bacilli	Bacillales	Bacillaceae	Bacillus
Otu01638	Bacteria	Proteobacteria	Alphaproteobacteria	Rhizobiales	Rhizobiaceae	Allorhizobium-Neorhizobium-Pararhizobium-Rhizobium
Otu01639	Bacteria	Firmicutes	Bacilli	Bacillales	Paenibacillaceae	Ammoniphilus
Otu01640	Bacteria	Bacteroidetes	Bacteroidia	Cytophagales	Microscillaceae	Microscillaceae_unclassified
Otu01641	Bacteria	Actinobacteria	Actinobacteria	Micromonosporales	Micromonosporaceae	Actinoplanes
Otu01642	Bacteria	Actinobacteria	Actinobacteria	Propionibacteriales	Nocardioidaceae	Nocardioides
Otu01643	Bacteria	Actinobacteria	Thermoleophilia	Solirubrobacterales	Solirubrobacteraceae	uncultured
Otu01644	Bacteria	Actinobacteria	Thermoleophilia	Solirubrobacterales	67-14	67-14_ge
Otu01645	Bacteria	Actinobacteria	Thermoleophilia	Solirubrobacterales	Solirubrobacteraceae	Conexibacter
Otu01646	Bacteria	Actinobacteria	Actinobacteria	Micrococcales	Micrococcaceae	Yaniella
Otu01647	Bacteria	Proteobacteria	Alphaproteobacteria	Rhizobiales	Xanthobacteraceae	Xanthobacteraceae_unclassified
Otu01648	Bacteria	Nitrospirae	Nitrospira	Nitrospirales	Nitrospiraceae	Nitrospira
Otu01649	Bacteria	Firmicutes	Bacilli	Bacillales	Bacillaceae	Bacillaceae_unclassified
Otu01650	Bacteria	Proteobacteria	Alphaproteobacteria	Rhizobiales	Hyphomicrobiaceae	Hyphomicrobiaceae_unclassified
Otu01651	Bacteria	Actinobacteria	Actinobacteria	Micromonosporales	Micromonosporaceae	Micromonosporaceae_unclassified
Otu01652	Bacteria	Proteobacteria	Alphaproteobacteria	Rhizobiales	Methyloligellaceae	uncultured
Otu01653	Bacteria	Actinobacteria	Acidimicrobiia	Microtrichales	Microtrichales_unclassified	Microtrichales_unclassified
Otu01654	Bacteria	Actinobacteria	Actinobacteria	Micrococcales	Microbacteriaceae	Microbacterium
Otu01655	Bacteria	Proteobacteria	Gammaproteobacteria	Betaproteobacteriales	Nitrosomonadaceae	Nitrosospira
Otu01656	Bacteria	Firmicutes	Bacilli	Bacillales	Planococcaceae	Planomicrobium
Otu01657	Bacteria	Actinobacteria	Actinobacteria	Corynebacteriales	Mycobacteriaceae	Mycobacterium
Otu01658	Bacteria	Proteobacteria	Alphaproteobacteria	Sphingomonadales	Sphingomonadaceae	Sphingomonas
Otu01659	Bacteria	Firmicutes	Bacilli	Bacillales	Thermoactinomycetaceae	Planifilum
Otu01660	Bacteria	Proteobacteria	Alphaproteobacteria	Rhizobiales	Xanthobacteraceae	uncultured
Otu01661	Bacteria	Firmicutes	Bacilli	Bacillales	Thermoactinomycetaceae	Polycladomyces
Otu01662	Bacteria	Proteobacteria	Gammaproteobacteria	Enterobacteriales	Enterobacteriaceae	Enterobacteriaceae_unclassified
Otu01663	Bacteria	Actinobacteria	Thermoleophilia	Solirubrobacterales	67-14	67-14_ge
Otu01664	Bacteria	Proteobacteria	Alphaproteobacteria	Tistrellales	Geminicoccaceae	Geminicoccus
Otu01665	Bacteria	Proteobacteria	Gammaproteobacteria	Betaproteobacteriales	Burkholderiaceae	Massilia
Otu01666	Bacteria	Firmicutes	Bacilli	Bacillales	Bacillaceae	Bacillus
Otu01667	Bacteria	Firmicutes	Bacilli	Bacillales	Paenibacillaceae	Brevibacillus
Otu01668	Bacteria	Proteobacteria	Alphaproteobacteria	Caulobacterales	Caulobacteraceae	uncultured
Otu01669	Bacteria	Actinobacteria	Actinobacteria	Propionibacteriales	Nocardioidaceae	Nocardioides
Otu01670	Bacteria	Actinobacteria	Thermoleophilia	Solirubrobacterales	67-14	67-14_ge
Otu01671	Bacteria	Actinobacteria	Thermoleophilia	Solirubrobacterales	Solirubrobacteraceae	Solirubrobacter
Otu01672	Bacteria	Firmicutes	Bacilli	Bacillales	Staphylococcaceae	Salinicoccus
Otu01673	Bacteria	Proteobacteria	Gammaproteobacteria	Betaproteobacteriales	Burkholderiaceae	Massilia
Otu01674	Bacteria	Actinobacteria	Actinobacteria	Streptomycetales	Streptomycetaceae	Streptomyces
Otu01675	Bacteria	Firmicutes	Bacilli	Bacillales	Bacillaceae	Bacillus
Otu01676	Bacteria	Actinobacteria	Actinobacteria	Propionibacteriales	Propionibacteriaceae	Haloactinopolyspora
Otu01677	Bacteria	Firmicutes	Bacilli	Bacillales	Alicyclobacillaceae	Tumebacillus
Otu01678	Bacteria	Actinobacteria	Thermoleophilia	Solirubrobacterales	Solirubrobacteraceae	Solirubrobacter
Otu01679	Bacteria	Actinobacteria	Thermoleophilia	Solirubrobacterales	67-14	67-14_ge
Otu01680	Bacteria	Proteobacteria	Gammaproteobacteria	Steroidobacterales	Woeseiaceae	Woeseiaceae_unclassified
Otu01681	Bacteria	Proteobacteria	Alphaproteobacteria	Acetobacterales	Acetobacteraceae	Acetobacteraceae_unclassified
Otu01682	Bacteria	Proteobacteria	Gammaproteobacteria	Betaproteobacteriales	Methylophilaceae	Methylobacillus
Otu01683	Bacteria	Actinobacteria	Actinobacteria	Micrococcales	Sanguibacteraceae	Sanguibacter
Otu01684	Bacteria	Actinobacteria	Actinobacteria	Micrococcales	Micrococcaceae	Citricoccus
Otu01685	Bacteria	Proteobacteria	Alphaproteobacteria	Sphingomonadales	Sphingomonadaceae	Sphingomonas
Otu01686	Bacteria	Proteobacteria	Gammaproteobacteria	Xanthomonadales	Xanthomonadaceae	Stenotrophomonas
Otu01687	Bacteria	Proteobacteria	Gammaproteobacteria	Steroidobacterales	Steroidobacteraceae	Steroidobacter
Otu01688	Bacteria	Firmicutes	Bacilli	Bacillales	Bacillaceae	Bacillus
Otu01689	Bacteria	Actinobacteria	Actinobacteria	Pseudonocardiales	Pseudonocardiaceae	Pseudonocardia
Otu01690	Bacteria	Firmicutes	Bacilli	Bacillales	Thermoactinomycetaceae	Kroppenstedtia
Otu01691	Bacteria	Proteobacteria	Alphaproteobacteria	Sphingomonadales	Sphingomonadaceae	Sphingomonadaceae_unclassified
Otu01692	Bacteria	Proteobacteria	Alphaproteobacteria	Azospirillales	Inquilinaceae	Inquilinus
Otu01693	Bacteria	Actinobacteria	Actinobacteria	Streptosporangiales	Nocardiopsaceae	Thermobifida
Otu01694	Bacteria	Proteobacteria	Gammaproteobacteria	Xanthomonadales	Xanthomonadaceae	Thermomonas
Otu01695	Bacteria	Actinobacteria	Thermoleophilia	Solirubrobacterales	Solirubrobacteraceae	Patulibacter
Otu01696	Bacteria	Firmicutes	Bacilli	Bacillales	Thermoactinomycetaceae	Laceyella
Otu01697	Bacteria	Gemmatimonadetes	Gemmatimonadetes	Gemmatimonadales	Gemmatimonadaceae	uncultured
Otu01698	Bacteria	Actinobacteria	Actinobacteria	Actinobacteria_unclassified	Actinobacteria_unclassified	Actinobacteria_unclassified
Otu01699	Bacteria	Actinobacteria	Actinobacteria	Frankiales	Frankiales_unclassified	Frankiales_unclassified
Otu01700	Bacteria	Proteobacteria	Alphaproteobacteria	Acetobacterales	Acetobacteraceae	Roseomonas
Otu01701	Bacteria	Actinobacteria	Actinobacteria	Micrococcales	Cellulomonadaceae	Cellulomonas
Otu01702	Bacteria	Actinobacteria	Actinobacteria	Micromonosporales	Micromonosporaceae	Luedemannella
Otu01704	Bacteria	Actinobacteria	Actinobacteria	Streptomycetales	Streptomycetaceae	Streptomyces
Otu01705	Bacteria	Proteobacteria	Gammaproteobacteria	Betaproteobacteriales	Burkholderiaceae	Massilia
Otu01706	Bacteria	Actinobacteria	Actinobacteria	Pseudonocardiales	Pseudonocardiaceae	Pseudonocardia
Otu01707	Bacteria	Proteobacteria	Gammaproteobacteria	Betaproteobacteriales	Burkholderiaceae	Variovorax
Otu01708	Bacteria	Proteobacteria	Alphaproteobacteria	Acetobacterales	Acetobacteraceae	uncultured
Otu01709	Bacteria	Proteobacteria	Gammaproteobacteria	Betaproteobacteriales	Burkholderiaceae	Pelomonas
Otu01710	Bacteria	Proteobacteria	Alphaproteobacteria	Azospirillales	Azospirillaceae	Skermanella
Otu01711	Bacteria	Bacteroidetes	Bacteroidia	Flavobacteriales	Flavobacteriaceae	Flavobacterium
Otu01712	Bacteria	Actinobacteria	Actinobacteria	Propionibacteriales	Nocardioidaceae	Nocardioides
Otu01713	Bacteria	Acidobacteria	Acidobacteriia	Acidobacteriales	uncultured	uncultured_ge
Otu01714	Bacteria	Actinobacteria	Actinobacteria	Propionibacteriales	Nocardioidaceae	Nocardioides
Otu01715	Bacteria	Actinobacteria	Actinobacteria	Micrococcales	Micrococcaceae	Rothia
Otu01716	Bacteria	Actinobacteria	Acidimicrobiia	uncultured	uncultured_fa	uncultured_ge
Otu01717	Bacteria	Verrucomicrobia	Verrucomicrobiae	Pedosphaerales	Pedosphaeraceae	Pedosphaeraceae_ge
Otu01718	Bacteria	Actinobacteria	Thermoleophilia	Solirubrobacterales	Solirubrobacteraceae	JCM_18997
Otu01719	Bacteria	Proteobacteria	Alphaproteobacteria	Tistrellales	Geminicoccaceae	Candidatus_Alysiosphaera
Otu01720	Bacteria	Firmicutes	Bacilli	Bacillales	Staphylococcaceae	Staphylococcus
Otu01721	Bacteria	Actinobacteria	Actinobacteria	Frankiales	Acidothermaceae	Acidothermus
Otu01722	Bacteria	Proteobacteria	Gammaproteobacteria	Enterobacteriales	Enterobacteriaceae	Enterobacter
Otu01723	Bacteria	Actinobacteria	Actinobacteria	Propionibacteriales	Nocardioidaceae	Nocardioides
Otu01724	Bacteria	Firmicutes	Bacilli	Bacillales	Thermoactinomycetaceae	Planifilum
Otu01725	Bacteria	Firmicutes	Bacilli	Bacillales	Bacillales_unclassified	Bacillales_unclassified
Otu01726	Bacteria	Firmicutes	Bacilli	Bacillales	Thermoactinomycetaceae	Planifilum
Otu01727	Bacteria	Firmicutes	Clostridia	Clostridiales	Clostridiaceae_1	Clostridium_sensu_stricto_13
Otu01728	Bacteria	Proteobacteria	Gammaproteobacteria	Enterobacteriales	Enterobacteriaceae	Enterobacteriaceae_unclassified
Otu01729	Bacteria	Proteobacteria	Gammaproteobacteria	Betaproteobacteriales	SC-I-84	SC-I-84_ge
Otu01730	Bacteria	Firmicutes	Bacilli	Bacillales	Paenibacillaceae	Paenibacillus
Otu01731	Bacteria	Actinobacteria	Actinobacteria	Propionibacteriales	Propionibacteriaceae	Friedmanniella
Otu01732	Bacteria	Firmicutes	Clostridia	Clostridiales	Peptostreptococcaceae	Romboutsia
Otu01733	Bacteria	Actinobacteria	Actinobacteria	Micromonosporales	Micromonosporaceae	Actinoplanes
Otu01734	Bacteria	Actinobacteria	Actinobacteria	Frankiales	Geodermatophilaceae	Blastococcus
Otu01735	Bacteria	Firmicutes	Bacilli	Bacillales	Bacillaceae	Bacillus
Otu01736	Bacteria	Actinobacteria	Actinobacteria	Propionibacteriales	Propionibacteriaceae	Friedmanniella
Otu01737	Bacteria	Actinobacteria	Thermoleophilia	Solirubrobacterales	67-14	67-14_ge
Otu01738	Bacteria	Proteobacteria	Alphaproteobacteria	Rhizobiales	Beijerinckiaceae	Methylobacterium
Otu01739	Bacteria	Actinobacteria	Actinobacteria	Frankiales	Geodermatophilaceae	Geodermatophilus
Otu01740	Bacteria	Actinobacteria	Actinobacteria	Propionibacteriales	Nocardioidaceae	Nocardioides
Otu01741	Bacteria	Proteobacteria	Alphaproteobacteria	Rhizobiales	Beijerinckiaceae	Methylobacterium
Otu01742	Bacteria	Proteobacteria	Deltaproteobacteria	Myxococcales	Nannocystaceae	Nannocystis
Otu01743	Bacteria	Actinobacteria	Actinobacteria	Propionibacteriales	Nocardioidaceae	Nocardioides
Otu01744	Bacteria	Actinobacteria	Actinobacteria	Pseudonocardiales	Pseudonocardiaceae	Actinomycetospora
Otu01745	Bacteria	Firmicutes	Bacilli	Bacillales	Thermoactinomycetaceae	Planifilum
Otu01746	Bacteria	Firmicutes	Bacilli	Bacillales	Bacillaceae	Bacillus
Otu01747	Bacteria	Actinobacteria	Actinobacteria	Micrococcales	Promicromonosporaceae	Cellulosimicrobium
Otu01748	Bacteria	Actinobacteria	Acidimicrobiia	IMCC26256	IMCC26256_fa	IMCC26256_ge
Otu01749	Bacteria	Proteobacteria	Alphaproteobacteria	Rhodobacterales	Rhodobacteraceae	Rubellimicrobium
Otu01750	Bacteria	Proteobacteria	Gammaproteobacteria	Enterobacteriales	Enterobacteriaceae	Enterobacteriaceae_unclassified
Otu01751	Bacteria	Firmicutes	Bacilli	Bacillales	Bacillaceae	Geobacillus
Otu01752	Bacteria	Actinobacteria	Actinobacteria	Micrococcales	Microbacteriaceae	Herbiconiux
Otu01753	Bacteria	Proteobacteria	Gammaproteobacteria	Enterobacteriales	Enterobacteriaceae	Enterobacteriaceae_unclassified
Otu01754	Bacteria	Actinobacteria	Thermoleophilia	Solirubrobacterales	67-14	67-14_ge
Otu01755	Bacteria	Firmicutes	Bacilli	Bacillales	Planococcaceae	Planomicrobium
Otu01756	Bacteria	Actinobacteria	Actinobacteria	Micrococcales	Dermabacteraceae	Brachybacterium
Otu01757	Bacteria	Actinobacteria	Actinobacteria	Micrococcales	Microbacteriaceae	Rathayibacter
Otu01758	Bacteria	Actinobacteria	Actinobacteria	Micrococcales	Intrasporangiaceae	Janibacter
Otu01759	Bacteria	Actinobacteria	Actinobacteria	Micrococcales	Microbacteriaceae	Microbacteriaceae_unclassified
Otu01760	Bacteria	Proteobacteria	Gammaproteobacteria	Betaproteobacteriales	Burkholderiaceae	Massilia
Otu01761	Bacteria	Actinobacteria	Actinobacteria	Streptosporangiales	Thermomonosporaceae	Actinoallomurus
Otu01762	Bacteria	Actinobacteria	Actinobacteria	Micromonosporales	Micromonosporaceae	Actinoplanes
Otu01763	Bacteria	Actinobacteria	Actinobacteria	Propionibacteriales	Nocardioidaceae	Nocardioides
Otu01764	Bacteria	Actinobacteria	Actinobacteria	Streptomycetales	Streptomycetaceae	Streptomyces
Otu01765	Bacteria	Proteobacteria	Gammaproteobacteria	Betaproteobacteriales	Burkholderiaceae	Massilia
Otu01766	Bacteria	Actinobacteria	Thermoleophilia	Gaiellales	uncultured	uncultured_ge
Otu01767	Bacteria	Actinobacteria	Actinobacteria	Propionibacteriales	Nocardioidaceae	Nocardioides
Otu01768	Bacteria	Proteobacteria	Alphaproteobacteria	Rhizobiales	Rhizobiaceae	Allorhizobium-Neorhizobium-Pararhizobium-Rhizobium
Otu01769	Bacteria	Proteobacteria	Alphaproteobacteria	Sphingomonadales	Sphingomonadaceae	Sphingomonadaceae_unclassified
Otu01770	Bacteria	Proteobacteria	Alphaproteobacteria	Rhizobiales	Rhizobiaceae	Rhizobiaceae_unclassified
Otu01771	Bacteria	Actinobacteria	Actinobacteria	Streptomycetales	Streptomycetaceae	Streptomyces
Otu01772	Bacteria	Proteobacteria	Gammaproteobacteria	Enterobacteriales	Enterobacteriaceae	Enterobacteriaceae_unclassified
Otu01773	Bacteria	Firmicutes	Bacilli	Bacillales	Bacillaceae	Bacillus
Otu01774	Bacteria	Actinobacteria	Actinobacteria	Kineosporiales	Kineosporiaceae	Quadrisphaera
Otu01775	Bacteria	Actinobacteria	Actinobacteria	Micrococcales	Dermacoccaceae	Kytococcus
Otu01776	Bacteria	Actinobacteria	Actinobacteria	Micromonosporales	Micromonosporaceae	Micromonosporaceae_unclassified
Otu01777	Bacteria	Actinobacteria	Actinobacteria	Micrococcales	Microbacteriaceae	Curtobacterium
Otu01778	Bacteria	Firmicutes	Bacilli	Bacillales	Paenibacillaceae	Paenibacillus
Otu01779	Bacteria	Proteobacteria	Alphaproteobacteria	Rhizobiales	Rhizobiaceae	Allorhizobium-Neorhizobium-Pararhizobium-Rhizobium
Otu01780	Bacteria	Actinobacteria	Actinobacteria	Corynebacteriales	Mycobacteriaceae	Mycobacterium
Otu01781	Bacteria	Actinobacteria	Thermoleophilia	Solirubrobacterales	67-14	67-14_ge
Otu01782	Bacteria	Actinobacteria	Actinobacteria	Corynebacteriales	Corynebacteriaceae	Lawsonella
Otu01783	Bacteria	Proteobacteria	Gammaproteobacteria	Betaproteobacteriales	Burkholderiaceae	Limnobacter
Otu01784	Bacteria	Proteobacteria	Alphaproteobacteria	Acetobacterales	Acetobacteraceae	Paracraurococcus
Otu01785	Bacteria	Actinobacteria	Actinobacteria	Micrococcales	Microbacteriaceae	Microbacterium
Otu01786	Bacteria	Firmicutes	Bacilli	Bacillales	Bacillales_unclassified	Bacillales_unclassified
Otu01787	Bacteria	Actinobacteria	Actinobacteria	Streptomycetales	Streptomycetaceae	Streptomyces
Otu01788	Bacteria	Actinobacteria	Actinobacteria	Micrococcales	Intrasporangiaceae	uncultured
Otu01789	Bacteria	Actinobacteria	Actinobacteria	Micrococcales	Microbacteriaceae	Curtobacterium
Otu01790	Bacteria	Actinobacteria	Actinobacteria	Micromonosporales	Micromonosporaceae	Micromonosporaceae_unclassified
Otu01791	Bacteria	Actinobacteria	Actinobacteria	Micrococcales	Micrococcales_unclassified	Micrococcales_unclassified
Otu01792	Bacteria	Firmicutes	Bacilli	Bacillales	Bacillaceae	Bacillus
Otu01793	Bacteria	Actinobacteria	Actinobacteria	Kineosporiales	Kineosporiaceae	Angustibacter
Otu01794	Bacteria	Proteobacteria	Gammaproteobacteria	Betaproteobacteriales	Burkholderiaceae	Massilia
Otu01795	Bacteria	Proteobacteria	Gammaproteobacteria	Betaproteobacteriales	Burkholderiaceae	Burkholderia-Caballeronia-Paraburkholderia
Otu01796	Bacteria	Firmicutes	Bacilli	Bacillales	Alicyclobacillaceae	Tumebacillus
Otu01797	Bacteria	Actinobacteria	Actinobacteria	Streptomycetales	Streptomycetaceae	Streptomyces
Otu01798	Bacteria	Bacteroidetes	Bacteroidia	Flavobacteriales	Flavobacteriaceae	Flavobacterium
Otu01799	Bacteria	Actinobacteria	Thermoleophilia	Gaiellales	Gaiellales_unclassified	Gaiellales_unclassified
Otu01800	Bacteria	Proteobacteria	Gammaproteobacteria	Betaproteobacteriales	Burkholderiaceae	Leptothrix
Otu01801	Bacteria	Proteobacteria	Alphaproteobacteria	Sphingomonadales	Sphingomonadaceae	Sphingomonas
Otu01802	Bacteria	Firmicutes	Bacilli	Bacillales	Bacillales_unclassified	Bacillales_unclassified
Otu01803	Bacteria	Proteobacteria	Gammaproteobacteria	Betaproteobacteriales	Burkholderiaceae	Ramlibacter
Otu01804	Bacteria	Proteobacteria	Gammaproteobacteria	Betaproteobacteriales	Burkholderiaceae	Massilia
Otu01805	Bacteria	Actinobacteria	Thermoleophilia	Solirubrobacterales	Solirubrobacteraceae	Conexibacter
Otu01806	Bacteria	Proteobacteria	Gammaproteobacteria	Gammaproteobacteria_unclassified	Gammaproteobacteria_unclassified	Gammaproteobacteria_unclassified
Otu01807	Bacteria	Proteobacteria	Alphaproteobacteria	Rhizobiales	Xanthobacteraceae	Pseudolabrys
Otu01808	Bacteria	Actinobacteria	Actinobacteria	Micromonosporales	Micromonosporaceae	Micromonospora
Otu01809	Bacteria	Firmicutes	Bacilli	Lactobacillales	Lactobacillaceae	Lactobacillus
Otu01811	Bacteria	Actinobacteria	Actinobacteria	Micromonosporales	Micromonosporaceae	Micromonosporaceae_unclassified
Otu01812	Bacteria	Proteobacteria	Gammaproteobacteria	Enterobacteriales	Enterobacteriaceae	Enterobacteriaceae_unclassified
Otu01813	Bacteria	Actinobacteria	Actinobacteria	Propionibacteriales	Nocardioidaceae	Marmoricola
Otu01814	Bacteria	Actinobacteria	Actinobacteria	Propionibacteriales	Nocardioidaceae	Kribbella
Otu01815	Bacteria	Actinobacteria	Thermoleophilia	Solirubrobacterales	Solirubrobacteraceae	Solirubrobacteraceae_unclassified
Otu01816	Bacteria	Firmicutes	Bacilli	Bacillales	Bacillaceae	Bacillus
Otu01817	Bacteria	Proteobacteria	Alphaproteobacteria	Rhizobiales	Rhizobiaceae	Rhizobiaceae_unclassified
Otu01818	Bacteria	Actinobacteria	Actinobacteria	Micromonosporales	Micromonosporaceae	Actinoplanes
Otu01819	Bacteria	Proteobacteria	Gammaproteobacteria	Betaproteobacteriales	SC-I-84	SC-I-84_ge
Otu01820	Bacteria	Actinobacteria	Actinobacteria	Streptosporangiales	Streptosporangiaceae	Nonomuraea
Otu01821	Bacteria	Firmicutes	Clostridia	Clostridiales	Peptostreptococcaceae	Romboutsia
Otu01822	Bacteria	Proteobacteria	Alphaproteobacteria	Acetobacterales	Acetobacteraceae	Acetobacteraceae_unclassified
Otu01823	Bacteria	Actinobacteria	Thermoleophilia	Gaiellales	uncultured	uncultured_ge
Otu01824	Bacteria	Actinobacteria	Thermoleophilia	Solirubrobacterales	Solirubrobacteraceae	Solirubrobacter
Otu01825	Bacteria	Firmicutes	Bacilli	Lactobacillales	Lactobacillaceae	Lactobacillus
Otu01826	Bacteria	Actinobacteria	Actinobacteria	Streptosporangiales	Thermomonosporaceae	Thermomonospora
Otu01827	Bacteria	Proteobacteria	Alphaproteobacteria	Rhodobacterales	Rhodobacteraceae	Amaricoccus
Otu01828	Bacteria	Actinobacteria	Actinobacteria	Corynebacteriales	Mycobacteriaceae	Mycobacterium
Otu01829	Bacteria	Proteobacteria	Gammaproteobacteria	Betaproteobacteriales	SC-I-84	SC-I-84_ge
Otu01830	Bacteria	Actinobacteria	Thermoleophilia	Solirubrobacterales	Solirubrobacterales_unclassified	Solirubrobacterales_unclassified
Otu01831	Bacteria	Actinobacteria	Actinobacteria	Frankiales	Geodermatophilaceae	Geodermatophilus
Otu01832	Bacteria	Actinobacteria	Actinobacteria	Micrococcales	Micrococcaceae	Paenarthrobacter
Otu01833	Bacteria	Proteobacteria	Gammaproteobacteria	Enterobacteriales	Enterobacteriaceae	Pantoea
Otu01834	Bacteria	Proteobacteria	Gammaproteobacteria	Betaproteobacteriales	Burkholderiaceae	Duganella
Otu01835	Bacteria	Actinobacteria	Actinobacteria	Propionibacteriales	Nocardioidaceae	Nocardioides
Otu01836	Bacteria	Actinobacteria	Actinobacteria	Propionibacteriales	Propionibacteriaceae	Friedmanniella
Otu01837	Bacteria	Proteobacteria	Gammaproteobacteria	Betaproteobacteriales	Nitrosomonadaceae	Nitrosospira
Otu01838	Bacteria	Proteobacteria	Gammaproteobacteria	Betaproteobacteriales	SC-I-84	SC-I-84_ge
Otu01839	Bacteria	Firmicutes	Bacilli	Bacillales	Bacillaceae	Bacillus
Otu01840	Bacteria	Actinobacteria	Actinobacteria	Micrococcales	Microbacteriaceae	Microbacterium
Otu01841	Bacteria	Proteobacteria	Gammaproteobacteria	Betaproteobacteriales	Burkholderiaceae	Noviherbaspirillum
Otu01842	Bacteria	Firmicutes	Bacilli	Bacillales	Bacillaceae	Bacillus
Otu01843	Bacteria	Actinobacteria	Thermoleophilia	Solirubrobacterales	67-14	67-14_ge
Otu01844	Bacteria	Firmicutes	Bacilli	Bacillales	Sporolactobacillaceae	Tuberibacillus
Otu01845	Bacteria	Actinobacteria	Actinobacteria	Kineosporiales	Kineosporiaceae	Quadrisphaera
Otu01846	Bacteria	Actinobacteria	Thermoleophilia	Solirubrobacterales	Solirubrobacteraceae	Solirubrobacter
Otu01847	Bacteria	Firmicutes	Bacilli	Bacillales	Paenibacillaceae	Paenibacillus
Otu01848	Bacteria	Firmicutes	Bacilli	Bacillales	Thermoactinomycetaceae	Thermoactinomyces
Otu01849	Bacteria	Actinobacteria	Actinobacteria	Corynebacteriales	Mycobacteriaceae	Mycobacterium
Otu01850	Bacteria	Firmicutes	Bacilli	Bacillales	Staphylococcaceae	Staphylococcus
Otu01851	Bacteria	Proteobacteria	Gammaproteobacteria	Betaproteobacteriales	SC-I-84	SC-I-84_ge
Otu01852	Bacteria	Proteobacteria	Gammaproteobacteria	Betaproteobacteriales	Burkholderiaceae	Piscinibacter
Otu01853	Bacteria	Proteobacteria	Alphaproteobacteria	Rhizobiales	Beijerinckiaceae	Microvirga
Otu01854	Bacteria	Proteobacteria	Gammaproteobacteria	Enterobacteriales	Enterobacteriaceae	Enterobacillus
Otu01855	Bacteria	Actinobacteria	Actinobacteria	Micromonosporales	Micromonosporaceae	Longispora
Otu01856	Bacteria	Actinobacteria	Thermoleophilia	Solirubrobacterales	Solirubrobacteraceae	uncultured
Otu01857	Bacteria	Proteobacteria	Alphaproteobacteria	Dongiales	Dongiaceae	Dongia
Otu01858	Bacteria	Actinobacteria	Acidimicrobiia	IMCC26256	IMCC26256_fa	IMCC26256_ge
Otu01859	Bacteria	Actinobacteria	Actinobacteria	Kineosporiales	Kineosporiaceae	Angustibacter
Otu01860	Bacteria	Firmicutes	Bacilli	Bacillales	Bacillaceae	Bacillus
Otu01861	Bacteria	Actinobacteria	Actinobacteria	Propionibacteriales	Nocardioidaceae	Aeromicrobium
Otu01862	Bacteria	Actinobacteria	Actinobacteria	Pseudonocardiales	Pseudonocardiaceae	Lechevalieria
Otu01863	Bacteria	Proteobacteria	Alphaproteobacteria	Sphingomonadales	Sphingomonadaceae	Sphingomonas
Otu01864	Bacteria	Proteobacteria	Gammaproteobacteria	Enterobacteriales	Enterobacteriaceae	Morganella
Otu01865	Bacteria	Actinobacteria	Thermoleophilia	Solirubrobacterales	Solirubrobacteraceae	Solirubrobacter
Otu01866	Bacteria	Proteobacteria	Alphaproteobacteria	Rhizobiales	Rhizobiales_unclassified	Rhizobiales_unclassified
Otu01867	Bacteria	Actinobacteria	Actinobacteria	Propionibacteriales	Propionibacteriaceae	Cutibacterium
Otu01868	Bacteria	Proteobacteria	Alphaproteobacteria	Sphingomonadales	Sphingomonadaceae	Sphingopyxis
Otu01869	Bacteria	Actinobacteria	Actinobacteria	Streptosporangiales	Thermomonosporaceae	Actinoallomurus
Otu01870	Bacteria	Actinobacteria	Thermoleophilia	Solirubrobacterales	Solirubrobacteraceae	Conexibacter
Otu01871	Bacteria	Actinobacteria	Actinobacteria	Micrococcales	Micrococcaceae	Citricoccus
Otu01872	Bacteria	Proteobacteria	Gammaproteobacteria	Betaproteobacteriales	Burkholderiaceae	Burkholderiaceae_unclassified
Otu01873	Bacteria	Proteobacteria	Gammaproteobacteria	CCD24	CCD24_fa	CCD24_ge
Otu01874	Bacteria	Actinobacteria	Actinobacteria	Frankiales	Geodermatophilaceae	Blastococcus
Otu01875	Bacteria	Proteobacteria	Gammaproteobacteria	Betaproteobacteriales	Burkholderiaceae	Ramlibacter
Otu01876	Bacteria	Actinobacteria	Thermoleophilia	Gaiellales	uncultured	uncultured_ge
Otu01877	Bacteria	Actinobacteria	Actinobacteria	Streptomycetales	Streptomycetaceae	Streptomyces
Otu01878	Bacteria	Actinobacteria	Thermoleophilia	Solirubrobacterales	Solirubrobacteraceae	Solirubrobacteraceae_unclassified
Otu01879	Bacteria	Proteobacteria	Alphaproteobacteria	Azospirillales	Inquilinaceae	Inquilinus
Otu01880	Bacteria	Proteobacteria	Alphaproteobacteria	Sphingomonadales	Sphingomonadaceae	Sphingomonas
Otu01881	Bacteria	Actinobacteria	Actinobacteria	Streptomycetales	Streptomycetaceae	Streptomyces
Otu01882	Bacteria	Actinobacteria	Thermoleophilia	Solirubrobacterales	Solirubrobacteraceae	Solirubrobacter
Otu01883	Bacteria	Proteobacteria	Alphaproteobacteria	Rhizobiales	Rhizobiaceae	Mesorhizobium
Otu01884	Bacteria	Actinobacteria	Thermoleophilia	Solirubrobacterales	67-14	67-14_ge
Otu01885	Bacteria	Gemmatimonadetes	S0134_terrestrial_group	S0134_terrestrial_group_or	S0134_terrestrial_group_fa	S0134_terrestrial_group_ge
Otu01886	Bacteria	Actinobacteria	Thermoleophilia	Solirubrobacterales	Solirubrobacteraceae	Solirubrobacter
Otu01887	Bacteria	Proteobacteria	Alphaproteobacteria	Tistrellales	Geminicoccaceae	uncultured
[truncated: 5,009 more rows]

## Sheet: Preservation ITS_otu
	GQ001	GQ002	GQ003	GQ004	GQ005	GQ006	GQ007	GQ008	GQ009	GQ010	GQ011	GQ012	GQ013	GQ014	GQ015	GQ016	GQ017	GQ018	GQ019	GQ020	GQ021	GQ022	GQ023	GQ024	GQ025	GQ026	GQ027	GQ028	GQ029	GQ030	GQ031	GQ032	GQ033	GQ034	GQ035	GQ036	GQ037	GQ038	GQ039	GQ040	GQ041	GQ042	GQ043	GQ044	GQ045	GQ046	GQ047	GQ048	GQ049
[truncated: 3,255 more rows]
[truncated: 69 more columns]

[truncated: 5 more sheets: Preservation ITS_tax, Comparison 341-805_otu, Comparison 341-805_tax, Comparison 799-1193_otu, Comparison 799-1193_tax]
