# Supplementary material for: Plant Microbiomes: Do Different Preservation Approaches and Primer Sets Alter Our Capacity to Assess Microbial Diversity and Community Composition?
Source: Front Plant Sci. 2020 Jul 3;11:993. doi: 10.3389/fpls.2020.00993 (PMC7351510; doi:10.3389/fpls.2020.00993)
Supplement: Supplementary file 1 [file DataSheet_1.zip › New folder (2)/Table S2_3_4_5_6.XLSX]

## Sheet: Preservation test
Supplementary 1 Sequence summary of preservation test (16S using 799F/1193R primer). Refined reads: sequence reads after processing with Mothur
Samples	16S raw reads	16S refined reads	ITS raw reads	ITS refined reads	Species/tissue	Treatment
GQ001	55767	6370	113121	41433	Kangaroo leaf	Snap freeze
GQ002	63406	10967	113745	40879	Kangaroo leaf	Snap freeze
GQ003	77194	16718	110110	37576	Kangaroo leaf	Snap freeze
GQ004	56822	4755	115654	37148	Wallaby leaf	Snap freeze
GQ005	110188	31502	116462	37625	Wallaby leaf	Snap freeze
GQ006	49947	14300	113892	40181	Wallaby leaf	Snap freeze
GQ007	92727	19506	156923	56485	Rhodes leaf	Snap freeze
GQ008	43799	5809	106072	38728	Rhodes leaf	Snap freeze
GQ009	112334	34369	116315	38787	Rhodes leaf	Snap freeze
GQ010	50711	5220	108642	38967	Lucerne leaf	Snap freeze
GQ011	89853	8599	140878	49326	Lucerne leaf	Snap freeze
GQ012	70973	5456	119840	40148	Lucerne leaf	Snap freeze
GQ013	143510	16621	109009	33266	Cotton root	Snap freeze
GQ014	139982	18493	100711	35992	Cotton root	Snap freeze
GQ015	116445	11252	123915	41522	Cotton root	Snap freeze
GQ016	65080	2196	93294	37420	Cotton stem	Snap freeze
GQ017	98402	4387	106292	42949	Cotton stem	Snap freeze
GQ018	120774	14775	117600	44337	Cotton stem	Snap freeze
GQ019	110443	6173	123768	50033	Cotton leaf	Snap freeze
GQ020	113098	2770	114993	45691	Cotton leaf	Snap freeze
GQ021	111898	2014	109229	43276	Cotton leaf	Snap freeze
GQ022	77485	13844	128835	43522	Kangaroo leaf	Ice incubation
GQ023	102185	29766	139960	48920	Kangaroo leaf	Ice incubation
GQ024	77630	17591	109486	37983	Kangaroo leaf	Ice incubation
GQ025	90435	20580	103465	36703	Kangaroo leaf	Snap freeze
GQ026	75447	15704	97223	33071	Kangaroo leaf	Snap freeze
GQ027	120738	34368	112754	38634	Kangaroo leaf	Snap freeze
GQ028	61588	11205	152994	53128	Wallaby leaf	Snap freeze
GQ029	84105	22473	124172	40954	Wallaby leaf	Snap freeze
GQ030	50747	4324	140364	46036	Wallaby leaf	Snap freeze
GQ031	49074	10076	129570	46593	Rhodes leaf	Snap freeze
GQ032	49146	6496	108825	38665	Rhodes leaf	Snap freeze
GQ033	86397	20021	118849	42163	Rhodes leaf	Snap freeze
GQ034	48419	3966	123438	43706	Lucerne leaf	Snap freeze
GQ035	86288	11306	130781	45054	Lucerne leaf	Snap freeze
GQ036	67335	8879	92377	30183	Lucerne leaf	Snap freeze
GQ037	128341	14729	105411	35722	Cotton root	Snap freeze
GQ038	104477	11338	110624	41194	Cotton stem	Snap freeze
GQ039	117318	10726	111616	43231	Cotton stem	Snap freeze
GQ040	58932	3417	86575	34102	Cotton stem	Snap freeze
GQ041	104004	13265	105300	44682	Cotton leaf	Snap freeze
GQ042	63734	4654	135701	55081	Cotton leaf	Snap freeze
GQ043	84651	997	110074	43509	Cotton leaf	Snap freeze
GQ044	74029	14851	141943	49095	Kangaroo leaf	Ice incubation
GQ045	115863	26476	115140	36015	Kangaroo leaf	Ice incubation
GQ046	79740	17498	114296	38730	Kangaroo leaf	Ice incubation
GQ047	45981	7019	137353	48651	Wallaby leaf	Ice incubation
GQ048	38742	4455	106732	35945	Wallaby leaf	Ice incubation
GQ049	44526	6376	101372	28056	Wallaby leaf	Ice incubation
GQ050	68754	16674	87347	30333	Rhodes leaf	Ice incubation
GQ051	67626	17237	84519	27920	Rhodes leaf	Ice incubation
GQ052	49001	6877	79893	27264	Rhodes leaf	Ice incubation
GQ053	33213	12064	94286	31992	Lucerne leaf	Ice incubation
GQ054	99384	25686	103318	34856	Lucerne leaf	Ice incubation
GQ055	75811	18213	92560	30331	Lucerne leaf	Ice incubation
GQ056	100803	9270	77654	24643	Cotton root	Ice incubation
GQ057	94582	8600	96525	31404	Cotton root	Ice incubation
GQ058	121611	12862	91018	29236	Cotton root	Ice incubation
GQ059	113971	14819	98214	37455	Cotton stem	Ice incubation
GQ060	62461	3886	82610	32138	Cotton stem	Ice incubation
GQ061	107678	15947	83932	32573	Cotton stem	Ice incubation
GQ062	68026	2073	82390	33434	Cotton leaf	Ice incubation
GQ063	107896	4016	82500	34361	Cotton leaf	Ice incubation
GQ064	50529	1081	76405	31140	Cotton leaf	Ice incubation
GQ065	29830	505	109523	40641	Kangaroo leaf	Air dry
GQ066	77994	14223	90247	30206	Kangaroo leaf	Air dry
GQ067	97674	20644	90100	24131	Kangaroo leaf	Air dry
GQ068	30776	571	103244	36548	Wallaby leaf	Air dry
GQ069	86761	21738	95497	33853	Wallaby leaf	Air dry
GQ070	82614	15180	96672	27578	Wallaby leaf	Air dry
GQ071	43908	5209	96966	32916	Rhodes leaf	Air dry
GQ072	44090	3687	82427	28350	Rhodes leaf	Air dry
GQ073	21863	674	90798	31289	Rhodes leaf	Air dry
GQ074	90035	13536	110074	38108	Lucerne leaf	Air dry
GQ075	57513	5658	98728	27392	Lucerne leaf	Air dry
GQ076	76903	10135	93919	32307	Lucerne leaf	Air dry
GQ077	115026	2703	89256	35883	Cotton stem	Air dry
GQ078	509	49	1762	401	Cotton stem	Air dry
GQ079	327	28	3561	1033	Cotton stem	Air dry
GQ080	102658	9914	88815	27507	Cotton root	Air dry
GQ081	82687	7405	89292	29464	Cotton root	Air dry
GQ082	144893	15622	99756	31017	Cotton root	Air dry
GQ083	115899	8046	105888	42830	Cotton leaf	Air dry
GQ084	65516	3219	79122	32188	Cotton leaf	Air dry
GQ085	109388	8791	90467	36921	Cotton leaf	Air dry
GQ086	155515	41573	132617	43986	Wallaby leaf	Ice incubation
GQ087	81450	18788	95461	31667	Wallaby leaf	Ice incubation
GQ088	89053	15860	99536	31920	Wallaby leaf	Ice incubation
GQ089	49801	7099	113158	37696	Rhodes leaf	Ice incubation
GQ090	72755	17004	89549	31481	Rhodes leaf	Ice incubation
GQ091	82214	23638	92964	31325	Rhodes leaf	Ice incubation
GQ092	64316	15022	108642	28880	Lucerne leaf	Ice incubation
GQ093	51474	2861	104272	36050	Lucerne leaf	Ice incubation
GQ094	111461	23379	105668	36603	Lucerne leaf	Ice incubation
GQ095	47982	5258	98912	31064	Cotton root	Ice incubation
GQ096	130560	12608	116682	38656	Cotton root	Ice incubation
GQ097	143619	14924	114479	36964	Cotton root	Ice incubation
GQ098	85088	6395	93405	36606	Cotton stem	Ice incubation
GQ099	100184	6446	98067	38929	Cotton stem	Ice incubation
GQ100	143183	8174	91422	38383	Cotton stem	Ice incubation
GQ101	105059	4167	113561	46220	Cotton leaf	Ice incubation
GQ102	65916	3778	92780	37595	Cotton leaf	Ice incubation
GQ103	65225	5718	90981	37429	Cotton leaf	Ice incubation
GQ104	83414	14047	87163	29447	Kangaroo leaf	Air dry
GQ105	89125	22365	106329	35890	Kangaroo leaf	Air dry
GQ106	96255	19733	86979	28600	Kangaroo leaf	Air dry
GQ107	48819	808	116682	42576	Wallaby leaf	Air dry
GQ108	38306	3296	106696	38142	Wallaby leaf	Air dry
GQ109	43290	2752	97774	34335	Wallaby leaf	Air dry
GQ110	55076	8253	86172	29248	Rhodes leaf	Air dry
GQ111	33286	1561	111505	38760	Rhodes leaf	Air dry
GQ112	62606	11442	88962	30276	Rhodes leaf	Air dry
GQ113	72283	7194	126082	45376	Lucerne leaf	Air dry
GQ114	40598	2312	102216	36205	Lucerne leaf	Air dry
GQ115	48564	3905	101188	34632	Lucerne leaf	Air dry
GQ116	155151	15263	118188	37493	Cotton root	Air dry
GQ117	122484	10723	96158	30945	Cotton root	Air dry
GQ118	97092	8677	100050	30758	Cotton root	Air dry
GQ119	69009	838	88521	35460	Cotton leaf	Air dry
GQ120	91708	1700	91716	36512	Cotton leaf	Air dry
GQ121	94000	3866	102473	40562	Cotton leaf	Air dry

## Sheet: Primer comparison_soil
Supplementary 2 Sequence summary of primer comparison. Refined reads: sequence reads after processing with Mothur
341F/805R samples	16S raw reads	16S refined reads	799F/1193R samples	16S raw reads	16S refined reads
1	63574	15226	1	253109	57635
2	89385	21275	2	221055	50169
3	81276	19335	3	170897	36152
4	54095	12948	4	125680	25751
5	69513	17302	5	149338	31964
6	92887	21566	6	115709	22388
7	58321	12922	7	194030	40117
8	64222	15021	8	153929	28094
9	54552	12826	9	103334	20856
10	56189	14322	10	165212	35922
11	57712	14359	11	127298	29056
12	41761	10007	12	122706	26804
13	101986	23867	13	24576	5019
14	59235	13427	14	142953	31496
15	74805	17314	15	181785	39548
16	91897	19335	16	133988	27769
17	160268	37022	17	291154	60877
18	92659	19480	18	155285	34171
19	79868	19335	19	168666	36052
20	44426	10314	20	787	54
21	32587	8092	21	206580	42961
22	57445	13360	22	190619	37880
23	90299	21643	23	232468	51843
24	70465	17183	24	700	42
25	32777	8020	25	212221	49219
26	48081	9881	26	137356	29572
27	101300	23500	27	196916	43236
28	54704	12893	28	144833	32524
29	103927	25898	29	238153	57008
30	81543	19090	30	194861	44642
31	57027	14041	31	193155	45604
32	75452	19823	32	172296	46098
33	99397	25074	33	275542	59899
34	90032	18109	34	191493	43023
35	69818	17988	35	207455	47622
36	44502	9188	36	113960	26361
37	53715	12912	37	216900	51717
38	47814	13741	38	239421	50932
39	47167	11315	39	153405	37014
40	64602	16347	40	918	74
41	90260	24470	41	216026	45672
42	113254	27675	42	190969	38565
43	82000	20376	43	188695	44701
44	67115	14693	44	129091	27973
45	90184	22474	45	349621	76440
46	104536	23982	46	214102	45621
47	72406	18190	47	278297	67569
48	88509	22317	48	143784	29989
49	39211	9605	49	199671	45494
50	112188	26492	50	157515	38241
51	120563	28780	51	162894	38981
52	52839	11982	52	81994	17661
53	104993	24103	53	162763	35362
54	62204	14590	54	168229	38533
55	76784	17728	55	176013	37236
56	93001	22321	56	118683	23715
57	82228	20156	57	121394	27871
58	112340	26996	58	116409	25621
59	110246	25388	59	123493	28156
60	57712	13018	60	93232	20193
61	62737	14022	61	122969	26540
62	81238	19016	62	94369	19377
63	46786	11676	63	135300	30946
64	96466	21376	64	53088	13301
65	150789	35638	65	179424	41589
66	101643	22906	66	123100	31781
67	147896	36000	67	162938	37288
68	56989	12211	68	77708	19217
69	146830	34820	69	117065	25897
70	107582	26648	70	132720	27443
71	99854	24520	71	160795	37981
72	138379	32960	72	75084	14845
73	144889	35870	73	176800	41697
74	90527	21305	74	111161	26886
75	119840	27847	75	171378	40552
76	75871	17195	76	95244	22864
77	101491	23379	77	171771	39107
78	127187	29896	78	170153	40043
79	111693	25369	79	180255	39079
80	95438	22407	80	132983	26947
81	190799	41957	81	169978	37855
82	61899	14939	82	96512	25723
83	126540	30799	83	111249	28060
84	109295	25855	84	77402	18344
85	162705	38067	85	139586	30140
86	180825	42355	86	126205	25655
87	136019	32046	87	131627	27670
88	130803	29974	88	111380	23807
89	72330	20458	89	155679	33137
90	66924	15748	90	136612	26651

## Sheet: Alpha preservation 16S
Supplementary 3 Alpha diversity of preservation test 16S (799F/1193R primer)
	Chao1	se.chao1	Shannon	Simpson	Species/tissue	Treatment
GQ001	105	50.5078	2.63906	0.928571	Kangaroo leaf	Snap freeze
GQ002	16.5	8.0788	2.0692	0.857143	Kangaroo leaf	Snap freeze
GQ003	46	26.3388	2.54004	0.918367	Kangaroo leaf	Snap freeze
GQ004	56	30.0476	2.24297	0.867347	Wallaby leaf	Snap freeze
GQ005	24	13.1196	2.14395	0.857143	Wallaby leaf	Snap freeze
GQ006	46	26.3388	2.54004	0.918367	Wallaby leaf	Snap freeze
GQ007	12	5.949	1.56708	0.704082	Rhodes leaf	Snap freeze
GQ008	105	50.5078	2.63906	0.928571	Rhodes leaf	Snap freeze
GQ009	6.5	1.26529	1.67312	0.795918	Rhodes leaf	Snap freeze
GQ010	24	13.1196	2.14395	0.857143	Lucerne leaf	Snap freeze
GQ011	18	6.62513	2.34199	0.897959	Lucerne leaf	Snap freeze
GQ012	56	30.0476	2.24297	0.867347	Lucerne leaf	Snap freeze
GQ013	27	12.7919	2.44102	0.908163	Cotton root	Snap freeze
GQ014	27	12.7919	2.44102	0.908163	Cotton root	Snap freeze
GQ015	46	26.3388	2.54004	0.918367	Cotton root	Snap freeze
GQ016	67	34.8299	2.40364	0.897959	Cotton stem	Snap freeze
GQ017	105	50.5078	2.63906	0.928571	Cotton stem	Snap freeze
GQ018	105	50.5078	2.63906	0.928571	Cotton stem	Snap freeze
GQ019	27	12.7919	2.44102	0.908163	Cotton leaf	Snap freeze
GQ020	105	50.5078	2.63906	0.928571	Cotton leaf	Snap freeze
GQ021	29	16.0374	2.30462	0.887755	Cotton leaf	Snap freeze
GQ022	18	6.62513	2.34199	0.897959	Kangaroo leaf	Ice incubation
GQ023	9	4.09946	1.35178	0.632653	Kangaroo leaf	Ice incubation
GQ024	105	50.5078	2.63906	0.928571	Kangaroo leaf	Ice incubation
GQ025	105	50.5078	2.63906	0.928571	Kangaroo leaf	Snap freeze
GQ026	6.5	2.53058	1.12753	0.55102	Kangaroo leaf	Snap freeze
GQ027	27	12.7919	2.44102	0.908163	Kangaroo leaf	Snap freeze
GQ028	105	50.5078	2.63906	0.928571	Wallaby leaf	Snap freeze
GQ029	29	17.2062	1.6661	0.714286	Wallaby leaf	Snap freeze
GQ030	105	50.5078	2.63906	0.928571	Wallaby leaf	Snap freeze
GQ031	27	12.7919	2.44102	0.908163	Rhodes leaf	Snap freeze
GQ032	105	50.5078	2.63906	0.928571	Rhodes leaf	Snap freeze
GQ033	46	26.3388	2.54004	0.918367	Rhodes leaf	Snap freeze
GQ034	19.5	10.4636	1.96524	0.816327	Lucerne leaf	Snap freeze
GQ035	67	34.8299	2.40364	0.897959	Lucerne leaf	Snap freeze
GQ036	105	50.5078	2.63906	0.928571	Lucerne leaf	Snap freeze
GQ037	56	30.0476	2.24297	0.867347	Cotton root	Snap freeze
GQ038	27	12.7919	2.44102	0.908163	Cotton stem	Snap freeze
GQ039	46	26.3388	2.54004	0.918367	Cotton stem	Snap freeze
GQ040	46	26.3388	2.54004	0.918367	Cotton stem	Snap freeze
GQ041	27	12.7919	2.44102	0.908163	Cotton leaf	Snap freeze
GQ042	27	12.7919	2.44102	0.908163	Cotton leaf	Snap freeze
GQ043	27	12.7919	2.44102	0.908163	Cotton leaf	Snap freeze
GQ044	24	13.1196	2.14395	0.857143	Kangaroo leaf	Ice incubation
GQ045	105	50.5078	2.63906	0.928571	Kangaroo leaf	Ice incubation
GQ046	46	26.3388	2.54004	0.918367	Kangaroo leaf	Ice incubation
GQ047	105	50.5078	2.63906	0.928571	Wallaby leaf	Ice incubation
GQ048	46	26.3388	2.54004	0.918367	Wallaby leaf	Ice incubation
GQ049	16	10.0739	1.22656	0.561224	Wallaby leaf	Ice incubation
GQ050	22	13.4823	1.45081	0.642857	Rhodes leaf	Ice incubation
GQ051	5	0.149071	1.47013	0.744898	Rhodes leaf	Ice incubation
GQ052	9.5	2.21445	1.94591	0.836735	Rhodes leaf	Ice incubation
GQ053	2	0	0.51958	0.336735	Lucerne leaf	Ice incubation
GQ054	5.33333	0.906084	1.25276	0.622449	Lucerne leaf	Ice incubation
GQ055	17	10.1024	1.63574	0.744898	Lucerne leaf	Ice incubation
GQ056	27	12.7919	2.44102	0.908163	Cotton root	Ice incubation
GQ057	17	7.07315	2.2056	0.877551	Cotton root	Ice incubation
GQ058	29	16.0374	2.30462	0.887755	Cotton root	Ice incubation
GQ059	29	16.0374	2.30462	0.887755	Cotton stem	Ice incubation
GQ060	27	12.7919	2.44102	0.908163	Cotton stem	Ice incubation
GQ061	56	30.0476	2.24297	0.867347	Cotton stem	Ice incubation
GQ062	10	4.10792	1.72982	0.785714	Cotton leaf	Ice incubation
GQ063	7	4.34248	0.754997	0.367347	Cotton leaf	Ice incubation
GQ064	5	2.16795	1.0913	0.612245	Cotton leaf	Ice incubation
GQ065	46	26.3388	2.54004	0.918367	Kangaroo leaf	Air dry
GQ066	27	12.7919	2.44102	0.908163	Kangaroo leaf	Air dry
GQ067	27	12.7919	2.44102	0.908163	Kangaroo leaf	Air dry
GQ068	46	26.3388	2.54004	0.918367	Wallaby leaf	Air dry
GQ069	2	0	0.410116	0.244898	Wallaby leaf	Air dry
GQ070	46	26.3388	2.54004	0.918367	Wallaby leaf	Air dry
GQ071	24	13.1196	2.14395	0.857143	Rhodes leaf	Air dry
GQ072	12	5.949	1.56708	0.704082	Rhodes leaf	Air dry
GQ073	11.5	3.14072	2.10658	0.867347	Rhodes leaf	Air dry
GQ074	7.5	2.53969	1.53672	0.734694	Lucerne leaf	Air dry
GQ075	38	21.238	2.16822	0.867347	Lucerne leaf	Air dry
GQ076	29	16.0374	2.30462	0.887755	Lucerne leaf	Air dry
GQ077	29	16.0374	2.30462	0.887755	Cotton stem	Air dry
GQ078	10	2.85579	1.97018	0.846939	Cotton stem	Air dry
GQ079	5	0	1.5741	0.785714	Cotton stem	Air dry
GQ080	18	6.62513	2.34199	0.897959	Cotton root	Air dry
GQ081	46	26.3388	2.54004	0.918367	Cotton root	Air dry
GQ082	46	26.3388	2.54004	0.918367	Cotton root	Air dry
GQ083	46	26.3388	2.54004	0.918367	Cotton leaf	Air dry
GQ084	46	26.3388	2.54004	0.918367	Cotton leaf	Air dry
GQ085	56	30.0476	2.24297	0.867347	Cotton leaf	Air dry
GQ086	56	30.0476	2.24297	0.867347	Wallaby leaf	Ice incubation
GQ087	27	12.7919	2.44102	0.908163	Wallaby leaf	Ice incubation
GQ088	29	16.0374	2.30462	0.887755	Wallaby leaf	Ice incubation
GQ089	46	26.3388	2.54004	0.918367	Rhodes leaf	Ice incubation
GQ090	11.5	3.14072	2.10658	0.867347	Rhodes leaf	Ice incubation
GQ091	9	4.41588	1.59342	0.765306	Rhodes leaf	Ice incubation
GQ092	8	4.38392	1.21539	0.612245	Lucerne leaf	Ice incubation
GQ093	11.5	3.14072	2.10658	0.867347	Lucerne leaf	Ice incubation
GQ094	13	7.07651	1.77214	0.806122	Lucerne leaf	Ice incubation
GQ095	46	26.3388	2.54004	0.918367	Cotton root	Ice incubation
GQ096	105	50.5078	2.63906	0.928571	Cotton root	Ice incubation
GQ097	29	16.0374	2.30462	0.887755	Cotton root	Ice incubation
GQ098	46	26.3388	2.54004	0.918367	Cotton stem	Ice incubation
GQ099	105	50.5078	2.63906	0.928571	Cotton stem	Ice incubation
GQ100	105	50.5078	2.63906	0.928571	Cotton stem	Ice incubation
GQ101	46	26.3388	2.54004	0.918367	Cotton leaf	Ice incubation
GQ102	46	26.3388	2.54004	0.918367	Cotton leaf	Ice incubation
GQ103	17	7.07315	2.2056	0.877551	Cotton leaf	Ice incubation
GQ104	105	50.5078	2.63906	0.928571	Kangaroo leaf	Air dry
GQ105	15.5	8.07213	1.77214	0.765306	Kangaroo leaf	Air dry
GQ106	24	13.1196	2.14395	0.857143	Kangaroo leaf	Air dry
GQ107	37	21.2208	1.87116	0.77551	Wallaby leaf	Air dry
GQ108	46	26.3388	2.54004	0.918367	Wallaby leaf	Air dry
GQ109	105	50.5078	2.63906	0.928571	Wallaby leaf	Air dry
GQ110	27	12.7919	2.44102	0.908163	Rhodes leaf	Air dry
GQ111	29	16.0374	2.30462	0.887755	Rhodes leaf	Air dry
GQ112	4	0.216506	1.171	0.642857	Rhodes leaf	Air dry
GQ113	37	21.2208	1.87116	0.77551	Lucerne leaf	Air dry
GQ114	37	21.2208	1.87116	0.77551	Lucerne leaf	Air dry
GQ115	29	16.0374	2.30462	0.887755	Lucerne leaf	Air dry
GQ116	67	34.8299	2.40364	0.897959	Cotton root	Air dry
GQ117	46	26.3388	2.54004	0.918367	Cotton root	Air dry
GQ118	46	26.3388	2.54004	0.918367	Cotton root	Air dry
GQ119	27	12.7919	2.44102	0.908163	Cotton leaf	Air dry
GQ120	105	50.5078	2.63906	0.928571	Cotton leaf	Air dry
GQ121	105	50.5078	2.63906	0.928571	Cotton leaf	Air dry

## Sheet: Alpha preservation ITS
Supplementary 4 Alpha diversity of preservation test ITS
	Chao1	se.chao1	Shannon	Simpson	Species/tissue	Treatment
GQ001	130.84	4.25601	2.97512	0.895577	Kangaroo leaf	Snap freeze
GQ002	179.015	5.28376	4.0289	0.966478	Kangaroo leaf	Snap freeze
GQ003	190.348	15.1088	2.49213	0.772252	Kangaroo leaf	Snap freeze
GQ004	203.875	5.48387	4.09391	0.97286	Wallaby leaf	Snap freeze
GQ005	193	10.8219	3.81688	0.961066	Wallaby leaf	Snap freeze
GQ006	169.375	9.18791	3.54481	0.934018	Wallaby leaf	Snap freeze
GQ007	212.156	9.78947	4.04842	0.972261	Rhodes leaf	Snap freeze
GQ008	193.032	6.88052	3.90775	0.966575	Rhodes leaf	Snap freeze
GQ009	221.824	11.0425	3.9481	0.9618	Rhodes leaf	Snap freeze
GQ010	231.667	24.5536	3.73156	0.952311	Lucerne leaf	Snap freeze
GQ011	139.625	7.48825	3.23819	0.920311	Lucerne leaf	Snap freeze
GQ012	232.833	19.7756	3.92979	0.964152	Lucerne leaf	Snap freeze
GQ013	178.5	7.43487	3.84286	0.959838	Cotton root	Snap freeze
GQ014	185.619	10.9954	3.93253	0.969182	Cotton root	Snap freeze
GQ015	234.12	14.5074	4.14803	0.974774	Cotton root	Snap freeze
GQ016	175.5	13.8571	2.79233	0.86743	Cotton stem	Snap freeze
GQ017	176.12	9.69565	2.81442	0.830015	Cotton stem	Snap freeze
GQ018	218.13	19.4342	2.44136	0.712578	Cotton stem	Snap freeze
GQ019	234.324	10.3051	3.69369	0.928788	Cotton leaf	Snap freeze
GQ020	269.692	13.1125	3.69892	0.932559	Cotton leaf	Snap freeze
GQ021	203.531	8.00576	3.27728	0.879559	Cotton leaf	Snap freeze
GQ022	204.241	10.3603	3.40789	0.915972	Kangaroo leaf	Ice incubation
GQ023	217.042	17.391	3.07781	0.879489	Kangaroo leaf	Ice incubation
GQ024	209.5	7.568	3.81455	0.952001	Kangaroo leaf	Ice incubation
GQ025	207.091	10.6069	3.47289	0.930031	Kangaroo leaf	Snap freeze
GQ026	218.5	7.89142	3.93387	0.963422	Kangaroo leaf	Snap freeze
GQ027	174.917	6.29843	3.26515	0.918957	Kangaroo leaf	Snap freeze
GQ028	170	6.56026	3.85121	0.961975	Wallaby leaf	Snap freeze
GQ030	151	8.983	3.28287	0.9196	Wallaby leaf	Snap freeze
GQ031	197.556	11.0422	3.9924	0.969036	Wallaby leaf	Snap freeze
GQ032	198.056	14.7961	3.97787	0.970448	Rhodes leaf	Snap freeze
GQ033	208.5	7.89141	4.12775	0.974833	Rhodes leaf	Snap freeze
GQ034	209.303	9.14885	4.01894	0.969496	Rhodes leaf	Snap freeze
GQ035	168.222	8.2067	3.18476	0.875834	Lucerne leaf	Snap freeze
GQ036	180	7.21295	3.93174	0.969617	Lucerne leaf	Snap freeze
GQ037	194.231	10.6322	3.88351	0.966138	Lucerne leaf	Snap freeze
GQ038	225.261	15.8163	4.05273	0.972189	Cotton root	Snap freeze
GQ039	155.316	13.9846	2.7091	0.865407	Cotton stem	Snap freeze
GQ040	213.529	8.2202	3.81502	0.944656	Cotton stem	Snap freeze
GQ041	221.524	8.15494	3.106	0.866889	Cotton stem	Snap freeze
GQ042	176.5	9.88895	3.32907	0.925365	Cotton leaf	Snap freeze
GQ043	242	18.7396	3.5773	0.929745	Cotton leaf	Snap freeze
GQ044	238.146	9.54073	3.94862	0.960483	Cotton leaf	Snap freeze
GQ045	220.571	7.87171	3.47699	0.908324	Kangaroo leaf	Ice incubation
GQ046	207.037	7.44361	3.64601	0.935865	Kangaroo leaf	Ice incubation
GQ047	200.5	7.8914	3.7315	0.953408	Kangaroo leaf	Ice incubation
GQ048	210.6	10.0218	3.94976	0.964491	Wallaby leaf	Ice incubation
GQ049	239.452	10.8749	3.76905	0.944492	Wallaby leaf	Ice incubation
GQ050	194.097	6.55427	3.64794	0.940908	Wallaby leaf	Ice incubation
GQ051	185.619	10.9954	3.82016	0.961444	Rhodes leaf	Ice incubation
GQ052	207.8	10.5921	3.84926	0.957468	Rhodes leaf	Ice incubation
GQ053	193.323	8.9676	3.77485	0.958654	Rhodes leaf	Ice incubation
GQ054	242.406	16.4655	3.86977	0.964221	Lucerne leaf	Ice incubation
GQ055	140.261	7.79602	3.18692	0.896774	Lucerne leaf	Ice incubation
GQ056	211.25	12.9274	3.92034	0.966813	Lucerne leaf	Ice incubation
GQ057	209.219	11.3209	3.98698	0.970514	Cotton root	Ice incubation
GQ058	189.038	11.5373	3.79005	0.961812	Cotton root	Ice incubation
GQ059	211.25	12.9274	3.9117	0.967636	Cotton root	Ice incubation
GQ060	197.44	10.1397	3.84028	0.961198	Cotton stem	Ice incubation
GQ061	203.05	17.6598	3.85155	0.965179	Cotton stem	Ice incubation
GQ062	152.55	3.45108	3.3758	0.90599	Cotton stem	Ice incubation
GQ063	259.75	13.7906	3.87631	0.93939	Cotton leaf	Ice incubation
GQ064	200.667	10.6758	3.72568	0.955613	Cotton leaf	Ice incubation
GQ065	198.207	8.40728	3.58591	0.939388	Cotton leaf	Ice incubation
GQ066	228.286	11.1008	3.60365	0.940243	Kangaroo leaf	Air dry
GQ067	241.387	12.9332	3.92592	0.960362	Kangaroo leaf	Air dry
GQ068	257.038	18.1753	3.8604	0.953599	Kangaroo leaf	Air dry
GQ069	284.364	15.5091	4.10962	0.96427	Wallaby leaf	Air dry
GQ070	237.214	17.8584	3.3727	0.921985	Wallaby leaf	Air dry
GQ071	204.2	9.63544	3.37753	0.925804	Wallaby leaf	Air dry
GQ072	245.073	7.76087	3.9249	0.953748	Rhodes leaf	Air dry
GQ073	243.758	15.0705	3.63323	0.938853	Rhodes leaf	Air dry
GQ074	260.118	11.4192	4.01072	0.955313	Rhodes leaf	Air dry
GQ075	238.231	17.0694	4.17276	0.975139	Lucerne leaf	Air dry
GQ076	186	10.9996	3.69902	0.939528	Lucerne leaf	Air dry
GQ077	243.7	17.1092	4.21966	0.977704	Lucerne leaf	Air dry
GQ078	260.286	17.6184	3.56608	0.942216	Cotton stem	Air dry
GQ079	198	7.77978	3.52776	0.934519	Cotton stem	Air dry
GQ080	199.12	14.5073	3.41347	0.937088	Cotton stem	Air dry
GQ084	190.278	5.73457	3.82832	0.95724	Cotton root	Air dry
GQ085	161	7.9493	3.68636	0.955131	Cotton root	Air dry
GQ086	166.037	11.1131	3.41427	0.934487	Cotton root	Air dry
GQ087	203.464	11.1492	4.06329	0.9736	Cotton leaf	Air dry
GQ088	238.438	15.1025	3.85045	0.9562	Cotton leaf	Air dry
GQ089	217.565	13.0542	4.10145	0.973401	Cotton leaf	Air dry
GQ090	198.455	9.50504	3.82954	0.961498	Wallaby leaf	Ice incubation
GQ091	193.476	14.3332	3.62282	0.946068	Wallaby leaf	Ice incubation
GQ092	243.045	18.4335	4.09473	0.973361	Wallaby leaf	Ice incubation
GQ093	206.955	13.6616	3.75869	0.950432	Rhodes leaf	Ice incubation
GQ094	215.562	11.7182	3.93444	0.967505	Rhodes leaf	Ice incubation
GQ095	236.556	16.4102	4.08439	0.972742	Rhodes leaf	Ice incubation
GQ096	246.774	11.2746	3.89893	0.950952	Lucerne leaf	Ice incubation
GQ097	223.7	11.6448	3.54552	0.927758	Lucerne leaf	Ice incubation
GQ098	176.143	11.5252	2.79069	0.856653	Lucerne leaf	Ice incubation
GQ099	194.5	7.56797	3.09414	0.87803	Cotton root	Ice incubation
GQ100	155.647	10.48	2.60533	0.781199	Cotton root	Ice incubation
GQ101	252.568	9.51117	3.76321	0.923591	Cotton root	Ice incubation
GQ102	236.571	11.4705	3.69785	0.937026	Cotton stem	Ice incubation
GQ103	229.525	7.93825	3.72841	0.945755	Cotton stem	Ice incubation
GQ104	230.324	10.3051	3.78147	0.949132	Cotton stem	Ice incubation
GQ105	174.12	9.69564	2.9631	0.867687	Cotton leaf	Ice incubation
GQ106	166.2	5.16246	3.27407	0.907545	Cotton leaf	Ice incubation
GQ107	249.341	11.8012	3.7543	0.951685	Cotton leaf	Ice incubation
GQ108	189.833	8.87624	3.88517	0.956335	Kangaroo leaf	Air dry
GQ109	163.5	7.19577	3.07602	0.842294	Kangaroo leaf	Air dry
GQ110	152.24	8.00287	3.33416	0.907965	Kangaroo leaf	Air dry
GQ111	212.435	15.2454	4.0187	0.971869	Wallaby leaf	Air dry
GQ112	182	7.31632	3.52646	0.924582	Wallaby leaf	Air dry
GQ113	171.25	11.5113	3.33839	0.903073	Wallaby leaf	Air dry
GQ114	204.37	12.4699	3.6675	0.935486	Rhodes leaf	Air dry
GQ115	226.6	15.5682	4.05816	0.971805	Rhodes leaf	Air dry
GQ116	154.789	12.7599	2.65765	0.849854	Rhodes leaf	Air dry
GQ117	110.5	5.4126	3.04386	0.912993	Lucerne leaf	Air dry
GQ118	213.4	16.1107	3.6626	0.946169	Lucerne leaf	Air dry
GQ119	202.037	13.8927	3.73825	0.95607	Lucerne leaf	Air dry
GQ120	212.871	13.3628	3.36509	0.928634	Cotton root	Air dry
GQ121	192.333	11.2301	3.17932	0.910462	Cotton root	Air dry
GQ122	208.171	8.98864	3.29037	0.918357	Cotton root	Air dry
GQ123	198.5	8.53052	3.2073	0.90154	Cotton leaf	Air dry
GQ124	158.4	8.41352	3.02754	0.871294	Cotton leaf	Air dry
GQ125	223.65	7.36289	3.87258	0.958267	Cotton leaf	Air dry
GQ126	184.966	9.95624	2.95023	0.867566
GQ127	222.575	7.64844	3.57663	0.929875
GQ128	225.625	15.1317	3.47703	0.926632
GQ129	184.957	10.5237	3.87175	0.965408
GQ130	199.833	8.87626	4.00938	0.968004
GQ131	227.476	20.0508	3.70658	0.952281
GQ132	182.4	21.4022	2.96353	0.890973
GQ133	195.875	13.0107	3.95776	0.970419
GQ134	169.652	8.6676	3.67301	0.947452
GQ135	178.143	11.5252	3.56862	0.946545
GQ136	243.81	11.8589	4.03643	0.972339
GQ137	240.5	8.93131	4.0891	0.972253
GQ138	252.84	22.6146	4.02872	0.970622
GQ139	192.24	8.003	4.03038	0.971357
GQ140	218.333	11.2302	4.07255	0.972017
GQ141	259.763	16.601	3.23158	0.897813
GQ142	219.12	11.9987	3.81664	0.955108
GQ143	190.286	15.3065	2.32973	0.776609
GQ144	233.138	13.3746	3.64729	0.939056
GQ145	226.444	13.4112	3.8722	0.956452
GQ146	150.105	8.86058	2.82712	0.863822
GQ147	220	8.12533	3.58566	0.929017
GQ148	213.333	10.2457	3.6777	0.94257
GQ149	236.484	9.33698	3.83806	0.935004
GQ150	237.625	15.1317	3.75561	0.939647
GQ151	270.784	11.9387	4.00664	0.955486
GQ152	194.7	10.4201	3.67078	0.949824
GQ153	199.69	13.8316	2.96728	0.87683
GQ154	140.5	1.77687	4.08141	0.969969
GQ155_2	143	10.6555	3.75508	0.957301
GQ156	176	14.5358	3.56166	0.946419
GQ157	187.5	7.43489	3.81356	0.948146
GQ158	166.037	7.44352	2.72892	0.829337
GQ159	218.083	10.0993	3.78454	0.943987
GQ160	202.857	8.69223	3.96042	0.96343
GQ161	222.885	10.1915	4.1092	0.971508
GQ162	238.156	9.78952	4.11173	0.963175
GQ163	193.885	8.50674	3.70726	0.949903
GQ164	135.333	2.42326	3.95008	0.968447
GQ165	255.364	12.1535	4.25673	0.975534
GQ166	136.231	15.4847	2.21905	0.797615
GQ167	169.667	10.6757	2.03175	0.579891
GQ168	139.231	3.56002	3.12301	0.874492
GQ169	169	7.07324	2.67585	0.771295
GQ170	128.667	6.78491	2.45887	0.757267
GQ171_2	164.5	4.72382	4.02692	0.959701
GQ172	106	6.55997	1.35786	0.506357
GQ173	129.526	7.85795	2.25756	0.67832
GQ174	140.8	11.5484	1.49982	0.456415
GQ175	87.6	4.68832	1.23695	0.506451
GQ176	127.207	5.95699	1.73506	0.531353
GQ177	212.086	8.65446	3.99593	0.96566
GQ178	199	10.9996	4.01646	0.967899
GQ179	177.12	7.60073	3.40491	0.909262
GQ180	83.6667	7.5115	1.80926	0.757141
GQ182	173.118	9.89098	3.41938	0.922333
GQ183	133	8.65594	2.36465	0.662487
GQ184	194.222	5.66803	3.93024	0.959462
GQ185	172.667	4.56716	3.91666	0.953864
GQ186	127	4.6991	3.91588	0.969353
GQ188	127.091	5.29354	3.09913	0.872164
GQ189	208.625	5.56561	4.24747	0.973426
GQ190	165.938	11.1432	2.14409	0.592672
GQ191	139.917	8.32022	2.14601	0.707669
GQ192	145.688	4.18872	3.19455	0.891715
GQ193	103.5	4.33852	2.7792	0.834307
GQ194	144.462	10.7338	2.46156	0.759061
GQ195	115.812	8.71328	1.77179	0.583935
GQ196	159.353	7.16428	3.81407	0.952683
GQ197	116.438	8.14578	1.89777	0.640477
GQ198	166.5	9.29621	3.5393	0.915041
GQ199	175.5	5.7266	4.04221	0.967558
GQ200	113.769	7.3621	1.93727	0.630617
GQ201	177	15.2614	3.17146	0.906617
GQ202	95.8333	7.26937	1.28215	0.526134
GQ203	221.583	8.75353	4.13973	0.97392
GQ204	138.895	11.0146	2.25941	0.732988
GQ205	243.12	17.2204	3.47417	0.871664
GQ206	174.833	5.77896	3.53799	0.910969
GQ207	157.9	9.42273	2.75207	0.845102
GQ208	104	6.28785	2.00657	0.762671
GQ209	127.714	8.30721	2.37425	0.831405
GQ210	245.886	11.8453	4.2294	0.974793
GQ211	189.4	17.1449	3.9286	0.966211
GQ212	181.143	5.08837	3.94197	0.962019
GQ213	240.364	12.1534	3.52692	0.92333
GQ214	294.019	5.86714	4.16507	0.950186
GQ215	143.917	8.32024	2.02844	0.672086
GQ216	171.667	3.145	3.38036	0.839942
GQ217	148.8	10.5918	1.81193	0.670573
GQ218	255.625	8.24477	3.74567	0.911257
GQ219	220.341	11.8011	3.37954	0.92578
GQ220	160	7.55153	2.53067	0.794727
GQ221	149.036	9.08393	1.90813	0.700187
GQ222	188.484	9.33688	2.52294	0.794474
GQ223	184.097	6.55425	3.70697	0.95244
GQ224	185.097	8.24732	2.16066	0.610848
GQ225	213.897	11.1883	2.30264	0.644401
GQ229	216.531	7.00582	4.13995	0.968257
GQ230	209.552	10.771	3.68613	0.943408
GQ231	191.03	7.12889	3.82848	0.96016
GQ232	208.44	10.1398	4.02057	0.965682
GQ233	181.552	4.12576	3.94355	0.96089
GQ234	206.794	9.23866	3.86968	0.960599
GQ235	199.345	8.78445	3.9607	0.965459
GQ236	188.286	7.58685	3.94508	0.949579
GQ237	215.955	13.6617	4.06355	0.970993
GQ238	173.688	6.36865	3.61301	0.944542
GQ239	201.714	12.0657	3.99875	0.969689
GQ240	241.774	11.2745	3.82452	0.951808
GQ241	246.6	10.0219	4.02137	0.961181
GQ242	200.029	10.736	2.93433	0.86927
GQ243	244.25	16.2442	3.70913	0.938171
GQ244	156.588	7.68022	3.64539	0.951697
GQ245	263.256	6.96117	4.31412	0.972713
GQ246	210.562	11.7181	3.19418	0.879181
GQ247	173.312	19.9424	2.83163	0.888273
GQ248	200.217	13.5881	2.87816	0.843515
GQ249	177.571	21.1906	2.35104	0.781674
GQ250	148.55	8.91996	2.87868	0.857954
GQ251	146.04	6.07625	2.81174	0.828289
GQ252	159.375	17.5317	2.6715	0.852042
GQ253	236	12.9263	4.27116	0.978253
GQ254	231.4	8.41372	4.15799	0.964874
GQ255	226.286	11.1007	3.87193	0.947586
GQ256	208.636	12.5671	3.88267	0.962647
GQ257	214.763	6.83876	4.17275	0.973455
GQ258	171.2	12.601	3.64723	0.941226
GQ259	220.794	9.23869	4.0835	0.971079
GQ260	136	13.0136	2.36353	0.780346
GQ261	208.091	8.45314	3.88994	0.954671
GQ262	204.565	10.0457	4.11357	0.972047
GQ263	216.688	8.70176	3.59344	0.931923
GQ264	274.44	23.9021	3.80205	0.94851
GQ265	166.143	10.4762	3.17748	0.90684
GQ266	110.176	4.38124	2.2822	0.802684
GQ267	183.308	9.33332	3.58403	0.942278
GQ268	215.875	13.0108	3.43261	0.910446
GQ269	189.724	9.55894	3.09242	0.859137
GQ270	147.176	13.6428	2.38181	0.772744
GQ271	244.4	11.0679	3.64504	0.934862
GQ272	152.75	9.89659	3.15771	0.896183
GQ273	197.097	8.24735	3.69252	0.929517
GQ274	260.886	14.6096	3.6585	0.918242
GQ275	192.533	6.75299	4.10611	0.972115
GQ276	177.625	7.48839	3.79381	0.953322
GQ277	194.032	6.88052	4.13727	0.974731
GQ278	218.171	8.98865	4.2019	0.975145
GQ279	230	17.9775	3.04864	0.854791
GQ280	191.5	7.0907	3.47241	0.904392
GQ281	250.136	11.0245	4.0525	0.966566
GQ282	173.4	8.41358	3.34606	0.924701
GQ283	163.474	9.38061	3.12157	0.899291
GQ284	181.528	7.48626	3.56014	0.932865
GQ285	189.433	10.0246	2.77669	0.781946
GQ286	207.625	10.5436	3.60204	0.942882
GQ287	181.167	6.51493	2.66489	0.766672
GQ288	236.75	9.76575	3.68779	0.946243
GQ289	180.368	10.4578	3.89736	0.966616
GQ290	192.182	8.79818	3.68016	0.946807

## Sheet: Alpha comparison 341-805
Supplementary 5 Alpha diversity of primer comparison 16S (341F/805R primer)
Sample	shannon	PD_whole_tree	chao1
1	9.29668	122.501	2364.46
2	9.039	125.444	2524.12
3	8.75394	120.41	2347.81
4	8.66424	121.922	2392.2
5	9.21987	116.617	2229.04
6	9.25445	132.857	2423.85
7	8.11291	85.9683	1756.58
8	8.61254	95.3917	1887.61
9	8.55133	81.5812	1747.12
10	9.28559	129.225	2447.68
11	8.96189	131.685	2306.33
12	8.89186	130.576	2473.06
14	9.148	131.141	2602.8
15	9.13192	121.242	2406.27
16	8.37634	90.1141	1713.93
17	8.96306	111.247	2399.84
18	8.47442	103.702	2089.8
19	9.072	125.371	2462.32
21	8.45046	110.177	1953
22	9.38541	127.82	2412.75
23	9.10313	125.477	2262.39
25	8.24914	96.0871	1629.92
26	9.05901	103.851	2146.57
27	9.02389	103.647	2017.88
28	9.28123	117.301	2294.9
29	9.39153	126.343	2376.68
30	9.30576	125.1	2373.65
31	9.07066	128.517	2226.74
32	9.19807	115.176	2140.22
33	9.14992	125.331	2412.11
34	8.91437	97.7935	2049.84
35	8.49541	101.967	2013.88
36	8.44747	82.5828	1723.28
37	9.10506	120.811	2194.24
38	9.21095	120.775	2260.94
39	9.00393	116.141	2072.68
41	8.86626	119.248	2092.71
42	9.45824	127.061	2402.25
43	8.31559	100.169	1940
44	8.63817	98.2844	1922.77
45	8.28026	102.474	2023.94
46	9.2037	126.044	2666.39
47	9.44319	137.311	2662.56
48	9.47498	136.353	2638.11
49	9.18019	137.494	2411.57
50	9.33209	128.642	2606.87
51	9.39976	132.061	2579.05
52	8.31623	98.6761	2035.3
53	8.28334	96.8558	2190.34
54	8.38694	104.477	2131.03
55	9.47052	140.114	2751.7
56	9.16338	133.978	2578.86
57	9.43608	141.504	2662.44
58	9.12277	133.863	2764.39
59	9.51906	139.711	2663.99
60	9.33725	138.566	2721.68
61	9.27271	119.85	2314.47
62	8.70659	114.118	2224.04
63	9.24137	122.855	2408.72
64	9.51371	132.704	2435.33
65	9.49674	133.605	2774
66	9.42739	134.347	2678.02
67	9.58489	133.469	2576.73
68	9.76774	137.281	2811.5
69	9.16527	135.957	2526.76
70	8.89961	115.171	2376.01
71	8.24652	98.9197	1887.31
72	8.46716	105.329	2064.36
73	9.23446	128.649	2541.03
74	9.39323	137.524	2738.82
75	9.49973	138.58	2742.9
76	9.3196	137.816	2837.29
77	9.24862	132.175	2574.25
78	9.43076	137.623	2741.29
79	8.79123	117.412	2348.27
80	9.06138	124.889	2292.61
81	9.05303	121.842	2539.33
82	9.51105	141.114	2842.78
83	9.32193	130.595	2557.67
84	9.11578	136.627	2541.96
85	9.44968	131.948	2657.39
86	9.582	141.664	2817.35
87	9.2861	139.82	2724.53
88	9.07082	126.687	2501.52
89	7.96834	114.692	2129.19
90	8.42414	102.614	1914.36
Mean	9.03297	121.17	2357
SD	0.411595	15.2947	300.355

## Sheet: Alpha comparison 799-1193
Supplementary 6 Alpha diversity of primer comparison 16S (7991F/1193R primer)
Sample	shannon	PD_whole_tree	chao1
1	9.92072	137.235	4347.54
2	9.4081	133.621	4258.31
3	9.23035	127.928	3941.65
4	9.11173	131.615	4020.27
5	9.66992	129.389	3861.53
6	9.52611	137.93	4399.36
7	8.01336	96.8494	3428.78
8	9.24365	104.618	3296.89
9	9.18719	95.7121	3525.22
10	9.63107	144.118	4332.71
11	9.14391	132.439	4070.59
12	8.99723	140.019	4375.72
14	9.60103	140.441	4171.02
15	9.17182	129.552	3754.51
16	9.73741	112.114	3795.43
17	9.66852	137.275	4224.79
18	9.6936	121.69	3879.44
19	9.50282	140.689	3948.55
21	9.11613	123.623	3856.47
22	9.9614	134.656	4521.05
23	9.4825	131.921	3924.38
25	8.88435	114.787	3536.81
26	9.9336	124.34	4213.1
27	9.78226	132.003	3871.62
28	10.1384	138.013	4665.78
29	10.1792	135.623	4517.21
30	10.0034	140.695	4525.97
31	9.94204	142.007	4490.26
32	10.0654	132.563	4368.24
33	9.72636	138.639	4354.46
34	10.3227	120.678	3884.68
35	8.8609	116.174	3315.2
36	10.192	111.842	3748.76
37	10.1745	140.919	4681.79
38	10.074	140.309	4744.68
39	9.71239	132.277	4217.65
41	9.60955	138.304	4203.74
42	10.0087	144.023	4474.48
43	9.13525	118.609	3629.13
44	9.37623	122.41	3905.25
45	9.2775	124.034	3536.43
46	9.47236	135.948	4313.51
47	10.1152	156.456	4424.5
48	9.65285	148.126	4472.53
49	9.87573	155.833	4175.25
50	9.78881	148.765	4578.53
51	9.82702	151.815	4325.3
52	9.48396	113.414	3742.74
53	9.63539	113.059	3692.57
54	10.0877	127.785	4108.5
55	9.73806	145.746	4675.56
56	9.74406	140.183	4342.8
57	9.7991	151.157	4193.01
58	9.56168	155.338	4010.03
59	9.73226	148.232	4701.73
60	9.70389	151.775	4322.22
61	9.7193	143.625	4433.88
62	9.49835	135.041	4429.02
63	9.87309	148.009	4394.93
64	10.1794	149.99	3987.26
65	9.8978	155.109	4340.6
66	10.1467	152.179	4084.94
67	10.0036	152.401	4301.05
68	10.2829	158.848	4452.51
69	9.35767	137.632	4014.01
70	9.321	125.05	3575.1
71	8.80046	116.781	3053.22
72	9.442	121.192	3661.43
73	9.4989	142.611	4031.01
74	9.97728	147.651	4637.87
75	9.84128	157.104	4704.93
76	9.82822	157.426	4477.31
77	9.91447	152.718	4616.92
78	10.0191	153.563	4508.7
79	9.5351	135.608	4071.3
80	9.81895	142.133	4394.85
81	9.86818	140.57	4248.14
82	9.84287	143.128	4071.61
83	9.57754	148.539	4421.96
84	9.65734	149.519	4526.09
85	10.0229	152.057	4593.14
86	9.9388	152.616	4709.3
87	9.97935	152.86	4446.33
88	9.94487	146.306	4356.43
89	9.0911	132.493	4005.8
90	9.06126	111.323	3526.16
Mean	9.65785	136.621	4162.49
SD	0.395288	14.3907	377.519
